# Supplementary material for: Refined analysis of the Campylobacter jejuni iron-dependent/independent Fur- and PerR-transcriptomes
Source: BMC Genomics. 2015 Jul 4;16(1):498. doi: 10.1186/s12864-015-1661-7 (PMC4491227; doi:10.1186/s12864-015-1661-7)
Supplement: Additional file 1: Table S1. — Statistics for high throughput sequencing runs. [file 12864_2015_1661_MOESM1_ESM.xlsx]

## Sheet: Sheet1
Supplementary Table 1: Statistics for high throughput sequencing runs
Sample Name	Strain	Growth Media	Total Reads	% Read successfully aligned	% Reads on rRNA	General Comments
wt_plusIron_1	Wild-type NCTC11168	MEMα +40 µM FeSO4	12179920	0.9785	0.2611
wt_plusIron_2	Wild-type NCTC11168	MEMα +40 µM FeSO4	17221523	0.9797	0.1598
wt_plusIron_3	Wild-type NCTC11168	MEMα +40 µM FeSO4	14897575	0.9733	0.2521
fur_plusIron_1	Δfur isogenic deletion mutant	MEMα +40 µM FeSO4	14070975	0.9724	0.3806
fur_plusIron_2	Δfur isogenic deletion mutant	MEMα +40 µM FeSO4	16652575	0.9715	0.3595
fur_plusIron_3	Δfur isogenic deletion mutant	MEMα +40 µM FeSO4	15196127	0.9703	0.2309
perr_plusIron_1	ΔperR isogenic deletion mutant	MEMα +40 µM FeSO4	15044531	0.9681	0.331
perr_plusIron_2	ΔperR isogenic deletion mutant	MEMα +40 µM FeSO4	16605911	0.9752	0.1617
perr_plusIron_3	ΔperR isogenic deletion mutant	MEMα +40 µM FeSO4	18401208	0.9693	0.2401	excluded from analysis based on PCA
furperr_plusIron_1	ΔfurΔperR isogenic deletion mutant	MEMα +40 µM FeSO4	17209636	0.9757	0.2481
furperr_plusIron_2	ΔfurΔperR isogenic deletion mutant	MEMα +40 µM FeSO4	15124826	0.9695	0.2182
furperr_plusIron_3	ΔfurΔperR isogenic deletion mutant	MEMα +40 µM FeSO4	17264924	0.971	0.1821
wt_minusIron_1	Wild-type NCTC11168	MEMα	14874933	0.9694	0.2157
wt_minusIron_2	Wild-type NCTC11168	MEMα	15199776	0.9762	0.1373
wt_minusIron_3	Wild-type NCTC11168	MEMα	17041456	0.9777	0.1989
fur_minusIron_1	Δfur isogenic deletion mutant	MEMα	15179630	0.9712	0.2572
fur_minusIron_2	Δfur isogenic deletion mutant	MEMα	16443703	0.9711	0.1772	excluded from analysis based on PCA
fur_minusIron_3	Δfur isogenic deletion mutant	MEMα	16054849	0.9703	0.2313
perr_minusIron_1	ΔperR isogenic deletion mutant	MEMα	14764852	0.9692	0.3272
perr_minusIron_2	ΔperR isogenic deletion mutant	MEMα	15826029	0.9632	0.2322
perr_minusIron_3	ΔfurΔperR isogenic deletion mutant	MEMα	16204925	0.9721	0.2114
furperr_minusIron_1	ΔfurΔperR isogenic deletion mutant	MEMα	15134905	0.9721	0.3372
furperr_minusIron_2	ΔfurΔperR isogenic deletion mutant	MEMα	17344844	0.9747	0.1616
furperr_minusIron_3	ΔfurΔperR isogenic deletion mutant	MEMα	15284667	0.9727	0.1948
