# Supplementary material for: Refined analysis of the Campylobacter jejuni iron-dependent/independent Fur- and PerR-transcriptomes
Source: BMC Genomics. 2015 Jul 4;16(1):498. doi: 10.1186/s12864-015-1661-7 (PMC4491227; doi:10.1186/s12864-015-1661-7)
Supplement: Additional file 2: Table S2. — Total reads aligning to Campylobater jejuni NCTC11168 genes. [file 12864_2015_1661_MOESM2_ESM.xlsx]

## Sheet: Sheet1
Supplemental Table 2: Total reads aligning to Campylobacter jejuni NCTC11168 genes
Gene Name	Gene Length	wt_plusIron_1	wt_plusIron_2	wt_plusIron_3	fur_plusIron_1	furperr_plusIron_2	fur_plusIron_3	perr_plusIron_1	perr_plusIron_2	perr_plusIron_3	furperr_plusIron_1	fur_plusIron_2	furperr_plusIron_3	wt_minusIron_1	wt_minusIron_2	wt_minusIron_3	fur_minusIron_1	fur_minusIron_2	fur_minusIron_3	perr_minusIron_1	perr_minusIron_2	perr_minusIron_3	furperr_minusIron_1	furperr_minusIron_2	furperr_minusIron_3
dnaA	1325	2632	4834	4708	2675	5253	4231	1825	3928	3540	5417	2379	4679	6544	8117	8013	8477	9407	6222	4125	5934	4516	5820	8659	5881
dnaN	1070	12841	19617	16162	12099	18393	16493	13759	18104	13002	18668	8656	21887	17764	21301	20576	18932	23084	20165	12148	25272	15951	17130	28400	20927
gyrB	2312	26452	39121	29384	25479	36614	32836	29752	39317	20908	40919	22345	40040	32400	29016	31625	33470	26289	39059	20852	28186	23719	32988	36867	37718
Cj0004c	344	1048	1859	1546	1170	1587	1525	1777	2751	2867	1648	1155	2252	1483	1440	1872	1647	1534	1924	1685	1852	2866	1424	2078	1798
Cj0005c	1241	2979	4315	3396	3325	3658	3443	5953	8512	10063	3882	2587	6019	3536	3444	5525	4088	3022	5151	4936	5429	9617	2862	5401	5488
Cj0006	1310	1577	2674	2087	1373	2483	2160	1554	2495	1287	3342	1919	2285	3079	2390	2253	3342	2373	3583	1645	2377	1302	3092	3897	3656
gltB	4493	7400	11057	9509	24194	21784	53803	37504	6702	3779	21265	4976	10169	4061	7687	3100	3560	20616	4846	2707	3388	2471	3775	4109	4793
Cj0008	1754	2236	3600	3843	5912	6707	15465	11182	2546	2363	5906	946	4133	1214	3128	1919	1181	7434	1583	1179	1847	1723	1103	2607	1640
gltD	1448	3047	5042	4906	8821	9112	22379	14822	3825	2355	8221	2271	5518	2342	4494	2939	1782	7670	2661	1510	1935	1979	2259	3539	2814
rnhB	578	2924	6322	4817	2439	3585	4206	3937	12642	2397	8882	5808	12115	2144	3924	3879	2532	5324	5325	2595	2553	2956	2671	4919	5194
Cj0011c	242	27008	51570	41663	5446	7401	6095	46201	149797	10230	43778	40064	120104	6292	10151	9655	16451	17586	16489	9494	10098	11885	9703	24372	15168
rrc	650	125812	242312	172748	4312	6067	6802	336343	758155	21374	214956	181949	592378	1651	1488	3324	13885	19412	72204	11825	15058	22225	19626	37059	69707
ilvD	1679	8188	11468	7630	7690	10563	7895	5458	8808	19032	19872	11272	18407	6573	7579	10312	8607	9342	15860	11095	21013	20495	9226	13478	15595
Cj0014c	527	10458	15516	12147	9376	15678	10647	15203	26431	8019	8807	9774	18099	7944	7760	7333	7797	6143	9458	10010	12492	8583	7410	11374	9722
Cj0015c	1229	5076	7082	5784	5669	7031	6018	5780	7881	7563	6849	3662	7650	4393	5581	6264	4564	6486	6428	4773	7340	8220	3387	6919	6243
Cj0016	677	1118	2024	1498	1314	1835	1495	1000	2000	2647	2143	1028	1928	1960	2932	2913	1965	3207	2812	1811	2279	2677	1760	2800	2799
Cj0017c	1529	15807	17718	8733	19489	30682	30739	60145	37496	84787	204475	58386	38591	89728	44520	31959	70774	39332	192621	59281	98095	71972	79289	101637	194705
Cj0018c	170	2597	3010	1588	3218	5115	5403	9761	6212	14495	33046	10647	6311	14440	7136	4924	11758	7286	29706	10268	16331	12315	12407	18849	30888
Cj0019c	1781	6554	12677	10573	6895	11220	11132	8240	12340	14966	13257	6556	13487	12457	16471	18098	14263	18823	16807	10457	14116	14644	8340	16706	16836
Cj0020c	917	5361	9538	6933	5831	8320	8077	6433	9984	11386	10624	5438	9831	10300	12004	13315	11001	11146	13652	9282	11871	10894	7135	9776	13248
Cj0021c	881	3307	5516	4840	4346	5238	4301	5602	8306	1967	3523	2838	7046	791	1255	1692	891	1222	2313	1032	1254	2022	650	1700	2073
Cj0022c	905	316	585	591	373	542	580	334	528	399	570	277	578	613	1107	800	607	1114	608	524	659	494	519	885	611
purB	1331	13424	18537	13473	9372	14407	15181	14620	16777	10518	25710	12128	17774	27974	25333	19019	26122	21629	32190	13399	24556	12031	23492	31260	31787
nrdA	2372	16748	22903	15179	10927	19205	18565	22793	21637	11709	41722	18099	19758	32676	24231	17794	29655	19720	44606	14412	19487	12593	29001	34320	45619
Cj0025c	1388	536	1085	843	462	982	900	713	916	4821	3988	829	760	30224	31654	19747	29184	29597	10281	12349	17142	7506	34538	24928	10591
thyX	626	3963	5686	4931	3766	5527	4773	3194	4699	6192	5442	2689	5580	4945	8661	9788	5860	10026	6327	4660	8352	7722	4083	7612	6046
pyrG	1634	8611	14041	9052	8502	13045	10775	6560	9989	11302	12447	5670	12388	14303	16039	21471	12649	13721	13263	7933	9498	11579	12821	13058	13010
recJ	1574	4684	7803	6138	5269	7783	6400	3776	5933	5766	7989	4126	6548	8093	8214	9624	7888	7887	8387	4717	5847	5874	7687	9505	8332
ansA	998	1097	1964	1485	1152	1947	1672	1053	1533	1658	2167	1133	1675	2878	3214	2742	3019	2763	2231	1659	1721	1717	2757	3235	2246
Cj0030	1400	379	691	542	202	513	552	433	452	499	744	203	470	934	1934	689	860	2379	1028	646	2360	522	567	2263	1057
Cj0031	2606	3371	5439	5374	3558	5511	4651	2688	6053	6334	5360	2903	4951	6393	8314	7944	6644	9778	6791	5073	7257	7086	5191	9664	6878
Cj0032	1163	899	1437	1444	641	1137	934	704	1771	1377	1293	562	1023	1885	2037	1803	1344	1725	1522	1403	1373	1633	1104	1846	1516
Cj0033	1784	1722	2719	2469	1434	2382	1859	1975	3702	3376	3139	1084	2204	2486	4400	3829	2101	4488	2834	2543	3442	3930	1780	4197	2870
Cj0034c	704	4088	6261	5423	4440	5617	4910	8293	10374	31948	7658	2893	7467	10070	16916	20792	10631	16281	10603	16860	24251	33842	8156	14998	9791
Cj0035c	1205	386	506	479	384	405	451	895	941	3151	1954	503	550	2239	2220	2002	1794	1933	2726	1792	2824	3005	2324	4348	2798
Cj0036	1352	2359	3771	2747	1846	3067	2646	2275	3487	7574	3517	1239	3584	4120	7139	7094	4579	7797	5010	4092	5637	7275	3303	6111	5061
Cj0037c	1046	30795	26525	15631	11124	12537	18684	82573	35076	31257	84168	12470	17867	10336	19304	18575	10934	17457	10791	25233	52312	42334	16615	27028	10901
Cj0038c	650	958	1686	1017	566	1055	1204	1196	1728	549	2351	1481	1358	1398	1392	844	1264	1434	2237	831	1362	685	1279	2050	2304
typA	1811	16269	26721	13674	10082	16373	19669	29175	26668	9676	36392	23400	21979	21405	16634	12197	18663	15578	37431	12072	17992	9580	18404	27242	38054
Cj0040	326	3169	3555	4410	2396	2063	2283	4898	6695	5766	3034	739	3784	541	1049	1082	72	1242	169	5521	8552	6183	391	1067	195
fliK	1799	7512	9629	9618	5755	5083	6184	12587	19916	15288	9234	2101	8813	2200	3940	3705	469	3625	535	14706	14701	15537	1504	2917	641
flgD	887	10434	11784	10867	8858	6714	6929	17098	24714	23569	12782	3290	11059	2162	2965	4076	323	2469	742	20364	12325	24694	1767	2706	655
flgE1	1640	12820	16536	14766	10916	9227	9425	20358	32862	29283	14958	4347	12815	3631	4754	5354	837	4123	854	21588	9331	25232	2486	3751	969
Cj0044c	1874	2499	2271	2713	2714	3056	2758	4027	4682	6304	2428	852	2654	2412	5511	3316	2274	8035	969	5264	5714	7045	2148	4150	966
Cj0045c	725	1556	1475	1485	1694	1661	1657	2664	3090	3853	1725	565	1774	1191	2503	1550	1054	3267	752	2878	3405	4123	1115	2272	721
trmU	1019	4995	8631	5350	5247	7521	6061	3973	8870	11188	8730	4561	7906	14333	13500	12032	10589	10351	13115	8518	9088	10504	12445	16645	13351
Cj0054c	608	6760	11515	7749	7539	8843	8182	4460	11386	15665	14155	8522	10196	17631	15811	15713	10583	11371	19767	10628	10466	13177	16178	21263	19550
Cj0055c	827	2535	4948	3671	2678	3843	4421	2416	4704	2851	3604	2481	4102	7577	8555	7460	7295	8659	2934	4243	4895	3709	4895	6536	3025
Cj0056c	419	12504	19416	14527	14026	18374	16120	16090	20143	11934	14708	10602	17232	15660	18420	20702	14635	18484	10373	14399	12649	12578	12429	13524	9872
Cj0057	857	700	1037	867	610	757	834	1348	1209	3160	2076	692	917	1905	2915	1923	1838	2671	2043	1600	3532	2334	1667	4439	1962
Cj0058	602	935	1521	1343	722	1254	1105	1337	1764	1816	1760	724	1322	2093	3404	2335	1552	2982	1630	1503	1858	1795	1646	3266	1626
fliY	845	7110	10757	7256	6126	9029	7198	8223	12023	10141	9808	4925	8179	13801	16301	14461	10473	12631	9385	10273	7158	10020	10382	12678	9011
fliM	1082	5632	8404	6837	4688	7404	6551	5110	9526	9227	8949	5673	6734	14074	15973	13066	11992	14048	8885	10454	8316	9230	11373	15719	8715
fliA	719	3807	6167	5393	3243	5145	4870	3909	6905	8698	6122	3223	5585	9767	12055	9990	8905	10693	6013	11667	9476	9774	7733	10961	5980
Cj0062c	359	1756	2968	3037	1500	2575	2286	2232	3468	4387	2821	1211	2773	4501	6173	4624	4189	5682	2342	5550	5654	4793	3473	5471	2189
Cj0063c	869	4237	7412	6581	3978	6782	6047	3470	6774	6147	5343	3266	6639	8436	9494	8048	8636	9928	5022	6297	6858	6845	6043	10021	4733
flhF	1457	8634	16132	14290	8212	14483	12763	5001	13062	11778	9638	5723	14139	18686	18775	16601	21785	21361	10240	13630	15678	13754	12719	20317	9793
folK	476	4040	7321	6466	3649	6392	5756	2593	6706	4697	4822	3581	6561	4634	5689	5084	5598	6739	4346	4159	6802	4929	3418	6901	4302
aroQ	482	15158	22227	18101	13863	19344	17619	11823	20749	16340	17027	12488	19808	15278	16355	16953	16231	18157	17323	13323	19232	17064	12682	21295	16183
Cj0067	1232	2008	4428	3365	2089	4039	3637	1296	4032	3175	3753	2074	4420	4013	4988	5065	4256	5491	5083	2471	3560	2919	3079	6411	5551
pspA	899	1529	3268	2220	1809	2875	2412	1861	3393	2050	3230	1776	2959	2797	2627	2820	2723	2514	3899	1890	1957	1870	2239	3096	3930
Cj0069	1034	16444	40938	25721	24641	34940	23701	7495	29403	28671	10705	14485	39605	14643	18861	34058	12080	18631	13424	18598	12263	25203	8794	10774	13530
Cj0070c	161	185	342	372	205	337	255	88	313	275	156	129	352	175	434	337	240	598	139	191	551	270	123	292	168
Cj0073c	659	30911	47341	36571	25803	27038	30862	24556	42610	4263	18536	14073	44473	1153	2039	2452	1272	1816	5085	2286	2665	4014	1076	2640	5137
Cj0074c	1442	96948	144700	106911	82426	84126	90775	89479	133892	12517	56374	46832	130466	3156	5155	6710	3519	3853	15768	7218	7478	11677	3426	6589	15515
Cj0075c	743	50569	68871	48998	43990	39878	43139	42744	64753	6615	29325	22381	63341	1802	2488	4111	1689	1683	8785	4179	4140	6644	1879	3005	9107
lctP	1685	114234	161923	116090	126145	128214	120128	109218	152021	45253	84871	67055	157842	18876	22440	41098	14226	14149	61588	26458	28358	48545	13662	25271	63165
cdtC	572	1660	2884	2063	1647	2456	2105	2276	3725	2006	2830	1742	2269	1596	2073	2099	1345	1893	2687	1946	2402	2279	1325	1795	2665
cdtB	800	3464	5989	3478	3322	5099	3692	4717	7564	4490	6078	3675	4313	3367	3181	4135	2638	2684	5559	4162	5330	4903	2409	2466	5660
cdtA	809	2975	5549	4274	3090	5287	4015	3787	6875	4805	5840	3247	4733	3791	4169	4325	4103	4508	5292	4550	5648	5199	2851	3971	5698
Cj0080	272	152	202	172	79	157	141	205	347	383	924	263	127	162	198	155	112	289	828	148	405	293	148	530	736
cydA	1565	3980	5041	2655	2147	3375	2997	12067	7448	7537	21293	5323	2670	4813	5146	3829	2454	4872	15727	3212	5333	5352	4609	8843	16572
cydB	1127	2520	3104	1554	1261	2047	1822	8115	4245	4328	13471	2701	1680	3117	3466	2376	1561	3118	8946	2123	3046	2952	3063	5361	9309
Cj0085c	698	1718	3616	3158	1916	3269	2936	1092	2934	1915	2823	1301	3466	1992	2655	2719	3041	4210	2737	1610	1575	1872	1379	4000	2832
ung	698	828	1203	1167	890	1235	1188	923	1281	920	1122	526	1362	1130	938	917	1595	1386	1252	767	1465	832	625	1590	1289
aspA	1409	274423	669076	359071	317768	588393	264019	47144	305517	157797	55412	189577	457763	100568	128882	303708	67290	115076	81614	84174	39984	144552	49096	59538	83244
dcuA	1340	193872	515545	265005	234709	442969	211578	38319	243527	103191	43872	195253	335748	85761	86064	193393	58109	68540	62643	56988	28716	86383	45304	42061	64627
Cj0089	1364	14721	40867	21052	12105	30802	17449	11272	17545	4706	10944	10513	17423	10463	14185	13520	8596	12866	9556	5788	11825	4996	6703	10596	10376
Cj0090	371	3655	8624	4465	2729	6152	3955	3222	4004	1297	3120	2492	3723	3270	3493	3549	2472	2681	2842	1850	2651	1338	2010	2469	2853
Cj0091	626	15100	32941	21141	12472	26567	17092	16626	16891	9883	12248	10079	17432	14626	20744	26457	9860	20804	12215	12184	16500	10386	8129	10442	11396
Cj0092	1340	14479	32828	16802	10952	23424	15634	19669	19645	8260	14637	10473	16625	10502	13410	19284	6605	11552	12433	8608	12180	8336	5674	8521	12382
Cj0093	1205	8729	23850	12099	6864	16963	11900	11560	14002	5119	11018	7061	11711	7952	8961	11453	5024	7196	9168	4730	5710	4774	4164	6061	9050
rplU	311	34925	53832	39277	23165	40248	50586	37703	47346	34234	60132	31665	48056	82790	67192	40579	95674	61143	66052	61919	73772	32664	70699	96550	63782
rpmA	257	23385	35270	25068	15195	26535	32793	30041	31541	26031	41329	20677	31652	59311	43927	28587	68402	40680	50790	45551	53518	26587	50298	64847	49178
obgE	1055	1744	4037	2558	1462	2806	3979	2676	3290	1828	4145	3147	3231	7206	5914	4215	6283	5738	5969	4167	4859	2469	6046	10234	5863
proB	758	1041	1920	1441	940	1548	1665	1254	2150	2491	1953	970	1713	2183	3038	2772	1781	2886	2370	1824	2356	2611	1686	2969	2475
fmt	920	1739	2852	2073	1288	2266	2405	1715	3552	1105	4000	2488	2516	2508	2002	1689	2207	1529	3981	1439	1821	1093	2279	3221	3695
birA	656	4028	7417	6986	3421	7178	6302	2170	4730	5175	5486	3121	6485	9539	15047	12935	9394	18893	7073	5330	9120	6769	8246	12292	6951
Cj0100	788	10519	19725	16538	9078	17567	15606	5288	11271	14214	14546	8336	16560	27833	42163	38303	27612	45932	19163	14081	24004	18189	22436	31852	18776
Cj0101	839	3604	7063	6877	3376	6854	6025	2138	4639	5112	6446	3121	6068	11594	17015	14151	10506	17088	7804	4935	8873	6567	8443	14363	7521
atpF_	428	14704	29321	25395	13463	24491	24072	9084	20160	15727	21065	13237	25046	25197	30243	23536	28280	34956	22623	12814	20548	15485	18431	36940	21560
atpF	515	9131	17216	15587	8091	15120	14968	6333	12604	8751	15722	8657	14123	15878	18344	13417	17092	20617	15606	7461	13582	8592	11633	24688	15127
atpH	524	2917	4645	4393	2267	4448	4053	2680	3925	2777	5750	2057	3878	5266	6190	3962	5531	6522	4841	2306	5859	2511	4357	8218	5376
atpA	1508	46786	77775	48199	44492	66446	58800	41478	57851	32061	77745	46931	54602	71632	47869	52567	63679	40550	74730	29957	31089	30706	57848	58663	72918
atpG	887	13786	25265	19190	12374	22065	21340	13517	18067	10927	29035	13840	19512	27249	19967	18123	26869	20686	27152	9545	10316	10478	22340	31449	27091
atpD	1400	52763	85930	47348	45272	75286	66548	56886	67262	31518	96462	56245	59757	75193	45345	48098	64044	35394	84032	30676	28658	28674	62336	65254	86775
atpC	392	8379	13821	7748	7330	11766	11184	9154	10918	4919	16599	9906	10164	12502	7406	7751	10219	6236	13973	4624	4498	4302	10622	11553	14418
exbB3	557	6979	12695	7520	5531	10264	10387	5459	9929	3933	15536	8648	8460	12329	7489	6665	10527	6744	13063	3717	3837	3594	10335	12700	13789
exbD3	392	2550	5261	2804	1947	3890	4197	2100	3967	1489	7565	3503	2946	5455	3028	2561	4175	2118	6464	1438	1134	1341	4381	5231	6386
Cj0111	782	2294	4956	3477	1519	3842	4064	1883	4014	2149	7898	3134	3102	6475	5202	3564	6138	5499	7697	2533	5136	2892	5002	10410	7773
tolB	1211	11751	20527	15264	9200	17582	17251	16507	17390	11679	24228	11477	17145	21829	20885	20379	22916	21043	26102	13738	26186	15382	17413	31070	25804
pal	500	57886	93299	66192	63585	90906	76074	59710	80977	79482	66926	40315	81051	44537	43938	71999	48721	43923	69648	40664	44980	69923	28464	49859	67956
Cj0114	950	23096	42134	24611	19492	32633	30373	17623	25992	21753	27066	14174	31559	19950	20988	29957	20397	20373	31558	15168	15139	20781	15482	24908	31987
slyD	572	16841	30726	17054	15759	24560	21011	12804	20595	14153	20865	12208	21082	13986	11496	20038	12905	10559	23405	11214	7856	13706	11937	14190	23282
fabD	923	16582	33650	17890	14859	25968	22922	8266	18912	9405	22371	15391	20112	20799	16089	19847	20032	13877	21107	10167	6224	9689	17500	19110	20056
pfs	692	12329	23888	13687	9996	18354	17405	9771	13318	5854	17043	10257	13858	12547	9681	11528	12499	9186	15262	6200	3942	6326	11693	14312	14712
Cj0118	758	10569	21616	12814	8586	17235	16018	7898	11491	5306	17604	11384	12015	13053	9951	9863	13668	9664	15543	5793	3549	5538	13650	18432	15195
Cj0119	524	2486	5714	3845	1890	4573	4712	936	2955	1134	5196	2698	3076	3770	3502	2725	4108	3614	4297	1363	1151	1268	4087	7065	4297
Cj0120	617	652	1622	1067	514	1121	1382	359	797	336	1902	982	765	1280	1244	793	998	1279	1654	368	383	372	1254	2609	1664
Cj0121	410	624	1045	659	338	844	948	769	764	236	1713	616	578	725	632	428	484	712	1300	239	233	235	700	1497	1145
Cj0122	692	433	559	508	380	449	551	697	744	730	852	298	452	534	1136	434	338	1305	683	795	1161	863	475	1127	685
Cj0123c	929	987	1790	1227	860	1427	1666	1780	2390	1148	3704	1648	1443	2075	1241	1070	1641	974	3857	925	747	1031	1889	3410	3710
Cj0124c	989	2145	3655	2926	2130	3073	3467	4204	4969	3453	6440	2656	3839	4204	3206	2672	4856	3092	7021	2459	2852	3468	3807	8365	7431
Cj0125c	365	1195	2009	1402	1151	1733	2105	2203	2860	1779	3971	1667	2039	2792	1916	1505	3217	1367	4565	1438	1512	1681	2447	4526	4569
Cj0126c	464	1520	2479	1985	1384	2248	2357	1987	3227	2310	3628	1749	2817	3423	3070	2653	3729	2542	4826	1898	2459	2279	2952	5677	4828
accD	845	8099	13029	9950	8201	11605	11268	7697	14277	13333	12629	9079	14425	16730	14362	14398	18681	12461	17608	12170	14732	12557	13672	22064	17569
Cj0128c	725	1152	2522	2260	1250	2176	2364	992	2167	1361	3118	1958	2183	2932	3710	2267	2580	3664	3006	1449	1508	1321	2594	4832	3179
Cj0129c	2222	16550	29486	24257	16317	26058	25654	16835	26665	18858	31467	20785	28176	35156	39229	28562	34134	37668	34964	20970	28875	18859	26444	41921	35506
tyrA	830	1542	3374	2802	1808	2647	2561	1406	2712	4267	2519	1342	3110	5068	9797	6726	4643	12301	3227	3476	5290	4671	4005	7474	2931
Cj0131	1376	10128	23096	16530	11698	19754	16185	6035	15854	16995	14404	9366	17827	22311	24573	24171	23906	24642	16265	13870	12761	16193	14551	20561	16220
lpxC	887	8022	17628	13917	9121	16271	13979	5178	13189	12975	11444	7435	14312	16644	19129	19438	16490	20643	13770	9269	8580	12338	10948	17728	13036
Cj0133	404	1117	2910	2546	1225	2811	2684	534	2440	1399	2610	1625	2360	3080	3712	2988	3043	4220	2741	1240	1584	1473	2269	4500	2793
thrB	881	1625	3231	2090	1341	2336	2606	1426	2909	2012	5545	2513	2208	6835	4802	3545	4861	3612	6728	2437	3427	2172	5776	6922	6590
Cj0135	260	1324	2744	2790	1252	2538	2162	880	2891	2172	2444	1114	2964	2264	3604	3326	2561	4930	2888	1830	3368	2786	1941	4544	2817
infB	2618	11078	20117	15254	10579	17721	15086	12755	21044	14319	20490	9659	19674	17556	21099	21699	17050	23877	21592	12540	21666	16643	13869	25248	20779
rbfA	365	1090	1970	1571	997	1932	1619	1182	2162	1388	2517	1052	1922	1932	2050	2047	2060	2339	2441	1243	1917	1577	1678	3143	2365
Cj0138	425	984	1867	1610	873	1718	1666	1226	2130	1244	2644	1003	1800	1902	2053	1855	2134	2508	2715	1189	2135	1507	1617	3681	2627
Cj0139	2354	4434	7283	6650	3835	6647	6299	6841	8405	4814	9989	3379	7055	6643	8669	7255	7348	11050	10013	4074	7449	5695	5013	14404	9838
Cj0140	1334	1367	2591	2372	1143	2278	2251	1231	2865	1605	3858	1464	2068	3249	4388	2730	3180	5189	3870	1448	2065	1762	2573	7562	3772
Cj0141c	806	1403	3394	2442	1500	3256	2752	969	3182	1955	4101	2597	2555	3652	3403	3062	3442	3448	4495	1455	1285	1959	2886	5208	4669
Cj0142c	857	3025	5886	4365	3130	5170	5237	1769	5768	5057	7485	3747	5644	6400	5741	6668	6521	5611	9543	3643	3965	5206	4600	8697	10147
znuA	893	7970	14491	12961	8699	13316	12765	7064	12555	13442	12625	6701	16243	11125	14104	17488	12863	16746	16221	9074	12781	15734	7741	16631	16448
Cj0144	1982	73414	100821	71990	66118	87699	70682	83781	105986	110633	111224	51817	82733	109738	93403	125894	115806	90589	131070	96481	123391	122339	86469	105061	129229
Cj0145	1784	1604	3075	1502	1022	2137	2767	2107	3343	3109	6140	3325	4741	5489	5398	5184	4265	5253	5986	3960	4349	3583	5402	6960	5933
trxB	941	3566	6247	4340	11311	18538	16595	43786	58911	161365	110200	51847	129430	122038	109649	167964	113299	103471	151298	99824	101681	147761	108007	132853	151032
trxA	317	16798	27415	24560	18056	22994	24932	22903	26618	106021	41346	14938	29110	46052	67957	84701	57422	89453	55552	49706	64293	101886	41972	75057	51293
Cj0148c	341	503	953	1080	415	1003	906	569	800	620	872	368	831	1028	1348	1164	960	1593	922	509	483	671	755	1677	937
hom	1250	4085	7443	5819	3680	7176	5941	3429	5696	4132	5998	3218	5774	6522	6327	6727	6140	5902	5871	3061	3084	4229	4657	7352	5786
Cj0150c	1205	8200	13790	10740	7774	13469	11085	7213	10331	8260	10717	5797	11043	11603	10472	13105	12571	9834	10748	6764	7232	8443	8768	11551	10094
Cj0151c	809	2714	4977	4770	2410	5182	4460	2101	3783	2995	4714	2369	4182	4862	5237	5241	6045	5800	4407	2564	3999	3486	3968	7229	5020
Cj0152c	941	7694	15326	10569	7012	12945	11898	5136	10337	9616	12370	5995	12269	16950	17357	18575	18195	15439	13910	8823	14671	10507	13483	16787	14636
Cj0153c	686	7546	15370	10938	7069	13376	12288	2891	10544	8893	10931	6273	13375	14537	16034	17915	13806	13030	12444	8479	11447	9229	12140	13332	12839
Cj0154c	827	4354	7813	6135	2377	4680	6695	7009	7681	2680	10688	6415	6476	5809	5751	2707	6905	6906	10550	3067	6105	2776	5452	19662	9994
rpmE	203	10029	17343	14715	5622	10527	15824	13402	16846	6016	20541	13893	14311	13432	12333	5635	17014	15633	20497	7358	15153	6176	11755	44907	18458
Cj0156c	659	536	1296	1230	593	1336	1006	440	1248	699	1362	752	989	647	1215	789	612	1530	1051	398	522	600	550	1749	1089
Cj0157c	410	288	537	540	256	630	467	267	622	444	567	267	495	302	743	398	295	1068	417	226	572	363	304	824	519
Cj0158c	428	1165	2475	1796	1267	2306	2036	1143	2672	2283	2335	1008	2186	1909	2808	2168	2040	3224	2442	1586	2305	2077	1756	2735	2328
Cj0159c	584	1859	4282	3577	2327	4161	3662	1287	3805	4402	3884	2338	4106	4604	6200	4896	4953	7230	4838	3432	3894	4121	3950	6365	4450
Cj0160c	746	998	1719	2003	1066	1948	1781	935	1855	2209	2105	1086	1742	2528	3343	2982	2835	3619	2541	1754	1859	1936	1946	3343	2296
moaA	965	1942	3068	3276	1879	3123	2806	1872	3223	3658	3706	1615	2864	4596	6466	5663	5234	6757	4429	3091	4497	4291	3322	7057	4478
Cj0162c	518	1817	3246	3683	1785	3467	2940	1756	3235	3632	2996	1303	3036	3793	5604	5336	4483	6497	3806	2930	4599	4295	2590	6076	3619
Cj0163c	500	930	1762	1996	976	1942	1743	816	1796	2030	1595	915	1874	2377	3617	2892	2742	4050	1999	1747	2846	2483	1647	3841	2046
ubiA	887	2638	4927	4029	2686	4980	4201	2318	4767	5440	4350	2554	4533	5838	7580	7476	5991	7250	5063	4118	7747	6111	4633	6369	5252
miaA	872	693	1585	1442	673	1321	1073	504	1392	1922	1184	602	1474	1780	4092	2731	1957	5148	1432	1437	2185	2030	1486	4306	1429
Cj0167c	566	258	514	439	135	300	448	440	473	236	861	448	321	442	687	343	548	804	852	234	752	288	489	1484	882
Cj0168c	170	4159	13473	19201	4969	14564	12741	4211	13988	81573	15422	8326	10481	43332	126591	118261	41661	222945	46754	52174	48550	84797	26659	82160	42274
sodB	665	13447	22063	15725	13336	14874	14949	13108	18866	68064	71741	8371	19138	26949	29651	47055	27492	31560	54683	39020	42754	71274	25275	30764	52749
Cj0170	275	2807	5084	4697	11904	11131	10700	2527	3962	7917	6505	2284	4714	4925	8362	10283	4596	16040	6378	8197	8124	9636	5036	7405	5999
Cj0171	503	1007	2445	2143	16000	14440	14034	849	1824	3050	2501	1808	2751	2315	4684	4057	2181	15796	3010	4354	2420	3250	2242	3636	3131
Cj0172c	1208	10203	16793	12538	20921	39165	31611	8961	15150	26970	28747	21154	28498	20661	24998	26287	23171	27338	27850	15274	14185	25406	18578	30350	27761
cfbpC	911	264	574	443	6498	13583	11017	128	487	5269	7318	6152	9708	6002	6775	6224	6732	7774	6194	3024	1353	4242	4846	10789	6288
cfbpB	1619	220	738	513	9392	19952	15634	181	492	9880	8724	7591	13948	9739	11593	13049	10207	12921	8818	5445	3222	7772	6517	13714	9192
cfbpA	1007	2720	6188	4048	165285	249631	209028	2681	5874	171146	112644	90450	215882	154571	167704	251413	119166	151216	132734	100486	76030	139168	83189	109144	135008
Cj0176c	134	131	242	223	6271	11776	8704	115	286	8895	5585	3386	9780	6080	10151	10537	5641	11226	5805	4415	8381	7505	4158	6612	7333
chaN	854	34	97	106	3294	6271	5134	53	75	6016	5699	2954	5701	10017	14507	13435	11023	16632	7185	6236	14180	7918	7382	15025	6794
ctuA	2270	61	128	126	14268	24507	17554	120	119	16253	19345	13498	18943	28361	26985	36591	28120	24699	21994	15297	15961	18205	20321	24910	22288
exbB1	764	30	60	31	3967	7555	5774	31	52	4543	6365	3611	6175	8775	8833	10486	8713	8887	6987	4391	4719	5162	6273	9355	7057
exbD1	413	9	28	21	1902	3762	3040	10	13	2303	3955	2011	3207	5190	5216	5844	5094	4812	4355	2116	2377	2509	3625	6047	4550
tonB1	749	78	345	281	2108	4751	4025	55	148	2828	5724	2386	3651	9119	9680	8408	8831	8736	7036	2863	2561	3165	6269	11081	6827
Cj0182	1208	1322	3874	3653	2827	6820	5600	812	3671	4653	7564	3989	5777	10333	14801	10179	10150	16503	9339	5159	3536	5387	6993	16919	9487
Cj0183	1361	10905	23172	15170	11750	20069	15734	11543	20598	22842	18565	9556	17018	20797	28725	33461	20796	27999	18047	15712	15571	22535	16869	21786	17276
Cj0184c	1157	1008	2000	1726	737	1721	1689	1413	2288	1442	4454	1635	1484	3338	3666	2314	3427	3713	5681	1364	1839	1483	2668	7387	5620
Cj0185c	212	596	1269	849	408	817	857	1263	1436	916	2779	898	987	1809	1540	881	1672	1356	3345	819	1057	872	1361	3500	3489
Cj0186c	722	2194	3507	2037	1325	2341	2391	3980	4306	2057	8142	3520	2429	4432	2925	2041	3991	2361	9717	1922	2496	1917	3670	6492	9876
purN	569	658	1126	957	518	1140	947	839	1158	812	1723	586	1053	1117	1097	787	957	1109	1760	560	711	784	919	1900	1752
Cj0188c	1373	844	1734	1299	637	1592	1403	1124	1620	1200	2481	979	1418	2149	2121	1286	1996	2059	2930	974	1132	1160	1762	4422	2905
Cj0189c	701	883	1756	1364	641	1602	1348	1023	1647	1094	2108	806	1523	1546	1484	1027	1526	1509	2328	861	1251	965	1223	3321	2309
Cj0190c	1508	3022	6116	4281	2602	5311	5216	2171	4871	2763	8058	3929	4411	6519	6185	4854	5740	5668	9170	2278	2486	2828	5066	10654	9174
def	530	5530	10920	7641	5152	9403	9612	2648	8020	5343	10444	5547	9307	9212	10291	10673	7724	9827	11606	3823	4390	5190	6772	12975	11401
clpP	587	17012	27139	19018	16165	23429	22004	12909	20641	19846	23507	12017	24368	22134	23856	26710	22376	23220	27017	12692	15973	17440	16485	25633	26291
tig	1337	47573	70940	53849	42447	63461	56807	38555	56105	59265	57440	26291	68231	47390	54269	64635	47746	54304	66670	33015	49488	51404	34625	61458	65863
folE	575	3856	5985	5292	3823	5448	4865	3234	6068	5832	6150	3300	6685	7394	10015	9012	8224	10814	6453	5882	8178	6870	6345	9364	6130
fliI	1388	5909	9980	7305	5795	9130	8196	5590	10730	7145	12026	7945	9426	13643	14435	11808	12275	11315	11562	8301	8727	7635	12219	12818	11197
purF	1340	8708	14390	10432	8317	14047	11562	10977	14812	9456	14632	10549	13342	15630	14552	12277	16276	13060	16153	10237	12851	9001	13519	18027	16225
dapB	731	4381	7116	4894	3795	5966	5440	4194	7264	5961	7441	4446	7156	10141	9902	8923	10528	9434	9488	6229	8890	6376	8259	12774	9168
Cj0198c	1184	656	983	931	671	1186	744	438	1332	833	1253	727	900	771	725	928	887	799	1328	599	778	862	615	1106	1289
Cj0199c	1124	395	594	844	383	786	460	309	735	798	741	320	668	504	773	781	656	1190	664	459	1394	775	325	1134	780
Cj0200c	350	5304	9409	7495	2967	5538	4556	13424	10628	9416	19492	5092	12833	6070	6901	7963	8061	6142	16254	7279	14567	10410	7277	13575	15280
Cj0201c	608	15	69	53	13	29	47	11	29	43	42	35	44	99	213	105	65	188	78	54	79	60	75	135	59
Cj0202c	344	234	501	600	249	376	406	95	319	147	211	186	311	339	660	445	244	787	174	306	487	196	266	452	146
Cj0203	1349	946	1417	1060	1015	1257	1072	1495	1896	6046	4212	694	1486	2165	3417	4203	1730	2337	4903	2323	2585	5020	1831	5461	5167
Cj0204	2000	4272	8741	5881	4259	5747	8240	8376	8912	6243	12279	7578	7745	10937	9565	7369	10018	8410	11887	5464	5445	5209	7848	15098	12054
bacA	806	2868	6671	4346	3086	4782	5109	1795	5666	4052	5353	3606	6045	7189	6967	5463	6318	6526	6481	4301	4500	3761	5612	7100	6458
thrS	1811	14975	21638	16600	11461	17793	19795	20526	24601	13065	26860	15435	24404	26316	17359	15137	30316	18375	28027	16638	21101	11928	21823	28953	26766
infC	521	5276	7569	6309	3680	6818	7973	6956	9306	4254	11867	5051	8307	9111	6926	4953	11095	8281	10310	5042	6665	4195	7024	12230	10100
Cj0208	1094	1041	1717	1285	687	1277	1771	1131	1664	617	3260	1671	1388	1964	1539	887	1888	1458	2483	694	1101	552	1892	3121	2457
argC	1031	3648	7337	5421	2480	4929	5834	3368	10588	5202	13260	8875	6670	12649	11064	5640	12937	10650	18787	6123	9261	5276	13471	34880	17921
Cj0225	449	335	495	324	154	307	393	913	825	704	1704	576	490	1232	1382	663	829	1205	2034	683	1153	639	982	2286	2007
argB	848	462	728	457	234	504	509	1445	1291	1237	2534	850	711	1935	2284	1090	1276	2040	2944	1087	1812	1133	1702	3455	3003
argD	1190	624	1119	737	427	796	845	1638	1729	1557	3277	966	1000	2342	2950	1735	1686	2681	3363	1495	2036	1486	2025	3914	3218
pcm	632	6608	13738	10624	7266	12580	10014	3153	11782	9830	9487	9424	12865	14478	12730	12705	20041	13663	12069	8097	10037	10277	15623	23079	11781
Cj0229	551	1391	2416	2170	1464	2298	1985	1943	2863	3742	1866	986	3129	2190	3303	4196	2581	3742	2674	2284	3426	4271	1810	3736	2492
Cj0230c	1376	2983	5672	3906	2259	4650	4519	2376	4125	2951	6522	3134	3759	6296	8344	5676	5187	7656	6487	2716	3149	3135	6410	11285	6601
nrdF	1025	10424	17890	10817	7990	14127	14139	10520	13428	7912	18052	9738	11319	13121	15543	12696	10649	12731	16344	7175	8687	7460	13037	17062	16355
Cj0232c	413	1607	3037	2014	1320	2264	2348	1464	2368	1625	3420	1561	2005	3506	4377	3379	2633	3295	3448	1862	2589	1779	3259	4271	3911
pyrE	611	8658	15962	11443	7555	13587	13228	8714	13579	14063	17068	8850	12839	28448	35028	27389	22868	32571	20157	15256	19561	16203	23355	31852	20532
frr	566	8591	15418	9269	7146	11648	11709	9047	12464	10484	17813	8391	11021	23667	22455	19422	18095	17287	20155	12209	16654	11444	17115	18841	21086
secG	374	5787	10256	6713	5230	8239	8247	5555	8347	6143	11657	6806	7480	13950	12782	11471	10945	9172	14056	6895	10348	6834	10160	11254	13872
Cj0236c	698	24448	48436	38707	29255	42053	40510	17503	35558	61582	47148	29233	40287	74358	105632	60779	80893	125044	57837	46687	44251	57977	60617	91734	60210
cynT	638	3025	4669	3680	2856	4051	3752	3241	6243	4569	4931	3234	4770	2901	3413	2790	3367	4047	4449	3059	5284	4555	2618	4717	4290
Cj0238	1886	5208	7568	6130	4998	6864	6115	7352	11142	12349	11671	4978	7906	7646	10897	8153	8836	11858	10634	8038	11619	11603	7206	13259	10780
Cj0239c	974	7149	10696	7199	5836	8298	7111	9616	12439	73666	33241	5889	9957	35113	40702	53438	35672	43039	44897	51061	48087	77008	36654	45550	45042
Cj0240c	1184	5362	8345	5719	4781	6685	5482	7247	9098	85898	29860	4804	7713	47563	58768	71018	47176	57187	50647	56548	72484	85217	46587	57635	50909
Cj0241c	404	353	549	629	261	419	534	305	795	2769	2014	380	504	2401	6241	1973	2443	7517	2768	2038	4101	2691	2017	10156	2842
Cj0243c	1169	702	809	1078	369	403	491	766	1994	1003	1231	208	622	193	419	193	112	396	81	779	1483	999	148	391	91
rpmI	194	14420	23570	18006	8752	15689	21061	20489	21785	9616	33036	20667	21561	33271	19590	10403	40243	19705	38109	14511	22885	10438	30218	62282	36591
rplT	356	18171	29859	21221	9783	19730	26280	31219	26143	13526	43350	25019	26155	55688	33795	15992	60685	34449	53207	22614	37655	14761	50338	96333	52391
Cj0246c	1130	166	398	266	133	279	346	179	361	338	490	419	372	649	825	367	481	686	1899	398	618	366	623	986	1898
Cj0247c	536	5	7	9	1	11	6	4	8	31	17	9	15	63	173	56	55	176	48	25	59	49	58	97	44
Cj0248	860	9509	15571	12917	9209	14164	12276	8240	13703	17124	13090	7888	15744	14874	20126	18707	15504	22070	16583	13353	18322	17425	11438	17096	16086
Cj0249	482	1233	2726	2011	1068	2131	2236	1127	2416	1735	2387	1426	2310	2736	3945	3176	2234	3723	2701	1616	2110	1800	2052	3149	2859
Cj0250c	1313	3166	5783	4556	3035	5322	4975	4962	9849	5525	7400	3717	6745	3822	4327	4169	4401	4384	6536	4428	6687	5117	3073	5666	6537
Cj0251c	158	1239	2029	1817	1276	1831	1940	1867	3623	2045	2388	1125	2662	1091	1000	1364	1344	1137	1930	1570	2402	1934	723	1367	1909
moaC	476	1985	3339	2878	2040	3317	2601	2120	3824	3710	3250	1681	3872	2885	3514	3765	3360	4061	3481	3241	4628	4060	2132	3903	3474
Cj0253	266	1451	2350	1948	1501	2362	1764	1487	2598	2660	2207	927	2466	1585	2108	2396	1877	2131	1977	1703	3414	2530	1270	1964	2056
Cj0254	1163	5437	8382	6434	5827	7976	6669	5323	9027	9648	7307	3907	8719	6558	8280	8722	7500	8231	7121	6011	7903	8077	5178	8338	7388
Cj0255c	761	1687	3498	2572	1643	2830	3079	3160	4777	2918	4756	2927	3746	4610	4105	3353	5268	4210	5848	3284	4328	2994	3761	8106	5749
Cj0256	1541	2558	6487	4567	2446	4663	5044	2086	5234	6947	6455	4294	3663	10524	10695	5981	10172	12145	8392	5063	5409	6152	6554	15272	8630
dgkA	359	589	1713	1218	531	1134	1193	188	1258	1427	843	599	424	2179	2658	1380	1881	2974	1055	814	786	1265	992	2026	1266
Cj0258	248	288	649	496	242	419	457	180	531	514	460	225	201	996	1305	638	852	1368	490	460	465	533	586	1006	557
pyrC	1010	2218	4519	3188	1829	3357	3339	2116	3841	3878	2980	1506	1540	5554	6582	4128	4427	6398	3356	2643	2572	3314	2997	4800	3362
Cj0260c	218	238	436	428	177	363	324	492	501	737	647	236	278	399	618	365	381	793	450	367	1874	596	393	816	571
Cj0261c	722	1207	1720	1456	1006	1415	1262	1001	2024	2144	2112	896	1548	1366	2204	2053	1163	2482	2011	1488	2591	2234	1040	2167	2229
Cj0262c	2000	53987	63266	41895	38288	51567	46888	94749	77030	69151	99046	33613	47538	76034	55864	65844	84000	54806	89149	75417	79499	72387	68268	77167	88884
zupT	878	1655	3855	2890	2084	4044	3190	599	2752	9688	3857	2608	2601	19610	37404	23003	13134	37562	6291	7597	4331	9830	16605	30115	6283
Cj0264c	2519	6800	13983	6489	8594	12422	4576	6307	14405	181218	5131	4438	6651	16327	28699	67906	8297	25346	21062	52382	28403	146960	15173	10189	21489
Cj0265c	578	1257	2641	1498	1562	2484	887	1287	2771	41351	976	690	1503	2985	6257	13357	2036	7036	4733	11971	9901	34417	2908	2449	4399
Cj0266c	512	725	1845	1617	544	1176	1296	548	1505	1125	2193	946	1283	2496	3353	1742	2102	2869	2460	1025	1120	1084	2260	4207	2410
Cj0267c	533	1478	2980	2491	994	2020	2211	986	2259	2021	3635	1850	2000	4152	4633	2618	3723	3744	4153	1670	2527	1700	3475	5967	4486
Cj0268c	1091	14901	24204	15547	10179	15597	17086	15166	18876	18536	29016	12776	17143	34535	33594	25329	29620	24434	34563	16520	22997	16904	26471	36312	35357
ilvE	917	19339	29244	20653	13967	19499	21730	15087	23583	24169	33898	19265	24949	45073	41291	31041	42021	34047	42530	23041	35152	23211	42809	63733	43809
Cj0270	209	1615	2553	2085	1584	2200	1820	1891	2622	6027	2278	845	2570	2587	3955	4993	2779	4767	2991	3103	5397	6283	1923	3818	2942
Cj0271	458	2850	4197	3269	2652	3720	3026	3160	4348	9252	4114	1780	4187	4341	6340	8379	4569	7288	5213	5073	8015	9461	3406	6175	5077
Cj0272	1094	2294	3732	2860	2174	3416	3039	2518	4149	6650	4061	1679	3901	4401	6416	6826	4311	6520	5169	3764	6230	6457	3240	6511	5212
fabZ	443	5126	10244	7631	4992	8473	9629	3830	9580	4563	11189	6589	11365	12291	10783	9406	12316	9925	12909	5225	5714	4940	9561	15651	12709
lpxA	794	5427	12167	8374	5454	10356	11160	5401	10761	5500	14027	8234	11949	15566	12408	11341	15655	10516	15934	5833	6460	5806	11750	17735	16198
clpX	1256	5535	10991	8703	5303	10729	9920	4575	9524	4361	13745	7457	10329	13908	10767	8574	15197	9680	13876	4574	5776	4602	10533	16873	13680
mreB	1043	9058	15992	10806	7878	15143	14634	10899	14408	5245	14251	7651	12115	12721	9055	9190	12310	7971	14681	4726	6712	4791	7905	11783	14210
Cj0277	752	1504	3101	2229	1313	2771	3008	1608	2342	996	3760	2038	2300	2809	2973	2316	2714	2807	3817	948	1134	933	2128	4147	3632
carB	3272	19300	29915	21204	19471	27260	23663	17090	23371	30862	27189	14702	27130	30884	37467	44269	27888	34216	28510	19317	24857	31416	23762	30493	28400
Cj0280	425	1223	2522	2162	1329	2515	2347	1263	1970	1448	3140	1617	2154	2023	2535	2291	2004	2560	2553	973	1337	1416	1688	3703	2714
tal	980	3637	7117	5488	4199	8065	7606	4987	5718	4170	11934	5144	5999	7623	6247	5431	9816	8901	11877	3944	4163	4392	6939	15377	11862
serB	626	10797	17552	14066	13964	20401	18992	11941	15316	11579	21209	13311	19758	12683	10415	12785	16378	14944	20127	9803	8844	10603	12907	19664	19262
cheW	524	47651	67638	45759	57382	75862	70361	51773	59371	47753	80799	43881	76044	46416	31833	44551	60795	42196	77851	37547	30678	43403	48287	60659	76624
cheA	2312	172502	258840	154694	200369	273019	253394	163695	225263	177389	295370	140114	291011	180812	128411	189438	224750	144009	292249	139361	144531	158871	184121	194264	290227
cheV	959	69796	106097	68552	85297	115175	102715	75752	91409	79365	118246	67169	121896	78100	59748	86275	93943	74053	117484	65645	71213	79104	79898	96245	116579
Cj0286c	620	6095	10000	7930	7784	11221	10700	7223	8361	8076	11295	7202	11556	10599	9731	9958	11742	12531	12308	7196	8538	8396	10032	14907	11541
greA	488	6715	10440	8673	6292	9328	8787	5120	8543	11544	9311	5615	10944	14782	20259	18303	13604	21265	11604	10667	20786	13583	11802	19906	11413
lpxB	1097	5576	10854	7274	5201	8048	8422	2600	8544	8342	9289	6518	10372	9818	12502	12954	10189	12006	9937	6762	8349	8661	9388	13989	10365
peb3	755	26365	40948	23088	22201	26088	30661	14502	32140	24355	40103	29445	43003	21619	22624	19419	21966	24366	40451	19310	10013	19244	25246	38920	38806
glpT_	962	288	632	401	296	643	350	98	524	217	161	314	422	752	931	797	468	664	253	296	314	275	541	612	236
surE	779	1499	2865	1828	1188	1978	2128	2268	3255	2464	4121	3325	2613	4546	3113	2024	4220	2428	5143	2283	2825	2016	3818	5587	4975
Cj0294	662	572	1122	647	513	760	833	1355	1196	1177	2292	1077	972	2023	2000	1274	1541	1554	2625	1114	1626	1133	1686	2866	2887
Cj0295	461	160	315	224	129	242	283	350	389	289	755	363	267	574	645	383	458	499	823	262	472	288	438	1008	816
panD	383	1839	3554	2732	2164	3132	3179	925	2769	7688	3225	1970	3028	8230	11672	9151	7572	10159	4878	4414	2666	5354	5572	8523	4670
panC	851	5103	10656	7049	6161	9037	8260	2970	7733	27461	9178	5060	8576	31098	46723	34641	29474	39683	15118	16646	14698	21250	22280	31144	14817
panB	827	7830	16626	10854	9331	14099	12294	3567	10518	41086	11764	7111	12777	38969	64225	50421	36051	57204	19876	23644	20988	32544	29143	42629	19594
Cj0299	776	185	336	421	164	324	262	166	453	666	333	199	417	634	1158	763	702	1296	522	657	1171	762	531	1169	485
modC	887	1854	3884	3088	1804	3424	2982	1398	4168	3295	2748	2266	3036	2681	3242	3697	2699	3389	566	1811	1714	2758	2228	4484	584
modB	677	3176	6166	4773	3236	5664	4634	2110	6871	6563	3838	3107	5597	3893	5093	6412	4338	5561	827	2874	4581	5448	3041	6587	857
Cj0302c	404	5033	8446	7058	4794	8285	6489	4726	10005	9989	4780	3624	8823	4583	6900	8499	5089	7548	866	4148	7904	8844	3429	8197	938
modA	752	19297	30499	25661	19993	28440	22669	22545	37413	40427	16893	12840	31453	17248	22740	31517	17825	26482	3052	18609	32643	36821	12121	26921	3115
bioC	689	146	287	364	164	378	309	84	308	305	480	220	331	537	806	488	489	962	452	238	509	349	388	1181	472
Cj0305c	614	200	358	318	174	431	304	177	301	283	555	197	367	518	563	366	540	726	514	269	628	302	401	942	500
bioF	1145	1071	1934	1750	1050	1943	1729	742	1760	1615	2389	1176	2032	3121	4024	2973	3918	4188	2889	1850	3245	1699	2772	5265	2740
bioA	1286	1845	3226	2271	2217	3040	2425	1302	3001	6602	3539	2212	3121	7137	9150	8877	6054	7996	5522	4574	3579	5964	5438	6238	5681
bioD	608	567	1350	1019	581	1075	1103	465	970	992	1391	970	1012	1829	2349	1894	1775	2328	1508	954	1193	1046	2025	2809	1400
Cj0309c	317	538	1064	805	537	877	874	454	869	740	1101	783	941	1354	1535	1423	1425	1576	1155	759	1054	936	1366	2014	1167
Cj0310c	341	1046	2001	1732	1002	1693	1705	707	1605	1446	1747	1395	1789	1834	2253	2211	2053	2829	1688	1282	2264	1799	1796	3344	1659
Cj0311	539	30670	38994	28771	17848	29649	33723	42803	30632	20953	54527	26828	36621	40979	27170	16578	41736	29818	57636	17773	35381	16693	35368	81456	57746
pth	548	8339	11748	8040	4966	9004	9966	9157	8377	5084	15098	8039	9767	10947	7321	4597	10406	7737	16438	4222	8538	4195	9597	22089	16834
Cj0313	1061	907	2236	1696	644	2043	1975	421	1407	714	2431	1379	1416	2192	1953	901	2446	2145	2580	577	1374	665	1841	6658	2753
lysA	1211	4129	7434	5917	4020	6900	6195	3355	5663	5227	8124	4763	6662	7655	8396	8493	8501	8793	8834	4731	7195	6298	6625	11739	8620
Cj0315	770	2208	4108	2808	1901	3571	3247	1388	3039	2841	4761	2360	3084	4008	3681	3681	4319	3283	4761	2180	2838	2943	3392	5003	4682
pheA	1076	2761	4958	3283	2410	4437	4168	2279	3845	3468	6192	2961	3656	5468	4312	4709	5285	3540	6266	2939	3557	3494	4614	6068	6059
hisC	1097	4167	7095	4963	3850	6722	5843	3952	5966	5552	8045	3476	5969	6004	6104	6251	5442	5530	7079	3939	4517	4933	5109	8436	7202
fliF	1685	5801	11343	9457	5689	10490	9524	6208	11260	9504	13571	6492	10118	10989	11232	10455	11845	11586	13760	7805	11953	10263	8419	17047	13580
fliG	1031	4350	7476	5295	4147	6616	5919	4608	7563	5456	8509	4175	6301	6031	4708	5315	6325	4728	7467	4434	6080	5085	4742	7397	7290
fliH	833	3028	5357	4620	2701	4900	4644	3190	5204	4120	6201	2657	4641	4772	5064	4740	4679	5298	6077	2598	3658	4052	3486	7110	5957
dxs	1850	3662	6552	5144	3383	6597	5663	3312	6320	4838	7616	4060	5040	7539	7908	6476	6654	6961	7603	3639	3662	4607	6495	10327	7521
perR	413	1601	2398	2762	1514	2239	2386	237	561	478	317	195	243	19228	30828	24341	27439	41500	301	431	666	497	349	432	251
Cj0323	1199	136	182	212	120	171	175	38	182	167	163	70	153	395	904	710	465	1090	176	171	475	218	159	340	193
ubiE	710	1008	1682	1458	955	1619	1383	647	962	1072	1779	723	1476	1525	2042	1580	1592	2234	1896	993	978	1189	1208	2291	1949
xseA	1166	1000	1929	1608	1025	1862	1530	839	1440	1567	1986	994	1665	1960	2699	1922	1905	2886	2093	1370	1516	1822	1651	3071	2134
serC	1079	5651	9588	6500	5657	8610	6281	5312	8438	9290	6660	4111	7885	5160	6926	8123	4926	6962	6670	5278	6449	9330	3687	6894	6812
Cj0327	353	2032	3804	2627	2076	3496	2835	1701	3109	2596	3245	2299	2820	2533	2803	2851	2361	2797	3104	1717	1815	2800	2271	3524	3086
fabH	977	10942	22261	12608	9776	20341	19952	7451	12608	5832	27260	12626	10622	15095	9184	6410	15738	10603	21196	4903	5676	5398	16618	20226	21623
plsX	989	20484	40998	23482	19337	35477	36999	20339	23619	12406	43504	18435	22660	22306	14114	11396	24676	19430	37395	9588	12621	11092	25123	32974	37017
rpmF	149	12697	22422	14656	11824	19177	21200	15594	14173	8733	22023	9950	15090	12997	7645	6339	17666	12189	21166	6868	9022	7653	14722	20874	20124
Cj0331c	356	20691	36469	23646	18537	32946	32739	21550	24090	13554	33534	15888	24527	16452	11344	8413	21087	19250	28101	9405	14702	11154	18667	30572	29267
ndk	416	38547	63106	41792	37110	57124	56561	33830	43962	27741	54842	29222	44694	24584	17163	13192	30240	33884	45475	17849	26835	22649	28626	47344	45417
fdxA	287	47498	79340	62927	62733	94496	74074	29765	52886	6445	48326	34043	65896	1478	1673	2781	39742	57410	51631	2335	2998	4403	32433	45289	47998
ahpC	599	17151	22965	20664	15233	21330	20221	389001	434119	1577454	623879	245658	526275	913946	1059251	1413447	693632	842541	781947	832942	803246	1417487	785599	890741	765915
flhB	1091	1944	3996	3971	2010	4152	3263	2701	5063	3704	6257	4334	4742	9446	9879	6508	6234	6884	8881	5783	6851	4955	9355	10320	9458
motB	746	7882	13685	10613	7887	12472	10434	9942	15665	13800	13935	7944	12851	15977	17860	17572	16208	17228	16868	12842	12732	15105	11843	17238	16603
motA	779	13273	21938	16535	13302	20276	16799	13194	26036	23242	21319	13250	21659	19475	22253	24744	20845	21935	22409	18718	20189	24586	14412	22394	22322
polA	2642	4952	8032	7518	5171	8000	6934	4337	7674	9789	8451	4350	8929	12288	15759	16976	14321	15175	10541	8560	14241	11282	10003	13924	10392
Cj0339	1364	5425	10628	8525	5687	11256	7981	5946	10707	16690	9500	6067	10852	17670	23308	26089	18748	25075	12400	14475	23414	19754	15108	20792	12754
Cj0340	1010	2183	3959	3618	2387	4631	3466	1756	4158	5034	4018	2677	4038	6052	7571	7687	6201	7515	4778	4755	5542	5661	5417	7510	4854
Cj0341c	446	253	526	495	240	525	519	298	618	428	617	371	501	679	1044	881	654	1053	718	468	647	653	645	998	754
uvrA	2828	4406	6898	4878	3555	5736	5839	7119	8769	8641	10007	5292	7329	11638	12275	11071	11271	9956	10780	8539	12778	9185	9515	13315	11151
Cj0343c	788	660	1297	1096	721	1203	951	740	1424	9881	4340	636	1076	8015	10586	11311	9427	11918	5388	7646	16278	10065	7256	10826	5114
Cj0344	128	5	32	90	13	43	24	28	36	57	23	15	48	2	37	37	17	43	24	12	97	45	6	47	13
trpE	1253	698	1325	894	701	849	1094	1419	1759	929	1331	1075	2503	1234	752	877	1368	520	1883	1266	6131	1280	1193	3528	1762
trpD	1604	1226	2287	1409	959	1579	1752	2129	2822	1417	1972	1704	4031	1837	1387	1533	1838	1062	2020	1540	5389	1803	1739	4650	2031
trpF	602	374	701	479	303	450	583	612	845	537	613	497	1195	775	662	590	610	531	673	496	1123	648	722	1676	631
trpB	1181	676	1317	725	547	888	859	1094	1506	1110	896	813	1706	1306	1308	1316	952	932	840	892	1668	1253	1229	1973	846
trpA	752	715	1332	899	577	903	1008	1101	1443	1199	860	671	2054	1000	1474	1335	995	1406	812	873	1878	1293	1032	2519	849
Cj0350	425	10030	15521	14338	9483	14997	12340	7309	14549	11416	9429	7342	16237	6835	8738	11069	7798	11223	8968	6855	12384	11986	4753	13207	9253
fliN	311	4691	7539	6692	4648	6854	5827	4138	7359	5470	5128	3803	7651	3491	4114	5468	3752	5050	5257	3321	6126	5685	2517	6544	5220
Cj0352	800	1810	3648	3326	1579	3287	3124	1066	3546	2658	3038	1678	3110	2331	3491	3055	2465	3792	3045	1639	3346	2480	1616	4939	3116
Cj0353c	1463	2401	4374	3513	1971	3478	3476	3090	5189	3829	6874	3872	3535	4709	5628	2932	4426	5685	6216	2586	3204	3240	5362	14721	6086
fdxB	248	1836	3363	2456	1622	2517	2802	1889	4367	3963	3825	2853	3354	3144	3808	2251	3376	3619	3751	2294	3654	3323	3433	9076	3613
Cj0355c	674	36142	68357	57568	39803	57552	57773	31900	56453	48527	47868	29611	68618	38072	51363	53678	41242	63447	59575	31127	35275	50023	27110	65391	56208
Cj0356c	320	169	434	437	174	514	324	178	454	308	349	144	407	461	1170	513	401	1377	339	257	662	306	333	1057	351
Cj0357c	611	4357	11951	13161	4737	11608	9826	2617	9583	5774	5063	6221	10145	7635	10562	7886	10359	12973	5368	5635	7279	5352	5177	10398	5164
Cj0358	1028	231321	369224	283987	125212	179734	140237	125281	419683	11766	13494	155201	345840	3881	2977	3466	4122	4029	4205	4682	4467	5429	1884	3591	3994
Cj0360	1340	9365	18791	11809	9532	13980	12562	6057	13574	17516	10199	8031	15383	13975	20298	24122	13572	22773	13800	10261	10801	16902	9850	14204	13906
lspA	473	2561	5628	3715	2636	4700	4554	1063	3740	4313	4054	2286	4506	3626	5810	6649	3402	7077	4590	2598	2390	3797	2756	5317	4899
Cj0362	455	1831	4108	2768	2174	3138	3323	1507	2577	2198	3449	1812	2849	2191	3284	3112	2157	3610	3168	1550	1457	1987	1852	3542	3224
Cj0363c	1349	2031	3725	3650	2308	4263	3403	2404	3964	3877	5499	3114	3319	4813	7662	7122	5619	8675	6012	3113	4637	3972	3955	8979	6022
Cj0364	254	625	1016	1488	617	1424	802	865	1125	1934	913	300	1095	926	2149	1434	1497	3779	929	1512	3315	2028	860	2941	1179
cmeC	1481	3350	4218	3517	4357	3975	4859	3308	3712	4928	9994	3086	4330	9649	11073	8451	8814	10289	8485	4414	4771	5053	8525	12343	8266
cmeB	3125	7744	10437	7605	10662	9810	10971	7870	9530	11559	25569	8959	9080	17050	15522	17534	14704	13860	19892	8837	10118	11022	14979	18043	20605
cmeA	1106	3509	4796	4263	5421	4580	5391	3847	4355	6859	11768	3557	5103	7445	8532	8624	7701	9582	9500	4497	9037	6860	6253	11786	9767
cmeR	635	3813	6916	7984	4044	8078	5311	2719	7363	4991	2423	2591	7674	2477	4628	4621	3374	6110	1969	2568	5726	4967	1756	5062	2166
Cj0369c	1379	6781	12397	12607	7327	13182	9003	4828	13332	10251	4705	5141	13461	6493	9007	10233	8814	11409	4789	6587	12362	11257	4488	9611	4723
rpsU	215	103156	224129	265504	133690	251390	173894	55866	121707	55884	49455	139001	202514	72571	79466	79228	95017	131300	47773	32240	54696	45325	63535	126504	40345
Cj0371	608	5157	10761	7807	4893	8068	8268	2885	7162	5570	5457	4210	8703	8611	9168	8268	7391	8661	7488	4697	7555	4830	4991	8352	7479
Cj0372	1172	12551	24972	16226	11730	19291	19766	7494	16181	11505	13007	10395	19486	16097	17755	15897	13707	15622	15275	9285	12960	9268	10538	15456	15703
Cj0373	938	8556	17353	11754	8077	12882	13895	6213	11969	7514	9326	6399	13345	10604	11493	10047	9482	10222	10314	6176	6707	6585	6590	10014	10756
Cj0374	494	4214	8782	7541	4105	7149	7994	2316	6523	3664	5075	3609	7720	5914	6819	5672	5853	7361	5950	3094	4094	3650	3820	7353	5476
Cj0375	479	741	1607	1496	561	1522	1414	385	1177	553	1061	693	1404	966	1515	932	924	1661	1024	447	903	572	620	1837	1221
Cj0376	827	1145	2515	2438	1066	2514	2461	749	2338	1210	2462	1507	2056	1778	2114	1159	1882	2522	2476	826	1820	1104	1373	4293	2451
Cj0377	1715	927	1870	1754	740	1744	1922	745	1708	1321	2471	976	1661	2045	2609	1430	2001	3051	2510	967	2124	1211	1298	4761	2448
Cj0378c	542	114	384	344	142	290	270	341	1231	5004	2830	793	1611	3533	6523	5765	3966	6911	3799	2982	2598	4402	3282	5745	4218
Cj0379c	896	898	2050	1526	1254	1504	1632	4606	11559	57110	28000	8148	15303	39542	56081	64374	41728	56798	45516	37463	22981	51962	38124	49464	44520
Cj0380c	788	530	1222	893	571	922	932	541	966	941	1596	614	939	1232	1644	1214	1423	1706	1711	592	883	993	1118	2447	1857
pyrF	842	3365	5848	4641	3364	5325	4994	2723	5645	6660	7617	3304	5296	7261	9276	8805	7018	9307	8841	4758	5394	6602	5406	9740	8621
nusB	401	2016	3260	2618	2106	2912	2556	1590	3237	4417	3572	1621	3154	3960	5171	5655	3928	5253	4480	3178	3627	4353	3037	4564	4417
ribH	467	3827	5807	3898	4068	5061	4305	4213	6009	8424	6203	2734	5373	6354	7240	8867	5620	6705	7490	5716	6894	8072	4672	5729	7331
kdsA	818	4770	7796	5677	5089	6944	5608	4651	7778	11351	8055	3644	7768	9154	11988	12332	8640	11715	9751	8236	10640	11801	7306	9896	9724
Cj0385c	935	1052	1993	1854	1167	1970	1650	1005	2105	3915	2051	1026	2092	3531	4569	4799	3978	4947	2724	3058	4342	4204	2911	4470	2889
engA	1385	3802	7541	6407	4096	6595	5936	2836	5439	5695	6723	3226	6518	6513	9480	10200	6535	10066	6975	4530	5933	6113	4693	7810	6578
aroK	500	901	1856	1519	976	1677	1570	675	1712	1505	1894	872	1818	1753	2205	2171	1745	2327	1656	1191	1729	1558	1456	2053	1682
trpS	962	3537	6839	5272	3816	6368	5145	3508	6345	5911	5111	3112	6942	5610	6715	7575	6034	6869	4674	4324	7428	5885	4383	6944	4931
serS	1238	10320	16865	11216	10542	15763	11926	9401	16298	12679	12351	7197	15452	9272	8868	13760	8307	7597	10613	8627	10920	11538	6751	8033	11106
Cj0390	2465	7179	13017	10408	7628	12522	10641	5188	11991	9971	10981	6548	10841	10422	13461	11997	10087	13384	10285	7729	9933	9419	8228	15378	9978
Cj0391c	638	40076	49221	42374	31260	41239	45009	37472	51413	44707	34836	13009	31074	13454	17833	13874	8493	24425	12257	30592	26344	43718	9687	17316	12233
pyk	1445	18429	40618	30818	20383	34365	28106	12187	29515	50692	19982	13765	34716	30555	51327	56087	31460	56054	28018	27456	28922	50919	18926	35596	27367
Cj0393c	1349	8878	14616	11913	9240	12483	11593	12581	14727	12542	13925	7819	14544	9284	14860	14609	8139	13741	13522	7859	10650	13839	5973	15924	12971
Cj0394c	632	765	1815	1820	866	1736	1586	610	1709	1162	2025	1128	1547	1103	1758	1481	1081	2033	2033	698	1042	1171	768	3050	1965
Cj0395c	293	488	901	1298	392	1056	732	371	890	767	907	356	856	551	1071	842	585	1341	754	413	1244	737	396	1566	942
Cj0396c	1001	5942	11939	10005	6079	11350	9137	5789	10977	10633	10492	5412	10254	8617	11011	12318	9087	11610	10674	6869	11729	10619	5405	11662	10869
Cj0397c	581	2200	4459	4897	2037	4718	3453	1872	3840	4387	3575	1338	4439	2716	5510	4238	3642	8130	3472	2794	8050	4595	1954	6715	3818
gatC	287	3668	5710	5555	3544	5706	4815	3927	5689	6166	5261	2568	6630	4581	7733	6732	5734	9882	5062	4495	8325	6946	3876	8344	5021
Cj0399	566	4993	11604	8590	4816	9150	8199	5158	9472	12253	7895	4849	9169	15670	20423	17819	13567	20644	10323	9552	10423	11724	9943	15959	10553
fur	476	7374	14599	10180	1762	2784	2485	5710	11460	12589	2115	1373	2566	16847	19116	18375	3358	4479	2350	9970	10991	11095	2563	3767	2495
lysS	1508	18213	37148	30171	21330	27859	25344	14420	27741	26640	22687	14638	24421	36329	43942	40820	23594	34534	20300	20796	26987	26396	19240	32480	20850
glyA	1247	35543	66544	46992	27515	35725	33344	29515	52103	40925	30848	15761	33353	32093	40087	47595	17104	23109	23676	26010	34880	36792	13986	20466	23203
Cj0403	548	11117	21755	15717	8562	12289	11664	8935	16313	16763	11780	5579	11547	16053	21655	21271	11577	19126	9846	11399	11603	14966	7918	13088	10006
Cj0404	839	20621	44509	30001	17257	25732	25546	14169	30242	45390	22259	11110	23229	47592	64943	64585	37579	57366	25963	32158	29465	39235	25611	35271	26019
aroE	791	4010	9228	6806	3266	5437	5520	2734	6075	5376	5077	3307	4364	10393	15041	11842	6596	12380	5568	4991	4595	5185	5748	9439	5609
Cj0406c	902	5760	10765	8894	5564	8987	8077	5389	8301	8897	6756	3495	9854	5403	9321	9898	5589	10799	8050	4913	10137	9596	3845	8074	7411
lgt	818	1337	3160	2453	1530	2894	2330	1114	2685	5278	2063	1271	2955	4158	6717	5021	4214	6931	2748	3255	3951	4682	3221	6728	2993
frdC	785	64032	117269	71351	58197	95049	53530	37031	106154	30993	20916	39894	94770	11455	14010	23746	13140	16543	14526	17450	25653	30476	9289	15167	15210
frdA	1994	158652	284655	155273	135181	196865	114913	92435	254696	56589	50782	87549	202055	27154	24529	45607	28245	24753	30978	34930	35845	53817	20993	25655	31801
frdB	728	89262	153107	95625	83990	116524	71277	55268	130504	36183	30895	69595	110257	19354	15933	26913	21289	19360	21973	22569	21209	32307	15729	20790	21560
Cj0411	2189	3905	8545	7120	3891	9073	5264	2046	6734	3521	3392	4278	6781	4191	4546	4568	5176	5495	3913	2642	2539	3599	2916	9226	3946
Cj0412	1832	1475	3934	3013	1533	4063	2406	902	3214	1788	2354	2143	2809	2402	2239	1757	2992	2267	2373	1216	859	1492	1981	4798	2548
Cj0413	707	1478	3682	2763	1435	4016	2310	1310	2957	1206	1885	1843	2611	1198	1477	1200	1345	1738	1712	720	686	1006	1211	3620	1762
Cj0414	731	1017	1990	1291	684	1193	882	1718	2774	24434	8080	936	1279	3953	4630	5686	3423	4426	4009	15511	36475	16040	4973	4334	3920
Cj0415	1724	2308	4996	3014	1363	2331	2049	3482	6821	43187	18081	1822	2735	10374	12530	12082	10599	11571	7523	27074	48926	31270	12601	11275	7513
Cj0416	101	394	566	644	414	640	550	967	850	1519	498	175	677	651	1684	1260	646	2346	339	1158	2325	1654	602	1595	397
Cj0417	149	628	978	1167	623	1034	927	813	1344	2371	702	238	1026	978	2947	2020	1059	4026	482	1810	3690	2564	967	2679	535
Cj0418c	707	5056	11146	9316	3793	9539	8239	2284	6686	8853	6016	3946	8438	15790	31842	24461	13978	31258	8996	9245	11071	10961	12050	15478	8688
Cj0419	365	347	410	480	521	450	440	701	573	991	708	268	673	557	975	854	731	1214	761	594	933	1074	628	1441	687
Cj0420	575	31555	70295	59635	79649	120272	106265	17629	46662	188648	70769	45483	121893	150114	283086	320922	137141	384828	125019	97370	66133	194083	102138	240024	120141
Cj0421c	959	171	486	406	304	688	593	273	435	655	666	421	759	908	1529	1266	887	1929	1052	479	825	775	704	1772	1089
Cj0422c	212	309	740	800	294	720	613	176	503	683	413	246	737	387	908	813	491	1348	549	413	710	795	374	974	551
Cj0423	230	86	157	154	104	154	121	136	253	535	154	79	252	304	355	296	269	342	214	382	450	370	224	377	234
Cj0424	635	387	577	471	440	623	561	663	959	1713	693	307	904	1172	1443	1370	944	1043	836	1187	1303	1357	890	1212	873
Cj0425	419	315	486	362	398	518	426	529	726	1299	522	276	667	1013	1379	1155	885	1029	618	1016	1063	1173	844	1056	695
Cj0426	1580	12969	22007	15887	13415	18918	17770	12663	19682	13496	16476	9328	20699	11517	13864	16402	11205	12201	16795	8699	12659	13076	9053	14265	17356
Cj0427	338	10710	17813	13194	10127	14439	13884	10143	16034	8172	11672	6064	16331	4408	6171	7206	4289	5118	10165	3986	5158	7128	3500	8769	10369
Cj0428	386	29460	49530	53317	20801	24920	25271	45842	88277	57843	31399	16992	40032	6993	8805	8137	3652	8606	7951	49502	50697	49771	5901	17307	7340
Cj0429c	587	1038	1787	2146	892	1460	1148	424	3047	1889	1288	747	1605	1021	2011	1810	1258	2613	748	1597	2204	1879	803	1942	708
Cj0430	1229	680	1418	1684	748	1560	1265	365	1301	1584	1032	648	1571	1532	3018	2362	1800	4040	1382	1515	2858	2007	1044	2837	1359
Cj0431	617	261	447	572	243	522	432	188	544	382	518	325	466	526	837	627	426	1096	682	416	754	483	388	1074	584
murD	1211	1465	2800	2094	1100	2264	2303	1432	2711	2519	5222	2381	2203	7918	6277	3878	6971	5009	9696	2978	3014	2689	7026	9013	9243
mraY	1064	2527	4717	3366	2117	3888	3915	2272	4525	3593	6791	4164	3824	10393	9228	6525	9991	7734	9024	4270	5604	3868	9167	12596	9026
pgm	1481	5829	10118	7903	5801	9727	8371	4870	7751	10582	7165	4176	10633	11269	13797	14982	11764	14089	10385	7661	12162	12285	8613	13923	10159
fabG	746	6496	9191	6376	5174	7047	7596	9868	10149	11956	14186	5814	9696	17734	15503	14273	15637	12692	19120	10733	14415	11821	15242	23357	19161
Cj0436	413	1856	2891	2172	1497	2404	2320	2637	2943	3683	4432	1796	3042	5112	5733	4272	4822	5193	5684	3030	4785	3523	4558	9085	6121
sdhA	1838	28535	77615	36834	27723	42118	18976	7558	53559	1601	952	21432	40884	753	1005	996	601	1089	655	688	707	712	584	835	654
sdhB	968	21427	57116	25184	19263	27491	14250	6417	36793	1150	683	15000	28637	611	759	717	453	684	417	472	554	521	527	664	408
sdhC	860	25663	67846	32841	24030	33856	18701	8069	45084	2285	1302	20323	33629	1968	3737	2910	1835	3957	1244	1706	1704	1999	1639	3069	1127
Cj0440c	671	3133	7130	5911	4285	6648	5357	1965	5430	11962	3116	2619	7608	7142	12130	12174	8920	15219	5152	6884	7874	12126	5341	14184	5015
acpP	236	19898	28047	21206	16058	22726	25200	20921	25313	20522	25418	12980	28567	24692	26073	24542	26308	28082	26523	17631	32478	19614	19480	34856	25742
fabF	1217	65973	97129	61002	51729	75728	81528	63371	86962	62108	92761	50462	88686	92405	83414	79390	85860	68572	94768	55610	76603	56635	70825	95706	94001
accA	941	17016	27973	16704	13073	21334	22685	11580	22227	12068	26383	14582	21345	26166	23925	18381	24096	18372	23632	12033	10484	11099	21748	28168	23876
Cj0447	599	1623	3469	3061	1698	3491	2571	1376	3136	3909	2097	1478	3220	4208	5817	5775	3962	5521	2660	2876	4143	4103	3301	4491	2603
Cj0448c	1100	37895	71202	60488	48535	75111	46640	24973	65578	31144	18884	27028	75979	18035	14221	25682	22796	16227	23102	16128	25920	26108	9439	17640	22912
Cj0449c	218	13370	25844	26215	17211	29138	17556	9146	23322	11433	6294	7745	29912	5904	5318	9513	7626	7636	7453	6034	13128	10744	3003	7377	7326
rpmB	197	6520	12586	10405	4157	8490	11352	6403	9969	3301	14911	7429	9096	6285	5486	3244	7485	7540	14105	2949	8608	2920	4596	17566	12971
rep	650	4241	8149	5490	4049	6875	6380	2313	5060	4617	5110	3966	6235	6525	7422	7584	6123	6884	5647	4565	7541	4668	5046	6763	5245
dnaQ	764	807	2020	1375	763	1601	1673	651	1063	904	1442	973	1379	2254	2391	2132	1799	2238	1583	972	1556	907	1561	2497	1505
thiC	1295	12246	23202	19015	15528	18845	17250	11301	20206	56723	36072	8506	19711	37537	49980	113833	33297	36407	14329	48710	46865	67785	29137	30789	15037
Cj0454c	572	957	1970	1446	1599	2593	2441	759	2238	2377	2648	1165	2139	2636	4271	6018	2826	4568	1919	1980	2827	3147	2530	4316	1980
Cj0455c	347	596	837	897	598	936	942	338	964	654	1076	451	740	971	2134	982	1340	2501	802	573	1131	846	885	2357	772
Cj0456c	962	1672	2503	2502	1495	2285	2416	1147	2590	1734	2758	1323	1930	2702	4360	2573	2858	5105	2234	2005	2588	2036	1996	5077	2200
Cj0457c	632	2571	4537	4268	2339	3948	4095	2163	3811	2671	4053	2938	3235	5088	4789	3650	4934	4347	3351	3068	2643	2410	4693	5073	3162
Cj0458c	1304	13776	24235	18025	12233	19415	20517	11500	19676	16604	19917	14670	22095	26671	27558	23395	28632	25911	18846	17372	21873	16720	23438	30595	18292
Cj0459c	269	5749	9817	9894	5368	8676	8602	4530	8001	7734	6858	4775	10431	8225	11387	9270	10203	13741	6484	6794	10600	8297	6682	14531	6308
nusA	1091	3908	7902	5019	2766	4108	6312	5507	7097	4582	7900	4787	6949	8871	8120	5162	9681	7132	9729	6782	15023	4865	5832	10953	9568
Cj0461c	1190	1168	2197	2092	1321	2163	1767	1306	2791	3718	2614	1822	2467	3626	4506	3693	4229	4137	3198	3561	5056	3925	3114	4589	3191
Cj0462	1049	4661	7954	6009	4877	7209	6203	4778	7844	10487	7062	3899	8732	9319	12889	14101	10549	12956	8558	7839	10683	10916	7269	10416	8475
Cj0463	1223	3769	6608	5364	3999	5902	5542	3800	6910	6909	7106	3368	6772	7931	8782	9162	9033	9564	8485	5819	8128	7580	5443	9692	8525
recG	1826	1343	2934	2586	1445	2878	2271	1132	2917	2542	2901	1947	2444	3167	5280	3790	2883	5391	3615	2015	2040	2700	2480	5754	3320
ctb	386	843	1534	1307	903	1294	1149	663	1450	3502	1571	817	1404	2301	3936	3576	1862	3748	2062	2020	2202	3500	1891	3493	1983
Cj0466	599	502	1044	1081	473	932	708	269	984	2150	867	353	1154	1995	4911	2656	1920	5939	1054	1486	1872	1909	1382	3932	1118
Cj0467	704	1684	3150	2845	1941	2985	2601	1327	3192	5333	3069	2402	3050	7474	8993	7743	6708	7901	4410	4945	4938	4583	6067	6955	4320
Cj0468	659	1207	2779	2224	1445	2542	2207	914	2718	3941	2707	1884	2423	6124	7098	6025	5209	6117	3805	3420	3163	3410	4945	5733	3832
Cj0469	764	1805	3375	2742	1874	3184	2680	1231	3341	3702	2890	1546	3225	3673	5018	4839	3071	4804	3939	2577	2116	3308	2402	5530	3808
tuf	1202	329877	383812	198229	179952	277178	273836	530640	351783	193444	532167	309326	280932	318734	217869	228961	218889	150756	439519	271780	292350	185013	291605	249852	465525
rpmG	161	16240	21452	10840	8669	14264	14076	18309	19418	7218	24054	12478	15294	11092	7578	9343	8102	5516	18911	8008	8231	6707	9953	9800	20614
secE	182	21938	31221	15954	11135	19729	22696	21908	25054	9912	37992	20932	23181	43769	30963	20261	33946	28182	37092	19603	25523	11710	41888	40319	37640
nusG	536	43000	60750	30988	22086	38462	43943	47486	47688	19828	74679	43229	43780	95649	63011	41140	74880	47703	76143	42352	46785	22760	90982	77389	77119
rplK	428	31511	43495	24988	17554	29354	33294	46667	34610	17081	54355	27363	33538	65461	42263	29785	55834	34437	53503	29809	32728	18698	59524	55356	53310
rplA	704	41669	58982	35892	22074	39370	49922	73578	46981	23396	83117	36686	47764	98830	61813	41280	87913	54564	87237	38080	44014	26236	86647	85725	86699
rplJ	482	41019	39433	25908	17210	25366	40312	82986	43665	22730	94896	41651	38558	43776	31572	27049	47022	28817	63688	31663	30461	22534	34913	40534	63308
rplL	380	24832	23183	14797	10202	14952	23477	56034	25326	15950	57642	24556	22471	32145	23319	20456	30077	19511	40136	21449	19960	16225	26282	24342	41616
rpoB	4139	74751	88227	57154	36137	65123	84587	109480	77696	33890	117203	60409	76056	88841	68101	65961	72758	58626	96552	45764	42525	36632	64213	92015	97097
rpoC	4556	86265	82128	58654	43003	75436	88128	123423	78349	37331	121247	62526	83860	102934	71725	76955	83022	62785	97167	50340	44442	43058	75566	97140	98924
Cj0480c	764	274	494	560	234	455	469	455	566	589	605	184	551	682	1179	975	657	1716	718	457	1135	901	428	1203	638
Cj0481	911	443	568	424	339	565	339	1094	552	531	768	246	537	309	468	367	318	433	1095	254	345	465	253	938	915
uxaA_1	266	79	115	62	59	105	62	180	118	118	169	54	118	81	98	71	36	66	232	54	81	82	63	195	186
uxaA_2	1169	401	513	326	354	451	264	807	495	522	668	218	411	495	701	441	346	442	804	329	299	381	401	689	717
Cj0484	1235	307	488	292	218	338	226	462	412	409	528	143	268	548	889	570	404	669	626	338	446	420	529	932	591
Cj0485	791	300	551	361	296	419	315	522	432	963	488	194	370	993	1644	1293	704	1323	680	746	664	932	902	1426	723
Cj0486	1259	443	769	484	436	649	445	761	653	1198	743	288	573	1302	2095	1717	974	1776	885	792	816	1160	1261	2006	912
Cj0487	773	236	323	236	177	307	209	322	337	547	336	132	296	640	1095	830	485	984	482	363	386	517	560	1113	439
Cj0488	320	152	338	236	176	296	228	298	317	529	278	94	299	531	943	674	461	871	376	368	420	525	437	811	385
ald1	224	225	411	236	183	299	225	301	344	618	341	100	304	601	1175	803	506	1043	352	387	431	628	499	849	412
ald2	1184	271	710	411	277	499	308	409	539	992	684	213	407	1517	2393	1441	1087	1971	812	724	665	862	1254	2174	812
rpsL	389	30299	48204	23896	16715	27237	34881	46271	49526	19932	51775	35156	36828	34507	21834	20607	31639	17552	43028	20160	28614	19012	24842	36220	44428
rpsG	473	26675	39049	17891	13811	19840	27175	39362	36118	13637	46599	27407	28455	29982	16644	15105	26644	12502	37104	15152	22006	12655	21919	27312	37639
fusA	2078	119283	150435	71237	54341	80983	116849	199053	138051	47215	202507	108034	114620	128116	66729	52885	118544	53385	145554	52983	70654	39710	93590	111857	148578
Cj0494	152	569	1034	588	306	621	865	784	1079	337	1263	764	809	1441	1250	766	1119	1038	1157	624	729	389	1309	1385	1296
Cj0495	704	527	1021	530	242	515	820	550	920	365	1587	807	654	1937	1570	841	1388	1473	1556	580	628	392	1574	2073	1595
Cj0496	377	1897	5075	4457	1984	4327	3476	727	3722	3445	2583	1930	4788	3752	5533	4595	3766	7225	3159	2133	2657	3270	2432	7385	3161
Cj0497	1280	3329	8568	7111	3432	6923	6391	2694	6580	5949	5379	3634	7521	8197	10108	8172	8966	11335	6252	4253	5321	5469	5328	12620	6299
trpC	779	1991	4530	3503	1955	3877	3633	1633	3550	2882	3115	2673	3998	4930	4884	4219	4674	5074	3432	2221	2317	2601	3381	6119	3409
Cj0499	488	986	2415	1749	975	2087	1790	774	1938	1277	1546	1342	2013	2084	2147	1909	1865	2013	1736	950	887	1122	1575	2542	1635
Cj0500	1001	566	1485	1221	533	1278	1202	536	1155	632	1149	903	1118	1276	1500	1060	1056	1388	1201	505	497	584	1020	1957	1260
hemH	914	891	1583	1251	611	1362	1569	1090	1698	761	2383	1245	1344	2515	2905	1597	2729	3335	2700	988	1167	983	2043	4443	2827
Cj0504c	869	1077	2276	1400	660	1318	1659	1247	1958	784	2786	1555	1943	3168	1982	1408	3889	1708	3607	1200	1512	1026	2349	4610	3713
Cj0505c	1076	3367	6783	3623	2283	3768	5045	4249	6295	2422	7083	5050	5963	7601	4459	3865	8894	3573	8794	3298	4663	2473	6127	8553	8797
alaS	2531	21424	36319	23614	19270	30035	25499	19634	33305	23270	26096	18874	33378	31262	28738	28137	29881	24230	27111	21640	27773	22358	25965	29975	27424
maf	554	1017	1760	1521	864	1616	1357	439	1599	1066	1420	1067	1628	1312	1397	1359	1545	1481	1477	857	1154	1027	1047	2178	1503
pbpA	1934	4784	9282	7467	4303	8507	7422	4915	9936	6950	8500	5827	8438	8723	8668	7636	8316	8606	11013	6006	6787	6710	6490	13208	10950
clpB	2576	3786	5929	4536	3524	5682	4786	7271	6403	16593	9834	3768	7843	14997	38431	30797	10876	34948	17139	18428	19376	18383	13112	13088	16896
Cj0510c	293	361	603	612	321	602	494	385	868	422	542	301	716	224	310	399	287	378	443	289	386	436	222	358	318
Cj0511	1337	12830	23062	17152	10981	18450	17442	13631	23715	17547	20036	11447	20796	17837	23073	18216	18602	25305	23007	14808	24745	17109	12316	23877	23237
purC	713	10177	16370	12466	7827	13023	12990	11652	16449	12920	13766	6735	15811	12229	14770	13665	11945	15893	15880	10836	14974	12360	7774	13887	15669
Cj0513	248	3906	6924	5247	3131	5836	5433	4241	6897	5277	6261	3257	6284	5125	6414	5935	5052	7223	6810	4148	6144	5108	3292	6473	7100
purQ	674	7413	13522	9758	6203	11301	10949	7609	13683	8452	13058	8017	11942	10283	11818	10499	10103	13114	14086	7590	9299	8403	7172	12983	14373
Cj0515	1199	3467	7870	5841	2918	6609	6590	3945	7868	4304	10068	5107	6205	7783	8122	5959	7806	8431	10931	3929	5129	4360	5574	12165	11436
plsC	695	1076	2150	1717	812	1942	1966	819	2092	1267	2916	1568	1562	2845	2753	1891	2798	2818	3224	1143	1374	1226	2155	4168	3333
crcB	371	192	378	292	132	319	362	94	369	203	474	300	233	588	744	452	537	726	517	200	228	181	459	776	528
htpG	1829	20041	32142	19996	15105	21166	25123	28272	35354	34616	42095	20242	31037	34375	29790	24223	31681	26485	56865	22869	32734	26775	23106	40519	57246
Cj0519	320	2816	5325	3419	2313	3655	4270	3347	5471	4474	6393	3783	4945	4783	4775	3641	4356	4358	7656	2968	4029	3632	3418	6428	7876
Cj0520	437	1767	3601	2366	1375	2379	2875	974	3403	2294	4208	2684	3039	2918	3357	2249	2442	3054	4546	1603	2276	2062	2262	4639	4958
Cj0522	506	374	976	519	249	500	847	119	583	253	725	620	630	1063	1129	677	693	771	904	257	385	256	768	1301	875
Cj0523	278	65	157	86	51	78	183	21	71	37	131	110	86	234	301	106	129	225	147	50	87	22	194	282	151
Cj0524	704	80	177	172	78	141	158	104	171	116	175	158	126	256	374	230	123	257	266	86	91	118	179	318	212
pbpB	1811	2655	5688	5013	2341	4600	4207	2912	5221	4125	6407	3036	3765	6824	8285	6036	6272	7453	6601	4523	3991	4994	5878	9887	6319
fliE	299	3592	6720	6497	3228	5130	4905	4231	6788	8772	5333	2453	5852	10765	16765	11649	12447	18524	5426	10030	12913	11074	8527	14745	5181
flgC	497	9755	16566	15434	9108	14053	12082	9720	17128	22065	12815	6484	15301	18516	31007	23696	19027	34014	11441	22457	28822	27727	15724	25759	11007
flgB	434	5396	8072	9016	4364	5537	5227	5947	12036	14030	7080	2465	7656	3735	6253	6052	2554	6638	2640	14692	15156	18589	2720	6014	2514
Cj0529c	1004	1453	2643	3071	1484	3033	2407	1063	2376	3852	2575	1386	2645	4705	8228	6404	5587	9264	3277	3486	6175	5035	3359	6845	3321
Cj0530	2573	2590	4177	4642	2280	4000	3605	2849	4922	4609	4428	2021	4438	3339	6413	4501	3819	7941	4069	3007	8105	4889	2641	7861	4415
icd	2207	64137	98964	70305	85300	99660	79996	64184	114993	99482	53114	43964	130803	32429	47579	79537	29414	37621	48980	37793	39289	94282	20649	51487	48812
mdh	905	15689	26659	17500	21106	26060	21302	10977	30601	22218	14378	11725	33837	10282	12622	19163	9638	9036	13182	8588	6717	18581	6526	13687	13165
sucC	1166	30715	47379	28220	39604	46303	34708	33318	51828	46683	30013	22584	54921	18301	22009	37274	15399	15936	28590	18686	13020	38523	11920	22070	29453
sucD	872	22317	37282	20522	29541	33819	25407	24640	38034	30944	23300	18300	37617	15374	19336	26586	14312	15780	21061	15889	13174	27156	12355	18724	21984
oorD	314	10850	18586	9568	11761	14058	11085	13231	19027	11317	12011	7838	16617	5168	6956	8106	5157	6260	6636	7582	9094	11010	5412	6461	6751
oorA	1127	41097	65587	34285	41887	48710	39104	49142	67542	34345	42820	29851	57274	13554	16660	24101	11971	12866	21008	20999	23833	31156	13191	15878	20794
oorB	848	34476	58734	32795	35915	43695	36491	38196	59354	29807	37047	24343	51431	12004	14112	19434	10911	11256	18065	15755	19783	24826	10458	14525	18430
oorC	560	19652	34093	21247	21909	27264	23418	23722	34116	17242	22002	16112	31966	7686	9719	11442	7959	8385	11628	9184	11894	15501	6969	11673	11543
Cj0539	266	2147	3668	4275	2202	3989	2837	1140	2896	3517	2212	1796	4046	3611	5711	5238	4138	7570	2633	2977	4741	4095	2529	5877	2377
Cj0540	539	1743	3571	3271	1718	3293	2940	1247	3097	3118	2900	1809	3732	6223	8061	6117	6602	8449	3901	3249	5056	3872	4281	8321	3866
Cj0541	896	2033	3322	3084	1748	3331	3059	1988	3630	3133	3947	2296	3226	6649	7729	5672	7275	7532	4828	3681	5663	3557	4753	10095	4713
hemA	1301	3460	6143	5023	3111	5719	4902	3753	5864	4168	6647	4528	5275	9412	10094	7212	10248	9968	6587	5013	6176	4770	7778	13528	6572
proS	1712	6485	10577	7362	5412	9372	8049	7030	9785	8075	10021	6399	9874	12980	12890	11932	13197	11879	10325	7259	7394	8028	10060	15655	10104
Cj0544	392	1232	2190	1585	949	1885	1652	789	2026	1592	1980	1153	1869	2496	2615	2145	2488	2826	2185	1375	1823	1778	1839	3840	2253
hemC	926	4165	7041	4734	3447	6443	5197	4401	6442	5184	6483	3971	5814	8523	8469	7219	8757	8084	7008	4796	4799	5364	6534	11150	6842
ubiD	1805	5496	9393	6390	4432	8566	7161	5668	7858	5551	9131	5668	7353	11546	11299	8770	10712	10453	9197	5287	5423	5893	9065	15464	8724
flaG	368	16147	16795	12405	17365	16505	16977	17094	21911	19731	12474	4724	11361	8400	10022	8420	5567	10848	5859	18098	16451	19520	6449	5882	5948
fliD	1931	80802	73935	49999	82193	72182	74480	80268	94756	70726	51402	20261	47453	32725	39880	35945	20631	38625	22859	62346	56438	64109	22358	21121	22144
fliS	389	12298	12959	9233	12842	13052	13466	10894	16186	9658	8540	3689	8490	5995	8623	6047	4277	8785	3668	8457	7276	8287	4208	5077	3474
Cj0550	278	6652	7833	5825	6487	7742	7990	5658	8996	5135	4864	3136	5048	4629	6158	4564	3353	5968	2863	5168	4626	5055	3660	4520	2724
efp	572	11894	19589	14652	10224	17456	16741	13218	18514	9811	20115	12066	18679	12024	13691	11073	12041	15495	21165	8026	8357	9350	10001	25198	21103
Cj0552	695	3485	5791	4667	5062	4644	6342	7222	6173	2327	4682	3503	6096	2043	1834	1637	2406	1993	2933	1941	2706	2105	1841	2464	3069
Cj0553	956	2966	4539	3991	4239	3859	5191	6449	5595	2067	4024	2455	4953	1727	1779	1279	1614	1770	2415	1463	2133	1678	1352	2266	2567
Cj0554	1007	4387	5563	5261	5991	5013	6331	7420	6756	2486	5120	3112	6611	2224	3082	2057	2152	3037	2684	1806	3128	2165	1915	3476	2884
Cj0555	1295	724	1175	856	1012	1559	1465	1521	1733	2922	3493	1183	1716	3272	4568	3333	3099	3842	4049	1995	2976	3036	2755	6534	4214
Cj0556	800	744	1154	1030	939	1450	1252	1316	1392	2163	2470	797	1588	2033	3465	2497	1833	3280	2652	1356	1939	2196	1724	4389	2902
Cj0557c	1088	2563	5842	4419	2706	5055	4006	1788	5565	6211	4442	3391	4610	6278	7886	7303	5953	7364	5420	4529	4682	5741	5204	6819	5434
proA	1235	4217	8383	6037	4179	6668	5377	3085	7363	11572	5155	3310	6877	10402	14662	13836	11844	15168	7911	8833	9665	11253	7793	11171	7895
Cj0559	938	8569	13771	11827	15763	21128	20723	9137	13634	52985	23309	10487	28026	29168	45883	54581	33517	53714	30669	30631	38316	52834	27959	46642	29525
Cj0560	1331	148	420	308	312	641	993	105	279	366	798	465	585	1842	3167	2008	1215	2910	1124	581	1021	575	1745	3106	1225
Cj0561c	932	2744	3194	2246	3787	2691	3226	4251	2906	1399	12924	3195	3828	1394	1680	1849	1739	1920	4599	1262	1706	1528	1947	2666	4269
dnaB	1379	4860	8796	6792	4687	7326	6190	4106	8673	8709	6009	4043	7869	8989	9689	10041	10772	8667	7207	8006	9752	9126	7043	8062	6946
Cj0563	605	313	658	634	281	599	627	370	690	514	618	397	669	965	1249	882	1060	1229	654	701	944	740	857	1185	678
Cj0564	209	54	104	104	72	111	75	48	108	228	103	58	112	309	530	289	260	581	158	223	266	301	252	581	154
Cj0566	1469	48	183	177	54	125	196	68	109	93	109	94	107	668	1197	537	585	1390	233	268	587	231	843	1409	245
Cj0567	116	0	3	0	1	5	6	6	0	2	7	2	3	3	12	5	9	19	3	1	9	4	9	19	2
Cj0568	284	6	8	4	2	0	2	8	0	6	12	0	6	28	62	13	7	49	14	9	15	15	9	41	11
Cj0569	872	67	192	143	53	126	151	56	132	204	92	42	151	305	758	339	320	1026	181	237	294	237	269	551	172
Cj0570	1070	80	200	258	76	225	177	94	216	346	146	108	225	472	1359	730	500	1529	527	411	512	445	454	837	479
Cj0571	875	390	783	843	394	676	959	202	566	298	613	898	596	830	1319	552	764	1675	2028	453	966	412	1144	1531	2101
ribA1	1022	6272	10556	8440	6054	10169	8661	4228	6609	8764	5697	3665	9909	7540	11456	12270	7351	13124	6997	5921	11390	9798	5448	9175	6942
Cj0573	446	3956	6010	4404	3555	5415	4914	2538	3841	4834	3758	2132	5281	4555	5755	6457	4422	5578	4132	3787	6273	5003	3220	4680	4301
ilvI	1703	10042	14991	9383	9241	13460	11158	8093	10845	10872	10861	7006	11798	12714	12734	13973	10747	9689	11537	9488	9853	10837	9708	9658	12084
ilvH	467	3818	6492	4838	3487	5991	4888	2783	4352	5572	4432	2861	5750	6560	10106	8036	6268	12332	4975	4288	4583	5611	5029	8592	5080
lpxD	968	4658	9069	6711	4751	8057	6739	3234	5852	9367	6554	4236	7780	14527	22347	17695	14738	25017	8897	7566	6352	9886	11228	18077	8778
queA	1031	1831	3497	3259	1838	3645	3085	1224	3114	2798	3651	2410	3041	6209	7621	5678	6083	7082	4757	2901	3525	3275	5154	8019	4334
mttB	740	2268	4852	4211	2297	5325	3849	1598	4376	5191	4141	2878	4189	9099	12247	9949	10125	12438	5744	5613	8135	6683	6986	10607	5454
Cj0579c	419	2469	4897	4757	2164	4161	3971	1970	3999	5820	3156	1679	4675	8155	12549	10487	10045	13368	5004	6561	9552	6904	6303	8970	4564
Cj0580c	1070	276	545	701	326	640	532	209	441	482	622	300	569	623	1511	1309	672	1904	729	519	941	647	510	1467	628
Cj0581	473	5809	11485	10280	5237	10119	8869	2373	7788	10007	7605	6558	10048	12016	16074	12726	12842	18272	8785	7664	10607	9617	9785	17393	8547
lysC	1205	7743	13168	8992	6495	11389	9360	6587	9828	12583	11168	7773	10903	21084	20506	18995	20880	18768	12821	12268	17392	12325	16429	19204	12917
Cj0583	539	2228	3812	2820	1809	3324	3021	2435	3241	3394	3955	2934	3178	6661	6109	5349	6440	5726	4637	3589	5265	3368	5594	6754	4736
Cj0584	602	437	938	637	277	750	685	280	637	603	1340	585	651	1780	1640	915	1698	1483	1391	582	619	641	1421	2612	1428
folP	1145	888	1654	1040	528	1430	1302	645	1290	962	2643	1180	984	2729	1758	1250	2285	1389	2626	838	594	926	2210	4155	2647
ligA	1946	2198	3758	2029	1362	3010	2836	2791	2906	1966	5624	2630	2157	4905	3180	2299	3976	2442	5336	1636	1261	1926	4367	6784	5198
Cj0587	1007	89	193	129	73	145	160	86	110	112	282	125	91	245	268	104	265	218	298	73	151	90	258	627	265
tlyA	764	367	687	505	189	517	531	294	471	505	1045	419	417	1282	1439	817	1303	1550	1029	392	457	518	1059	2594	1053
ribF	857	469	1100	744	295	868	882	427	728	837	1702	630	649	2384	3030	1476	2359	2702	1815	666	885	993	1902	4983	1678
Cj0590	713	608	1226	961	472	950	1015	623	962	1066	1716	826	860	2191	3519	1761	2115	3355	1828	945	1011	1268	1809	4552	1760
Cj0591c	224	740	1743	1526	905	1717	1359	483	1355	2061	1466	833	1601	1920	4616	3154	1788	5672	1997	1369	1532	2458	1332	3651	1862
Cj0592c	437	1466	3516	3424	1848	3507	2811	1145	2645	4656	2554	1253	3322	3620	9867	6880	3844	12931	3746	3090	3612	5650	2581	7861	3504
Cj0593c	635	688	1466	1112	781	1734	1100	946	2077	2166	1597	1141	1629	1639	2249	2439	1426	1664	1684	1760	1575	2327	1341	2322	1734
Cj0594c	653	1019	1852	1629	995	2358	1501	1091	2606	3434	1992	1101	2454	2241	3245	3769	2595	3103	2350	2573	3469	4199	1898	4168	2438
nth	629	1276	2660	2398	1332	2917	2083	969	2997	4836	2484	1441	3409	3806	6699	7003	5063	7705	3278	4202	7163	6568	3597	7999	3436
peb4cbf2	824	46819	92502	55952	51585	80647	66714	28525	52080	72558	50327	32650	67674	42296	53521	92903	37079	51100	66118	27751	25130	54505	24753	38073	66278
fba	1067	34218	75622	43182	37327	65696	55236	17022	40733	38478	38994	28667	53050	31461	38383	62561	24974	34220	47975	15985	14129	29120	17817	28139	50210
Cj0598	1445	10226	25104	17026	9904	22311	19269	4482	11768	10097	12643	9185	14138	16046	24169	20585	14349	27108	15886	6969	5777	9559	9163	27233	15569
Cj0599	956	2664	6680	5532	2717	6008	5541	1282	3495	3058	4841	2892	3836	7311	10109	7142	6605	10929	6512	2547	1791	3001	4400	13065	6009
Cj0600	878	386	1027	960	399	1056	984	171	567	319	1001	571	613	1609	2116	1182	1221	2195	1140	350	261	404	963	3108	1183
Cj0601c	1346	3118	6670	4667	2799	5098	5403	3943	6882	1805	4913	4498	5422	2912	2725	2345	2686	2387	4557	1682	2788	1656	2141	4085	4377
Cj0602c	671	1019	3384	3196	1339	3098	2124	141	1652	953	671	1286	2518	1776	2662	2398	1482	3068	985	751	547	910	861	1954	896
dsbD	1706	2812	9134	8995	3995	9168	5998	555	4650	3363	1937	3561	7902	6427	8597	7852	6633	10618	2982	2899	2120	3643	3225	6422	3049
Cj0604	884	2525	5717	4444	3412	5392	3172	1304	4224	3491	1312	1654	6485	2579	3462	4315	2273	3656	1806	2285	2553	3411	1698	2563	1806
Cj0605	1193	2579	5771	4513	3444	5649	3722	1410	4745	6102	2382	2226	6132	6147	9081	8758	5809	8238	3347	4388	5043	6049	4599	6911	3214
Cj0606	1175	2652	4906	4247	1746	3263	2950	2710	5488	4240	5117	2712	4319	5024	7090	4781	5515	6840	7803	3963	11502	4412	3799	7688	7509
Cj0607	1928	2494	4905	3616	1438	3245	2992	2577	5235	3564	5725	3088	3857	5119	5457	4217	5096	5393	6811	3477	6465	3644	3800	7334	6657
Cj0608	1373	1328	2526	2079	823	1843	1678	1499	2746	2014	2814	1504	1985	2755	3628	2567	2753	3333	2777	1503	2157	1881	2211	4218	2955
Cj0609c	1181	1601	3086	3364	1541	3036	2344	1302	3421	5326	3274	1649	2704	5888	8757	6781	6543	9039	4950	3878	3609	5619	3814	10287	4728
Cj0610c	1013	2165	4249	4175	1989	4260	3462	1561	4798	7106	4069	2295	3922	8275	10400	9383	9834	9738	5748	5566	4974	7378	5257	10438	5844
Cj0611c	1379	2890	6165	4937	2911	5678	4637	2087	5645	9791	4528	3076	5398	8374	11164	12894	9123	11015	6843	7368	7138	10245	5341	9337	7511
cft	506	34642	49081	50073	36727	50313	40283	26735	45072	116759	29965	18218	53312	42901	74843	99117	51834	91799	31933	65458	99460	119019	26845	55458	30264
pstS	998	904	1216	752	889	1012	984	1437	1549	6446	10295	675	1042	1697	2708	3342	1389	2203	2493	1953	1275	4740	1106	1655	2618
pstC	917	211	560	281	215	404	346	126	490	834	2264	293	355	835	1022	1100	605	857	563	482	321	782	579	964	691
pstA	1091	270	634	493	294	591	455	355	675	1005	2642	413	526	1267	1921	1329	902	1501	762	776	539	939	1064	1539	853
pstB	743	1123	2037	1523	1163	1926	1557	637	1684	4818	2282	1060	1971	6984	10255	9789	5421	7288	2494	4511	5147	5057	6861	7238	2371
Cj0617	614	905	1656	1846	863	1678	1385	848	1738	2330	1286	683	1709	1543	2893	2503	1679	3392	1065	1529	3107	2155	1359	2891	1084
Cj0618	650	305	540	663	336	577	490	215	681	709	630	282	686	419	829	613	373	1023	434	416	798	573	308	983	396
Cj0619	1319	1149	2486	1975	1269	2296	1939	928	2338	3464	2202	1383	2402	4032	5434	5457	4241	4911	2719	2879	4497	3906	3304	4949	2635
Cj0620	650	210	477	393	229	570	327	151	440	646	461	172	387	715	861	733	741	837	578	426	810	575	546	1022	486
Cj0621	1523	3703	7003	5744	2792	6072	5557	3923	7148	4040	6023	4798	7779	13594	11450	6647	16628	10562	4858	6466	10183	4988	12157	21820	5090
hypF	2192	1782	3355	2278	1217	2787	2573	1855	3954	1855	3882	2760	3033	7858	4802	2883	7467	3681	3378	3037	3338	2177	7208	10172	3307
hypB	746	8557	12921	9086	7746	11854	9246	7897	11698	17705	9596	5543	13058	12246	13349	19697	12411	12852	6881	10964	14162	18177	11129	13235	6624
hypC	284	3894	5876	3597	3502	5034	3680	3356	5383	7474	4654	2737	5193	5238	5109	8295	5038	3901	2938	4857	4973	7047	4791	4776	3142
hypD	1094	6793	11166	6619	6291	9446	7317	6622	10244	10758	9706	5686	9449	9531	8841	12532	8988	7000	5366	7520	7414	9939	8788	8766	5510
hypE	977	3625	6451	4565	3384	5851	4702	3853	5796	4669	6060	3309	6051	4958	5491	5587	5417	5804	2762	3201	4026	4434	4601	7178	2903
hypA	347	775	1527	1348	714	1516	1227	869	1405	882	1370	912	1307	993	1508	1200	1000	1729	610	653	859	878	935	2389	629
Cj0628	518	13631	22883	19213	15665	21553	22857	11233	32530	29477	21466	14134	34059	13461	16147	14107	17252	20296	16484	25798	54639	23549	16544	30520	16282
Cj0629	2939	13352	25795	22622	13214	23126	24808	10415	29173	18309	23547	17061	28186	23267	30131	20188	24153	32708	18126	22527	34782	18000	23500	46574	17889
Cj0630c	968	600	1011	952	552	1114	884	496	1142	2058	1374	662	1038	1673	3138	2643	2096	3532	1780	1672	2432	2523	1432	2814	1815
Cj0631c	1937	1512	2601	2234	1403	2870	2164	1221	2734	4228	3540	1545	2362	5351	7268	7464	5490	6763	4489	4429	6293	4994	4183	5692	4365
ilvC	1025	21278	33642	21442	19398	28303	28343	23615	36378	15998	27216	19166	35663	18521	14113	19588	17174	12779	27351	15612	17375	12864	12132	17306	27691
Cj0633	1085	3773	7876	5265	3280	7185	6850	4044	7974	2817	7480	4288	7964	4147	4621	4076	4082	4534	7169	2454	2827	2292	3034	7010	7957
dprA	776	764	1759	1038	724	1587	1662	672	1635	512	2268	1331	1394	1662	1691	1046	1455	1406	2414	574	420	598	1568	2667	2264
Cj0635	386	219	540	337	160	437	456	217	458	163	809	346	336	652	567	338	469	550	882	194	186	255	583	1101	743
Cj0636	842	166	432	265	132	419	407	133	355	224	751	246	298	607	1063	423	532	957	760	206	246	262	586	1314	764
mrsA	500	3529	6190	4762	3012	5587	5239	2463	4364	2174	5432	3061	5298	4368	5295	5261	4330	5790	4306	2286	3138	2630	3522	6413	4459
ppa	521	14015	20288	16510	12295	18443	16907	12738	14472	17124	19132	8101	18544	18222	20535	23719	18760	22504	21342	12586	15831	17258	14025	20850	20881
adk	581	11748	16802	11573	9655	15299	12988	10864	12971	13919	17554	7760	14408	17051	16254	18615	16661	14877	19026	10935	15192	13656	13250	15875	18994
aspS	1754	26483	37954	25260	23559	33137	28695	23485	28389	28352	37616	21479	31588	46357	42137	44915	48026	33305	37975	26033	31990	27234	41076	37529	38075
Cj0641	863	1337	2837	2410	1499	2361	2309	879	2436	2648	2298	1452	2878	3569	5839	4677	3545	6578	2912	2509	3401	2878	2784	5371	2760
recN	1526	1884	3704	3247	2051	3696	3160	1713	3956	4068	3753	1904	4224	4988	8825	6073	4599	9475	4137	3085	4316	4059	3693	8676	4510
cbrR	1247	13091	21737	18346	11875	18283	19654	8210	14129	8442	17093	11892	18581	35274	36355	29527	35518	31242	19171	18136	27750	12783	28921	33083	19063
Cj0644	818	3260	5936	5343	2876	5166	6067	2153	3679	2034	5456	3943	5185	11836	10820	7385	12090	9805	6510	4770	8213	3157	9849	12324	6244
Cj0645	1121	4663	8181	5784	3721	6676	7528	4352	5352	2446	8690	4933	6108	10333	8356	6247	10549	7423	8561	3729	5979	3361	9165	13802	8864
Cj0646	830	7218	11256	7568	5901	9884	9916	7789	7784	2854	11456	7102	7334	11692	8600	6683	10427	6761	10031	4373	6344	3125	10097	12647	9844
Cj0647	491	2253	3611	2264	1474	2881	3292	2061	2542	1071	4079	1916	2343	4180	3826	2606	3918	3068	3516	1484	2081	1269	3587	5624	3557
Cj0648	518	1212	2182	1763	807	1837	1951	1236	1544	1068	2744	1108	1549	2781	3186	2067	2509	3635	2493	1008	1682	1189	2137	6246	2547
Cj0649	464	1629	3276	2999	1469	3054	3012	1464	2374	2977	3487	1591	2599	3869	6265	3926	3844	7825	3350	2196	2565	3022	2891	9993	3393
engB	599	697	1644	1304	625	1381	1442	389	1261	1324	1955	902	1302	1969	3206	2032	1944	3643	1803	1032	1428	1490	1602	5431	2003
Cj0651	497	91	268	179	65	192	235	36	209	192	359	143	149	395	499	196	313	406	378	137	269	168	342	887	475
pbpC	1808	1643	3696	2586	1420	2889	3085	1229	3070	2300	4409	2734	2379	4471	4495	3087	3982	3893	4603	2084	1999	2081	3792	8701	4355
Cj0653c	1793	1586	3331	2437	1969	2764	2251	1334	3036	5803	2623	1451	3908	5902	7421	7195	6628	7377	4946	6953	6763	6808	4401	6458	4774
Cj0659c	551	33	111	90	22	93	62	29	86	44	116	44	55	62	70	25	55	112	93	18	33	41	52	237	133
Cj0660c	1109	187	386	301	108	404	282	130	272	181	628	241	205	413	437	272	324	408	691	132	149	143	268	733	761
era	878	4458	8307	5339	4386	7115	6313	2981	6211	4688	6956	4484	6049	6315	6651	6886	5531	5506	7533	3382	3117	3999	4938	5828	7778
hslU	1322	18600	32930	20270	18279	27365	23311	13998	23674	25359	22618	12748	24520	23325	24691	32664	20185	20394	25194	16584	17007	21353	16428	16288	25409
hslV	545	8942	15907	9085	9165	13064	10389	6183	11549	14805	10098	5895	11588	10973	11266	19187	9032	8376	11814	9232	9858	12851	7639	6175	12188
rplI	446	8394	14876	8343	8397	11755	9297	5324	10290	13610	8714	4535	10647	9662	10080	17681	6811	7437	10122	8085	9323	12667	5955	5311	10167
argG	1223	23773	38806	22679	23996	30783	22617	15161	26779	34752	21705	14832	25263	23537	25823	45126	16953	19636	24446	22979	22931	33950	16424	13423	24572
Cj0667	248	650	1048	887	687	1106	853	526	1006	1055	792	483	1268	885	1436	1458	1070	1663	752	786	1041	1224	721	1223	654
Cj0668	410	811	1118	1041	786	1065	902	750	1205	1184	1046	732	1379	1296	1645	1682	1371	1700	868	1035	1243	1197	959	1341	913
Cj0669	731	1674	2880	2366	1665	2779	2224	1659	3255	2786	2690	1673	3016	3313	4421	4059	3277	4588	2604	2414	3208	2806	2693	4154	2667
rpoN	1253	2506	4427	3887	2263	3999	3577	1837	4828	3542	3959	2721	4513	4606	5483	4664	4957	5528	3906	3067	3608	3471	3693	6607	3792
dcuB	1427	29653	80986	59524	41903	80146	36715	7038	77350	7303	3173	32786	67496	6195	6109	8168	4843	5681	2935	4843	3621	5569	2958	4187	3067
Cj0672	191	249	564	621	290	653	416	186	603	1142	369	196	547	624	1454	1110	821	1962	458	769	1772	1207	586	1659	448
kdpB	2048	100	239	143	115	169	143	44	225	539	161	126	180	1196	1950	1100	646	1346	405	482	444	489	1081	1500	379
kdpD_	1823	217	569	664	309	555	420	258	508	1486	389	350	593	1867	4062	2445	1705	4275	840	1029	1271	1490	1792	4023	703
uvrB	1976	3379	4897	3799	3198	4587	3831	3445	5303	6741	4774	2650	4713	5732	7474	7992	6356	7418	5326	5245	7714	7129	4577	6269	4989
Cj0681	233	5889	9857	10377	6072	8820	8932	4493	9556	8121	7533	4395	10710	7116	9687	10749	8564	10984	8032	6900	9715	7352	5329	8413	7056
Cj0682	245	2827	4698	4134	2923	3945	4143	2796	4713	3428	4429	2536	5131	4212	4626	5522	4320	4231	5013	3613	4256	3188	3176	3801	4349
Cj0683	440	722	1360	1006	721	1102	1131	695	1175	711	1500	989	1173	1896	1969	1916	1566	1279	1648	1117	1277	753	1534	1407	1730
priA	1856	875	1820	1457	682	1589	1580	604	1511	897	2079	1288	1336	2725	3321	2122	1930	3017	2442	1320	1646	1000	2156	3362	2467
Cj0685c	1355	1251	2119	1989	1659	2620	1968	738	2027	2975	1886	1174	2492	3527	5802	5447	3951	6010	2500	2279	2722	2975	2804	5357	2384
ispG	1076	4781	8376	6329	5130	8514	6700	3889	7089	9718	5996	4668	8328	10046	12503	11672	10747	12898	7183	9034	10188	10767	9598	13395	7270
flgH	701	8866	8868	8562	6350	5724	5779	10247	16783	13934	7192	2310	7896	2343	3477	2916	895	2980	914	20191	17185	15734	2135	3192	843
pta	1508	20604	35446	28315	22082	30409	26572	15447	24813	21631	17408	13903	33098	12546	20856	25166	12931	19841	16092	11767	14062	19962	8866	16219	16151
ackA	1193	18120	29471	21663	19739	24780	23156	11802	21474	16904	15122	11387	28036	10560	15158	20260	9952	13885	14554	9895	8845	15159	7038	11632	14854
Cj0690c	3755	2495	4388	4820	2577	4229	3752	2131	4359	4939	4131	2022	4488	6095	8327	6681	7535	10167	5010	4252	5730	5531	4257	8469	5044
Cj0691	494	1493	3226	3641	1443	3041	2657	1012	2667	3237	2265	1366	3122	3234	5876	4974	3881	7455	2725	2570	5153	3814	2566	5612	2700
Cj0692c	941	360	732	716	306	725	703	372	867	633	1114	434	614	1383	1882	980	1366	1673	1281	601	910	670	1008	3036	1323
mraW	941	1708	3377	3184	1478	2541	2885	840	2871	1574	2942	1855	3147	3040	4069	2543	3164	4416	3059	1672	3610	1600	2585	6925	3026
Cj0694	1493	10005	17060	15222	8683	15107	14967	8905	13975	11804	17009	8584	15238	18711	23564	17596	20383	27257	16976	14003	28803	14478	13110	29520	16432
ftsA	1391	12862	21085	14720	11127	18019	17499	11492	18199	11803	22242	12768	16981	17700	15072	14736	18215	14880	17845	11742	18419	12083	13783	19966	17433
ftsZ	1115	22696	33386	23386	19241	29722	26559	25517	29602	27373	32598	18324	30039	29110	29537	31126	27353	29902	31044	21776	33123	26553	23437	35141	31474
flgG2	815	12476	11909	10600	7588	6750	7870	17361	22747	18521	11923	3622	10465	3614	3926	3997	1505	3116	1622	27364	21376	21809	2770	4434	1551
flgG	794	11195	12986	9942	7552	7921	8090	17477	21448	16847	11854	4351	10147	6123	7629	7480	3734	6722	2366	25079	16149	18777	4733	5918	2388
glnA	1433	12595	17130	16140	64640	51707	169416	107113	9001	11513	53315	6491	16376	4293	21883	5176	4031	100443	7099	7208	6008	7168	3446	5494	7279
Cj0700	698	21777	34736	25093	18833	31490	26656	16103	24337	28459	28906	17218	28026	33660	42324	41879	36083	46337	28262	20895	29449	30368	26924	37364	29435
Cj0701	1256	15265	25419	17389	12690	22583	19676	10146	17293	16014	27532	13552	19289	27082	29105	24839	29370	28746	27331	12812	17071	16589	22471	34519	27823
purE	497	5325	8054	5893	4553	7863	6527	4473	6172	5257	9197	4562	5923	8290	7768	6809	8574	7101	9102	3768	4464	5260	6990	10007	8974
Cj0703	539	4108	6875	5029	3569	6444	5826	4021	5483	4633	8074	3222	5128	7978	7154	6334	8498	6802	8370	3571	4316	4575	6326	9783	8573
glyQ	866	5038	7883	5721	4214	7259	6644	4687	6231	5071	8793	4139	6212	7998	7055	6585	8542	6961	9392	4014	3730	4677	6628	9680	9267
Cj0705	728	1624	3185	2727	1274	3070	2794	1580	2577	1767	3874	1648	2386	3627	3632	2359	3992	4075	4072	1292	2126	1798	2728	7345	4288
Cj0706	719	6672	11324	10076	4545	8687	9776	8711	10893	6446	14043	6299	11391	11728	12977	6850	12625	15377	16151	6042	15086	6910	9115	29199	15190
kdtA	1160	1256	2473	2047	897	2168	2023	1475	2282	1802	3563	1571	2107	2398	2898	2207	2377	3569	3366	1346	1902	2034	2158	5188	3337
Cj0708	755	2124	4716	3858	2081	4034	3629	1590	3506	5780	4094	1712	4139	5357	9187	8126	5435	10972	4852	3597	4593	6650	3852	8736	4644
ffh	1340	9130	18813	15261	6364	13375	16956	6197	16542	9007	17423	13015	16861	22119	20083	16013	22182	19394	20895	11185	14606	10192	16112	34960	20207
rpsP	230	9855	18143	14977	6988	14472	15927	14125	18527	8111	20192	12027	17835	17340	15114	11903	19609	18806	21710	10212	15667	10121	13740	42769	20739
Cj0711	245	9535	17078	13760	6284	13154	14362	11674	17582	7765	20377	11679	16883	17740	15163	11828	19053	18976	22719	10000	15029	9677	14161	44086	22133
rimM	542	3947	7987	5824	2378	6117	6944	4344	7535	3051	9317	5045	6531	8422	8038	5319	8916	9190	9352	4021	5625	3593	6665	20243	9822
trmD	707	2528	4821	3420	1619	3371	4206	2773	4535	2194	6111	3480	3744	5730	4768	2994	4934	4837	5884	2532	3681	2303	4386	9984	5972
rplS	359	13042	20257	15557	9414	14828	18770	15698	19665	10417	23585	15896	18735	17083	15545	9758	16105	16831	21599	10788	16012	10011	12477	33670	20622
Cj0715	416	73412	137823	99146	121598	171080	163295	29867	88579	145720	57344	64188	188304	97626	133875	224432	99918	141826	79029	72267	78185	132954	61245	95665	78846
Cj0716	1343	107227	225835	153521	176796	275007	264982	32025	136144	200850	91091	105212	280451	156753	184973	299802	158884	179721	120761	97262	88805	167392	97341	126928	120804
Cj0717	332	9662	22357	15121	12412	25033	24988	2316	12234	12119	9641	7652	22818	14921	16056	15821	18868	14758	10625	6694	6255	8734	9521	12876	11339
dnaE	3605	12612	19399	14994	18421	28404	24381	8428	14490	45461	25233	14274	27706	62193	74657	75961	58627	60055	34099	34960	41443	46914	48728	48632	33319
Cj0719c	635	6449	12314	10429	6695	11266	10317	1936	8103	6814	4651	4144	9458	8066	15339	18233	6784	15442	4736	6369	8042	8464	5436	8262	4413
flaC	752	51260	83251	68356	53632	79108	62974	32918	57656	146319	34087	26348	67650	46734	70591	119620	54369	78253	32592	59971	107367	144748	33372	47727	32292
Cj0721c	473	2068	4669	4273	2624	4365	3774	1780	4090	9627	3078	2224	4851	5736	11620	9050	6442	12045	3957	5394	5382	9248	4343	9321	3859
Cj0722c	818	714	1620	1554	802	1471	1512	442	1299	3475	1764	927	1422	4182	6918	4035	4086	7948	2980	2395	2288	3395	3268	7458	2828
Cj0723c	1190	2241	5019	4010	2511	4154	4160	1413	3748	12494	4554	2269	4513	10529	19402	12519	10160	21716	7164	7448	7573	11223	7581	16221	7485
Cj0724	188	920	1647	1857	1022	1832	1195	1015	1561	4229	1039	629	1690	2153	4719	4127	2739	6398	1604	2462	4958	4549	1984	4244	1447
mogA	545	5564	8788	6964	5556	8258	6418	4860	7738	15049	6327	3501	8198	8406	10861	14628	9497	10988	7858	9377	11030	15165	6459	8147	7423
corA	986	7993	12390	10174	7294	10484	8734	5665	9997	17759	9006	5201	11797	14612	17698	21044	17431	17851	11412	14064	19827	20600	11588	13781	10957
Cj0727	1049	62	121	76	89	110	121	107	114	432	329	68	85	457	763	423	297	529	337	229	182	313	459	602	373
Cj0728	1328	120	228	152	107	185	172	108	227	872	500	106	216	936	1947	967	653	1693	460	481	437	633	748	1602	517
Cj0729	812	60	95	79	41	75	64	27	88	268	195	48	83	549	1079	489	376	961	217	189	182	255	410	977	208
Cj0730	842	16	65	47	23	59	51	38	40	162	73	21	51	317	731	373	198	721	105	125	117	158	228	488	87
Cj0731	782	25	36	32	21	44	28	6	41	127	55	17	21	206	366	166	137	326	79	92	102	120	165	282	105
Cj0732	992	90	123	132	70	149	110	72	108	389	203	74	131	505	896	467	441	816	185	353	352	342	403	827	239
Cj0733	641	59	143	124	73	138	137	53	178	257	153	78	163	384	652	357	290	647	124	224	227	179	349	617	194
hisJ	758	17213	25426	21969	15000	23182	21361	15065	20389	9894	15667	9683	22877	6779	6739	10525	8114	8543	12643	6741	9096	9884	5392	11176	12367
Cj0735	722	485	1545	2125	791	1853	875	27	446	92	25	357	1469	115	101	78	46	85	103	37	58	39	47	85	128
Cj0736	1931	116	233	320	143	357	150	20	146	99	44	93	188	227	673	220	194	646	141	111	136	147	196	375	142
Cj0737	1079	100	210	110	113	207	112	47	96	289	55	52	132	246	608	361	204	583	122	234	192	243	195	444	122
Cj0738	167	28	58	35	26	29	40	20	22	111	17	16	41	84	161	148	42	190	47	75	73	68	58	144	32
Cj0739	176	27	59	51	30	49	40	13	41	148	24	17	60	100	232	197	63	260	50	81	106	90	63	242	46
Cj0740	167	18	50	67	28	58	38	11	70	122	37	31	69	132	292	156	85	294	49	66	113	98	78	342	56
Cj0741	929	40	127	138	43	108	105	21	138	200	60	45	150	520	1288	617	366	1220	178	249	304	277	392	1028	132
Cj0747	110	0	22	22	4	11	22	2	10	14	30	15	19	36	77	37	12	82	198	28	25	23	42	73	219
Cj0748	95	50	158	102	39	112	102	68	82	143	45	42	89	215	621	323	193	807	473	272	590	243	171	419	452
tonB3	686	159	288	212	6797	12174	9807	167	355	6937	4568	5341	12795	12124	15786	17822	13689	16879	5391	7089	9314	8672	5805	10239	5633
cfrA	2093	201	294	204	71515	86440	75092	333	330	67698	86036	85594	118200	192745	60910	85709	165723	49485	99554	50709	38098	48323	81644	121429	103375
hrcA	797	2237	3775	3118	1804	3380	3213	12254	3465	2638	6077	4465	3820	2804	6710	3385	2393	8386	7967	3066	5126	3045	3295	6297	7625
grpE	533	2846	4011	2496	2167	3029	3097	5855	3815	3730	9414	3520	4312	6314	10118	5733	4890	9492	10534	6736	8621	4364	6486	7824	10586
dnaK	1874	15324	22079	11743	11772	16025	15806	34383	19106	22462	48213	16654	20659	33933	52480	37074	24097	42584	57161	31909	41265	24027	37492	32843	57377
Cj0760	1025	1992	4247	2718	1929	3450	2968	2419	3778	2521	4526	2754	3628	4784	6148	4876	3691	4994	6366	3038	2857	3075	5774	5727	6724
Cj0761	344	784	1667	1321	817	1411	1258	1000	1715	1403	1820	1028	1456	1685	2224	1702	1396	2377	2224	1128	1125	1459	1826	2935	2374
aspB	1172	11598	18807	13988	13153	15279	14979	13486	19817	16422	12881	10320	20139	8532	11119	14243	9551	11229	11274	8845	9962	15538	6486	12096	11136
cysE	641	1229	2382	1794	1377	2411	1769	1692	2519	2910	2982	1339	1966	3406	4441	3932	3073	4542	3255	1989	2154	2876	2611	4563	3305
speA	1838	6927	10492	7679	6466	10531	7889	8199	10754	14747	13777	6441	8856	15430	17129	17497	14494	15426	15399	10220	10881	14274	12398	17906	15382
hisS	1229	3097	4742	3750	2899	4678	3855	3732	5187	8397	6235	2437	4472	7731	9066	9867	7268	7898	7218	5448	6630	8221	5800	8191	7427
tdk	581	1261	2043	1708	1304	1986	1562	1316	2219	4425	2877	1184	1894	4400	4860	5970	4277	4278	3637	3056	3715	4428	3424	4273	3347
coaD	479	1551	2621	2528	1579	2709	2295	1473	2704	5382	2839	1380	2691	4859	6664	7332	4787	6995	3937	3650	5361	5909	3789	6341	3692
Cj0768c	566	477	911	786	481	910	722	391	1013	1110	961	411	834	1643	2492	2013	1523	2343	1143	1204	2069	1294	1245	2434	1219
flgA	665	742	1621	1525	748	1567	1209	514	1631	1773	1325	734	1601	3165	5435	3850	3371	6010	1929	2386	4456	2614	2426	5357	1975
Cj0770c	779	3594	5600	4658	2928	4127	3910	4818	8566	6588	6243	2116	5709	4474	4271	6089	3529	3963	4440	6371	11853	6897	2560	3522	4528
Cj0771c	773	3942	6261	4849	3244	4592	4738	5945	9541	7649	7755	2366	6997	5476	5141	7038	3704	4372	6120	7160	14855	8541	2582	4147	5910
Cj0772c	776	11393	16208	13752	9178	12650	11933	17410	23155	26096	22073	6732	18578	15609	15010	19775	11312	15951	19401	20204	42519	28637	8143	15217	19171
Cj0773c	914	3575	5690	4514	2853	5172	4595	3050	5127	4356	6228	3226	5045	6815	7224	6176	7000	6332	5805	3755	3606	4341	5471	7931	5748
Cj0774c	1013	7288	12021	9659	6087	10662	9879	6749	10178	7577	12177	6549	10663	14390	16000	12623	14556	14419	10886	7964	8099	8150	10718	16533	10294
valS	2615	14625	23613	20513	13027	22492	19682	14282	20586	18696	21677	12490	21832	26789	29103	28290	27942	28806	21813	18421	17526	20162	19297	33085	21245
Cj0776c	1025	10150	17928	14933	8205	15246	13655	8946	14058	14999	12317	5667	15721	11797	17646	18894	14099	20585	12864	11105	20726	16337	7860	18635	13359
Cj0777	2033	2257	4346	3592	1816	3880	3693	1431	3651	1724	3656	3566	3437	4891	5490	3771	4944	4176	3977	2255	2078	1742	4454	5942	3943
peb2	740	15608	33737	20597	17368	23019	25407	8087	18668	31957	21014	11054	28402	43161	49061	63200	32172	37198	35523	22818	14686	27430	24144	27196	34309
tpx	530	21987	40960	30633	22378	32158	34620	18513	27492	498854	152408	15544	40287	396287	608540	587569	399776	648806	287089	405345	585721	559995	321973	529998	278788
napA	2777	145316	184786	91556	85665	98789	77360	130388	206344	66760	56445	92170	141231	37265	52616	54249	26223	47188	46847	45972	55316	68693	38231	35055	47272
napG	743	26342	38158	16912	14292	18345	13804	19453	42537	7708	10557	20728	24962	4328	4973	5325	3440	4224	5930	5118	4659	7438	4999	4238	6153
napH	785	18465	26768	11932	9281	12214	8975	11090	29507	4468	7331	13093	17111	2328	2670	2762	2176	2434	3789	2728	2974	3928	2845	2704	4116
napB	527	17359	22788	11242	9254	10971	8389	14600	23860	4952	6513	11232	15223	2438	2908	2887	2675	3191	4454	3122	3161	4380	3157	3898	4611
napL	917	2960	3969	3116	1960	3252	2262	2010	4491	2928	1912	1908	3866	1792	3177	2623	2173	4477	1978	1970	3186	2916	1603	4285	2124
napD	341	634	1110	1167	591	1100	952	475	1286	1286	767	492	1303	1136	2162	1515	1293	2731	1022	1045	1749	1344	843	2758	1008
Cj0786	176	135	235	205	104	214	194	129	256	242	156	111	268	287	557	367	347	726	240	234	444	252	221	709	256
Cj0787	251	1868	3024	3362	1446	2689	2397	1511	3098	2450	2301	1104	3143	2688	4268	3511	3469	5320	2598	2310	4403	3141	2017	4965	2297
Cj0788	494	2304	4074	4015	1843	3491	3320	2131	4340	3121	3520	1763	3845	4227	6144	5039	4979	7559	3883	3134	5538	4195	2968	7490	3691
cca	1121	1158	2027	2156	972	1907	1749	1098	2337	1408	2578	1596	1786	4654	5643	3491	5192	5864	3115	2390	3642	2155	3589	7297	3089
purU	827	1482	2388	1984	1292	1861	1901	1997	2964	1467	3104	1777	2414	2756	3210	1980	2922	3287	2793	1797	3027	1638	2376	4553	2725
Cj0791c	1277	2547	4658	3838	2488	4008	3831	1713	3842	4301	3785	2386	4667	6099	8911	8572	6357	9003	4353	3852	4579	5001	4641	6629	4245
Cj0792	881	285	640	756	280	568	538	196	631	513	671	272	595	512	1142	798	527	1569	484	490	1045	690	374	1236	554
flgS	1022	1223	1510	1605	1163	1414	1339	2091	3024	2401	1945	638	1581	1265	2227	1830	1160	2572	1052	2368	3188	2826	1043	2038	972
Cj0794	1283	393	719	900	324	479	466	563	1247	992	588	213	687	779	1794	926	615	1777	424	1195	1479	1127	604	1120	372
murF	1430	1903	3052	2982	1774	2966	2575	1979	3076	3887	2764	1562	3261	4832	7083	5653	5283	7805	2898	3478	4220	4257	4017	6697	2809
Cj0796c	722	1799	3543	3114	1759	3387	2892	1395	2897	4686	2637	2030	3721	5208	9229	9087	5740	9944	3342	3345	4503	5291	4517	8338	3455
Cj0797c	218	952	1775	1616	940	1608	1562	935	1400	2278	1239	912	1952	2251	3959	4123	2413	4613	1495	1604	2369	2424	2059	3200	1433
ddl	1043	4121	5855	4890	3112	5172	4545	3383	5897	4394	6166	2849	5406	3914	4978	4525	4405	5855	5114	3647	5217	4014	3246	7067	5068
ruvA	554	1543	2025	1660	1210	1694	1814	1497	2182	1786	2361	1294	1885	1988	2236	1903	2327	2149	2145	1647	2269	1539	1616	2319	2058
Cj0800c	1862	3829	6368	5598	3104	5194	5387	3486	6091	5229	6929	3765	6001	6987	8003	5820	8174	9020	6751	4895	9518	5284	5611	10855	6733
Cj0801	1454	1092	2697	2297	1009	2325	2266	542	2292	1835	2148	1561	2188	4117	5447	3609	3959	6268	3008	2507	3292	2224	3028	5900	3045
cysS	1391	3478	5939	4895	3108	5294	4742	3173	5860	6262	4870	2770	6011	9671	13671	11830	8680	13047	6005	7323	9937	7531	6738	11710	5977
msbA	1745	2076	3849	2936	1823	3441	3223	1797	3956	3161	3640	2169	3785	5744	7282	6129	5439	6981	4258	3821	5432	3990	4065	7183	4116
pyrD	1061	6350	10656	8930	6231	10329	8563	5533	9728	9113	8391	6148	10969	11406	15881	15441	12538	17232	9362	9099	11681	11040	9702	15565	9421
Cj0805	1253	5293	10073	8174	5103	9192	7937	4232	8419	8322	7293	4735	9162	10836	13918	13643	11904	15332	9001	7079	8748	8802	7943	14322	9148
dapA	899	11899	23694	16451	12337	20025	17502	9015	18265	20069	14101	10046	22326	20359	25975	32362	20899	27496	17913	15793	14383	20465	14670	22826	18119
Cj0807	782	8909	18852	12823	9602	15738	13658	7470	14868	13978	11414	8330	17174	14793	20133	22696	15608	21748	13485	11385	13451	15081	11400	20200	14001
Cj0808c	308	831	1683	1221	767	1394	1313	653	1508	1145	996	835	1603	1471	2561	2033	1468	2759	1097	1052	1463	1306	1131	2092	1106
Cj0809c	599	2066	3302	2753	1821	2807	2486	2007	3120	2767	2421	1468	3049	2477	3531	3202	2645	4093	2410	2175	3112	2815	1957	3352	2299
nadE	743	3061	5203	3891	2699	4251	4096	2089	4319	6181	3562	2906	5087	6155	7246	6557	7242	7443	5192	4782	6927	5978	5503	8241	5240
lpxK	929	1504	3180	2361	1273	2427	2489	1014	2912	3589	2188	1415	2999	5334	5691	4491	6166	5388	3345	3256	4894	3973	4057	6505	3489
thrC	1415	6378	10270	8733	5822	9167	8017	7667	12883	14399	8660	4912	11225	13031	14115	13225	15257	14138	10776	11494	16543	15192	10280	16689	10873
kdsB	722	3400	5661	4878	3029	5119	4583	3933	6951	6818	4618	2915	5745	6272	7781	6495	6996	8318	5641	5157	7342	6946	5022	10039	5481
Cj0814	758	414	649	840	338	446	471	462	1230	939	550	254	680	467	955	597	362	1115	407	903	1149	1021	378	926	325
Cj0815	347	17	31	14	11	22	25	13	40	30	44	20	23	101	195	86	67	199	43	67	77	49	73	137	57
Cj0816	173	0	3	2	0	3	8	1	9	5	6	0	8	22	55	26	17	37	13	21	18	14	20	23	8
glnH	773	2625	4203	3452	2593	3810	3269	2855	3806	13448	8087	1847	3893	11285	12022	16123	11126	12695	11470	10169	13311	15749	8576	12128	11576
Cj0818	230	204	410	257	18721	27730	26559	203	386	21091	23140	19730	25202	31860	32209	31469	49876	36901	22470	21035	24418	20228	33694	36857	21107
Cj0819	227	272	540	487	8524	14397	12559	424	608	8574	12706	10410	11235	13452	14785	14113	16233	14343	11050	8601	10386	8190	15447	15761	11247
fliP	737	1721	3012	2471	8016	16189	15397	2042	3823	6630	13646	11952	12122	16315	20300	16455	12721	17534	13377	8683	12372	7532	16531	20228	13503
glmU	1292	6973	12608	8531	6493	10326	9600	4920	9175	9655	7159	4808	11840	13147	16548	16045	11492	13635	10093	8324	11095	9370	9246	12352	10012
dfp	1157	3045	5699	3917	2655	4918	4469	1947	4478	4342	3975	3220	5007	7297	7614	6373	6844	6568	5383	4118	4415	4231	5227	7430	5287
Cj0823	620	991	2046	1794	863	1918	1713	597	1762	1479	1696	1220	1882	2575	2792	1982	2628	2899	1983	1479	1821	1477	1834	3495	2049
uppS	671	1764	3472	2576	1673	3307	2760	1387	2954	2401	2433	2161	2908	3331	3076	2573	2973	3023	3345	2184	2614	2194	2490	3919	3089
Cj0825	779	280	595	423	243	549	478	280	481	384	485	404	504	527	602	404	506	576	606	365	557	387	456	748	649
Cj0826	1028	981	1773	1626	707	1826	1565	1008	1997	1905	2523	1509	1583	3105	3482	2449	3210	3399	2900	1708	2576	1880	2478	5043	2938
truA	728	437	798	554	307	707	619	526	764	787	1212	654	578	1302	1467	958	1170	1350	1330	675	941	784	1142	1712	1367
ilvA	1214	2226	3926	2984	2138	3486	3040	3173	4688	6903	4803	2252	3272	7973	9382	7971	8845	9337	5987	6070	7460	7115	6204	8952	5924
Cj0829c	416	329	683	596	268	480	514	244	623	1177	693	240	615	1501	2268	1596	1796	2565	983	1143	1793	1218	1179	1961	955
Cj0830	419	1133	2884	2735	1018	2465	1907	1002	2461	4989	1655	1008	2602	4719	9519	4857	5390	11145	2414	3397	5941	6001	4230	11360	2622
trmA	1076	1491	2876	2738	1501	2614	2250	1554	2872	2020	3270	1561	2501	2240	3974	2474	2476	4376	2363	1691	2026	2324	1880	5195	2226
Cj0832c	1736	7338	12787	9168	8370	11135	9984	8969	14703	5203	12882	8339	11074	4103	5344	5588	3911	4554	7198	3421	2934	5107	3421	6416	7446
Cj0833c	752	8950	11985	8923	9063	10420	8789	9867	12903	4454	9487	6315	11279	2268	2736	4097	2159	2325	5198	2839	2596	4476	2009	4081	5188
Cj0834c	1241	7902	11288	8624	6932	8541	8400	7112	11408	3224	8482	4447	9684	1921	2637	3037	2269	2404	4355	2394	3082	3783	1723	4198	4116
acnB	2549	58863	77991	51380	51595	58035	50195	59374	73666	36160	47194	31609	65264	15648	18658	33515	12777	14467	32041	21944	35929	43989	11625	19177	32002
ogt	455	457	1078	1032	418	918	790	203	772	951	676	469	988	800	1918	1039	686	2478	637	712	760	791	518	1861	594
Cj0837c	944	1104	2044	1682	1061	1907	1712	1235	1977	1713	2345	1154	1771	2524	3395	2893	2184	3804	2348	1325	2097	1683	1787	3798	2461
metG	1889	10243	16155	12454	10233	15853	13491	10693	14816	15871	17877	9130	14609	17975	22384	23255	17328	22118	18213	11241	15660	15734	13202	20193	18345
Cj0839c	200	1153	1955	1668	1207	2027	1617	976	1646	1945	1949	1020	1876	2064	2775	3190	2175	2959	2120	1399	2126	2091	1619	2478	2183
fbp	845	4202	6787	5709	4200	7356	5888	3062	5344	6997	6169	3251	6427	8167	11511	12830	8261	11915	6929	4941	6851	7684	5814	9400	6862
mobB	494	1182	2413	2025	1162	2378	2046	536	1728	2579	2104	1198	2406	4005	7339	6240	4517	7948	2674	2145	3346	3270	2752	5508	2751
Cj0842	488	1435	3147	3695	1620	3035	2752	1216	2579	2716	2495	1817	3274	3157	5525	4420	4153	7776	2964	2172	3816	3031	2460	7009	2933
Cj0843c	1628	6044	13124	12078	5885	11277	11060	4976	11196	10409	10694	7612	12108	13188	18351	13439	14705	20364	12016	7821	9191	9840	9591	18727	12107
Cj0844c	284	1538	3072	2088	1378	2365	2192	1190	2748	2603	2404	1634	2823	2929	3228	2931	2699	2717	2858	1834	1845	2190	2060	2583	2837
gltX1	1298	7866	15773	11230	7842	12119	12246	5903	13133	13367	11316	7172	15230	17034	20894	19366	16266	18994	14760	10728	10754	12821	12378	16450	14754
Cj0846	1127	1543	3836	3119	1834	4083	3392	1048	3792	4171	3515	2504	4416	6663	8543	6836	7215	8457	4200	4621	5436	4581	5912	9954	4427
psd	803	2636	5602	4800	3088	5949	4972	2317	5496	5384	4794	3541	6447	7067	11164	8152	6672	11920	5141	5556	4624	5923	6196	12879	5355
Cj0848c	284	517	1113	896	583	1080	1035	379	1127	800	930	837	1039	1804	3004	1741	1414	2615	1044	941	681	964	1652	2695	942
Cj0849c	2162	1282	2584	2095	1069	2470	2064	868	2319	2183	1950	1195	1616	3949	6269	3157	3296	6098	1800	2066	1736	2173	3314	7162	1781
Cj0850c	1190	1690	3228	2454	1434	2957	2774	953	2795	3203	2151	1409	1992	4348	7313	3424	3449	6249	1877	3015	2080	2877	4228	5863	1902
Cj0851c	506	379	743	524	295	654	579	196	536	377	389	229	465	453	889	513	384	943	308	351	516	385	416	669	296
Cj0852c	332	2660	4937	4040	2471	4513	3767	1691	3172	2046	1953	1704	4054	1758	2730	3059	1990	3072	1513	1550	2718	2155	1646	2540	1496
hemL	1277	19562	32774	24598	17862	28618	22944	10078	19336	13544	12011	10824	26836	11693	14670	20181	14540	17699	9231	11467	18909	14711	12027	14666	9181
Cj0854c	350	4740	9364	7658	4244	8188	6513	920	5195	3840	3418	3042	7864	3738	5184	6208	4500	7286	2694	3243	5779	4151	3566	5871	2730
folD	851	5343	10701	9049	5232	8766	8958	5130	12635	6097	9932	9100	12225	10492	12141	7538	13383	14455	9005	7553	7532	6214	9220	19769	8861
lepP	851	4435	10046	7918	4489	8251	7976	5518	12444	5070	9314	8462	10459	7710	8865	5913	8560	9275	7235	5011	5154	4596	6330	14315	7252
moeA	1163	4091	6737	5813	3830	6176	5911	3030	5818	4685	6339	4134	5998	7217	8246	7190	8486	7785	6231	4408	5575	5333	6071	8418	6289
murA	1259	7698	11621	8548	7253	10766	9316	6324	10097	10342	9834	6450	10477	13569	14660	14859	15081	13149	9940	9631	11058	11633	10932	12805	10216
Cj0859c	431	2417	1656	2027	2870	1882	2142	4384	3962	4626	2917	518	1925	963	2352	1835	876	4160	604	4283	4582	6641	860	1556	589
Cj0860	875	415	900	773	538	857	775	476	1090	1257	895	508	987	878	1218	1190	964	1669	806	780	1275	1313	599	1632	850
pabA	569	177	277	286	115	337	285	126	356	310	402	155	295	428	706	441	476	715	438	202	385	318	335	765	442
pabB	1787	676	1188	1311	516	1190	1095	410	909	1815	1663	785	1105	3602	4199	3036	4541	4233	2396	1664	2276	2052	2665	5481	2329
xerD	1067	1400	2709	2156	1199	2176	2218	744	1829	3045	2452	1347	2451	5205	6893	5854	5632	6718	3633	2611	3793	3427	3692	6733	3669
Cj0864	362	777	1191	1181	1166	1410	708	493	1488	789	210	511	1569	499	458	575	430	547	282	442	607	821	320	486	301
dsbB	803	1069	1881	1734	1700	2165	1174	504	2249	1123	329	1065	2333	1036	1865	1427	960	2045	443	872	1160	1151	889	1719	487
dsbA	644	4479	8132	6910	4547	6865	5858	2975	7713	10897	4352	3393	7891	7218	11394	10650	9165	14679	7211	9021	12421	12054	4818	11242	7340
Cj0873c	215	970	2446	1863	1056	2072	1950	524	2339	2980	1074	1281	2328	3106	4219	4021	2994	4253	1881	2668	2989	3487	2433	3520	1777
Cj0874c	563	2431	6055	4627	2380	5696	4131	1922	6106	14693	1903	2538	5886	8463	13809	14452	8725	12438	3389	9409	11407	14692	7361	10209	3400
Cj0876c	290	1656	3875	3285	1763	3589	2331	1311	3916	11213	1118	1292	3810	5040	8796	9794	5382	8332	1957	6600	8634	11254	4648	6623	1888
Cj0877c	95	3	6	6	3	5	8	1	10	12	7	2	8	27	47	11	19	58	12	17	24	13	28	57	10
Cj0878	149	2009	3564	3906	1011	2981	2704	1946	3651	2775	3620	2421	3244	2298	3549	1745	3331	5650	2184	1707	5581	2375	1735	6572	2443
Cj0879c	635	2306	4609	4660	1396	4045	3481	2146	4795	3446	4324	3030	4112	2951	5437	2935	3843	7561	3345	2247	6361	3204	2378	8784	3434
Cj0880c	245	434	662	647	249	634	631	444	633	549	836	321	694	604	721	554	690	981	813	346	631	493	462	1692	712
Cj0881c	1049	1144	1999	1892	844	1799	1827	1138	2031	1894	2651	1270	1799	3027	3693	2289	3196	4011	2543	1619	2751	2022	2420	6207	2709
flhA	2177	3856	7058	5509	3020	6363	6644	3609	7196	5037	9835	6395	5909	12485	8711	6016	12060	7249	11506	4853	6462	4838	11610	17506	11335
Cj0883c	413	2247	3656	3692	1884	3389	3615	1539	3839	2721	3807	2851	3883	5257	7832	4011	6559	8429	3770	2834	5380	2804	5037	11027	3851
rpsO	275	16872	27932	34907	9782	18401	32125	22879	22800	23841	31560	24219	23986	31865	27452	12341	43316	34420	24978	23861	45713	14665	22291	63063	22078
ftsK	2843	7843	13492	11582	6842	11893	12165	8410	15016	6288	16890	9255	12132	14025	12215	7373	13718	12322	15042	7789	9819	6907	11928	24345	14793
flaD	2255	15627	17606	14641	14342	10308	12213	27125	38381	27030	16872	4879	14881	5622	6621	5914	2369	5860	2061	23971	23056	28114	4110	5552	1912
Cj0888c	1934	1430	2606	1666	1246	2338	2079	2038	2585	1551	3480	2054	1675	2892	2618	1779	2652	2370	3186	1333	1680	1417	2575	4616	2984
Cj0889c	1292	358	783	588	309	804	610	351	751	392	1223	489	496	784	832	651	715	993	917	253	528	387	732	1972	882
Cj0890c	665	1770	3757	2765	1686	3663	3289	2229	3190	1419	3741	2588	2680	2632	2756	2634	2510	2813	2719	1031	1453	1290	2284	4559	2550
serA	1586	9641	18223	11544	9671	17328	14396	13067	16229	7158	15814	11071	13377	10984	9283	11271	9850	8294	12414	4836	5872	5937	8551	12763	11685
Cj0892c	491	3159	6500	5376	3357	6103	5826	2588	5937	2406	4710	3557	5637	3808	4139	4387	4090	4381	4085	1683	2635	2286	2568	5092	3967
rpsA	1673	57431	102823	84503	61598	99273	83293	44350	81537	48445	49597	42106	103748	49338	55178	74527	58927	65588	45392	30058	52800	48410	31479	64770	44510
ispH	836	2364	4386	3793	1922	4299	3905	2004	4125	3243	5441	2732	4020	5670	5845	4396	5647	5488	5549	2631	2830	3153	4147	9607	5337
aroA	1289	4549	8750	6574	4091	7820	7557	3497	8087	6076	10753	6399	7699	10841	9572	7745	11357	8735	11483	5021	5265	5809	8458	14625	11590
pheT	2324	13977	23311	18608	12489	20850	19571	14787	21352	20967	25853	14542	24608	29599	31056	27625	32228	32550	28994	18540	27750	21540	22643	37962	29077
pheS	995	8613	14836	11559	8294	13547	12192	8421	13639	14888	15517	10487	15872	21970	24228	23152	22295	23260	18566	14913	19210	15207	17691	26103	18212
Cj0898	368	5294	8182	8317	5237	8386	6842	4471	6923	10809	4728	2938	8669	5746	9698	11957	7158	13760	5585	6027	9886	13380	4427	11470	5404
thiJ	572	7558	14661	11596	7735	12062	11688	5473	9831	16054	9272	5385	13799	11216	18748	19573	11912	24573	11273	10697	13630	15593	9856	17932	11504
Cj0900c	182	1231	2602	2241	1239	1990	2092	1013	1798	2897	1547	754	2619	2114	3904	3593	2060	5425	1875	1991	2765	2854	1677	3864	2069
Cj0901	746	1264	2085	1752	1130	1826	1571	1145	2287	3315	2442	1274	1696	4244	5662	4140	5324	5448	2939	3274	5810	3475	3517	5106	2894
glnQ	731	2459	4136	4002	2545	3912	3947	2374	4037	4529	4189	2550	4381	6272	7987	6034	7551	8685	4345	4481	6753	4656	4959	8130	4033
Cj0903c	1469	27436	50658	44957	39626	39595	62349	45526	38625	4887	28463	29424	60685	5115	5370	3614	4686	8107	14091	2523	3349	2895	3417	8269	14406
Cj0904c	470	505	853	759	413	828	850	411	858	795	1366	600	671	1348	1849	1024	1139	1734	1327	503	550	672	1101	3226	1247
alr	989	1622	3100	3422	1426	2763	2852	1951	2682	3377	4701	1992	2672	5150	6827	4021	5014	7560	4691	2511	4509	3057	3989	11134	4425
Cj0906c	980	8092	13205	12736	7254	11908	12885	9119	13293	17398	19614	8234	12699	27461	33709	18610	29093	36251	20638	13778	30723	17395	21856	51721	20430
Cj0908	473	80	171	203	92	213	100	78	214	226	169	41	158	127	245	195	126	293	122	146	417	215	90	147	154
Cj0909	422	3143	5478	4819	3666	5447	3878	2753	5746	1963	2111	1975	6439	1251	1450	2027	1191	1591	1859	1136	1972	1786	652	1436	1761
Cj0910	455	1762	3335	2789	2004	3575	2290	869	4010	937	1700	1669	3699	854	1069	1073	797	1147	1395	548	1037	855	534	1476	1453
Cj0911	563	1331	2853	2251	1436	2616	2125	621	2983	1905	2075	1530	2833	3084	4431	3949	3430	4802	2451	2360	3039	2232	2363	4526	2460
cysM	902	3152	7227	5258	3825	5803	6136	2309	5834	38788	14155	2698	6535	30518	40890	40644	33950	45587	23187	32979	31657	35912	20588	37767	22917
hupB	299	143676	221579	189235	158266	223692	203661	187977	251745	155438	157918	130483	210034	43100	37986	96315	51672	46543	115303	62276	67296	110232	30163	57754	109469
Cj0914c	1835	3773	8530	6804	4489	6750	6579	1857	5244	16379	7152	2610	8412	14860	26208	23506	14094	29574	11634	11101	11140	16293	9901	19725	11679
Cj0915	416	725	1126	769	504	725	882	1241	1175	5962	6050	1072	992	7108	8319	4111	7149	9583	9490	5185	9250	5423	6290	15066	9121
Cj0916c	200	286	533	496	258	395	569	163	248	712	1110	417	679	868	1487	719	846	1578	1083	615	1120	671	859	2390	1228
cstA	2114	3765	6092	4326	3705	4319	6236	4279	5709	2643	8678	6100	7921	3537	4204	3918	2417	2851	5513	1954	1829	2064	3109	4962	5673
prsA	932	16590	26510	18963	15546	23490	21467	14756	21558	19812	21141	13488	23809	22788	28064	33980	25394	27553	21538	16357	22032	22216	20304	24143	21168
Cj0919c	662	3517	6544	6178	3966	5831	6342	4627	7089	1371	4256	4382	7774	1658	2883	2045	1499	2874	2275	1053	1537	1286	1250	3254	2330
Cj0920c	755	11796	20664	19375	16175	18214	20397	13956	23570	5479	11445	11023	29497	2823	4951	6109	2441	4425	7719	2655	3857	5063	2110	5570	7407
peb1A	782	35896	57976	56287	49615	52917	56879	43889	66475	18480	29069	24751	86458	5862	9303	17388	5242	8540	20556	8048	10744	17860	3958	12340	20695
pebC	731	7591	12656	12600	9339	11021	12684	7868	14519	3256	9065	8136	17002	3695	4748	4421	3767	4458	6288	2692	3304	3453	2798	6596	5911
cheR	791	3489	5089	4383	2774	4526	4180	3230	4983	6317	4587	2314	5149	7410	9613	9100	7484	9735	4877	5575	8770	6618	5995	9505	5041
cheB_	557	5463	9449	8757	4991	8384	7311	5314	7481	9149	6518	4392	9262	9414	14063	14194	10929	15908	7147	7542	11503	11248	8146	14194	7024
rpiB	440	1730	3159	3415	1644	2996	3003	1261	2604	2415	2939	1761	3316	5374	6992	4710	6422	8443	3541	3191	4986	2913	4015	9009	3562
Cj0926	335	1642	3111	3483	1508	3243	3061	1527	2784	2135	2889	1347	3033	4677	6327	4408	5929	6994	3417	2865	5525	2744	3395	7482	3616
apt	551	2658	4642	4177	2241	4851	4274	2244	4021	3122	4124	2521	4274	6030	7045	5773	7411	6846	5037	3352	5816	3208	4396	8056	4722
Cj0928	599	2492	4333	3712	2368	4269	3711	2195	3729	2535	3558	2026	4048	4359	4120	4019	4363	3815	3708	2407	3851	2454	3048	4596	3800
pepA	1454	8243	12797	8618	7127	11660	10143	7543	10323	7409	10779	6169	11032	14140	11893	14677	12382	9649	11488	8294	12190	7467	10057	11818	11692
Cj0930	1106	7222	11943	9219	6943	11348	10386	6912	10066	6496	10981	6447	11131	13494	12954	13432	12821	12252	11315	7232	9749	6942	10037	14965	11337
argH	1385	13027	25795	17853	15075	22022	24389	8436	19584	19986	17126	13463	24745	21060	20547	24878	21973	21984	19930	13660	12007	17153	14035	19804	19618
pckA	1577	24736	47239	30187	28448	41282	40062	19988	35039	41032	28093	21923	45431	32259	33678	47009	31829	34301	31022	26622	25787	34252	21364	27734	31487
pycB	1802	30714	61616	41853	35323	56223	50705	22965	44658	53470	34000	27258	58976	41326	56777	65777	42231	63165	37645	32727	34980	47644	29139	45971	38258
Cj0934c	1343	843	1868	1929	1221	1750	2545	1521	1382	515	1533	1209	1951	882	1090	532	1049	1652	868	378	455	443	438	1601	891
Cj0935c	1337	3367	6710	6452	4614	5577	8882	4556	4709	1466	4281	3646	7690	2231	1795	1112	2913	3490	2530	1053	1436	1094	1183	2867	2496
atpE	341	37013	59661	35893	32825	45808	49513	37318	37848	18816	56775	51738	38220	35042	23000	16300	36834	21854	42312	26945	28847	15071	35352	38884	42594
Cj0937	914	254	553	477	203	425	504	673	689	1157	853	393	499	1117	1730	935	921	2323	1225	996	2159	1045	979	1988	1197
aas	3515	4207	8137	6799	3847	6982	6998	4151	8906	9434	6729	5102	7764	14186	16560	13777	14438	16405	9524	11979	15744	11035	10281	15878	9934
Cj0939c	383	324	555	585	286	548	423	241	506	871	380	193	746	752	1563	879	678	2144	649	711	2084	976	532	1339	892
glnP	788	360	839	564	313	695	737	268	652	507	901	596	633	1334	2387	1344	881	2337	820	489	537	617	1201	2963	833
Cj0941c	1208	2334	3901	2921	1968	3314	3441	1960	3684	2079	3997	2809	4080	4001	3259	2534	3861	3650	3744	1990	3259	1970	3516	5473	3785
secA	2591	19947	31763	21532	16667	24724	25509	19839	27675	19294	25092	19179	31800	29153	26631	25671	30146	26496	27981	20280	27565	19801	22847	32204	28338
lolA	512	1158	2562	2974	1307	2411	1898	1192	2511	4333	1742	960	2589	2775	5650	4540	3802	8393	2622	3240	6265	5032	1961	6455	2558
Cj0944c	737	823	1545	1526	768	1637	1322	1004	2048	2048	1463	854	1495	1913	3348	2884	2034	3932	1778	1800	2668	2276	1334	3419	1702
Cj0945c	1346	1311	2520	2187	1314	2472	1871	656	1949	3048	1693	999	2382	2927	5770	5062	2772	6037	2139	2631	3937	3575	2281	4256	2190
Cj0946	1349	697	1683	1341	648	1241	1668	674	2077	3215	2233	1397	1755	5687	7677	2887	5887	7499	5192	2455	2310	2550	3723	10912	5286
Cj0947c	875	1694	3375	2690	2823	5196	5262	1750	3919	2103	6865	3946	5828	4444	4920	2428	8872	6979	7278	2162	2715	1909	5920	11381	7162
Cj0948c	890	1331	2835	2351	2408	4843	4715	1086	3343	1121	5763	3547	5500	1896	2625	1316	7476	6512	5719	996	1431	1028	4906	10837	5845
Cj0949c	980	3164	6146	4999	6152	10514	10371	2593	6705	1782	11104	7170	14205	2716	4267	2790	12758	13348	11126	1564	2231	1719	8509	18578	10750
Cj0950c	437	11038	24254	20704	13217	21524	19270	5695	15570	19206	11958	8148	21398	16332	28206	28945	19678	36974	17864	11330	13382	20920	11578	28507	17020
Cj0951c	677	1061	2389	2102	1222	1983	1967	307	1487	1559	1136	940	1941	2027	2850	2691	2337	3705	1774	1144	1151	1689	1449	2945	1631
Cj0952c	722	4096	8577	7615	4636	8554	5275	2012	7577	3199	3711	4389	8095	4174	3914	4066	4280	5305	3872	3028	4364	3473	2350	5959	3517
purH	1535	3159	4493	2254	1621	3108	4116	6418	4478	1457	8503	2958	2831	2431	2083	1734	1841	1649	6646	1095	1048	1278	2175	4600	6856
Cj0954c	773	1958	3124	1880	1052	2389	2842	3077	3045	1304	5345	2178	2106	2110	2509	1803	1587	2049	4397	1134	1456	1249	1788	4214	4370
purL	2189	5995	8308	4153	3184	6466	6482	10553	8583	2768	14120	6487	5087	3715	3410	2718	2449	2823	10803	1954	2412	2303	2942	8110	11139
trmE	1331	1875	3235	2402	1126	2614	2828	2219	3031	827	4888	2540	2031	2308	1453	975	1768	1318	4408	835	1177	768	1899	4839	4075
Cj0957c	821	4719	7776	5398	3128	6244	7102	5787	6740	1728	10145	4937	5923	6560	3615	2653	6074	3129	8541	2351	3557	1777	5344	10987	8520
Cj0958c	1589	10546	17925	12280	7729	14700	16819	12037	16222	3972	21824	12269	14430	13174	7425	5955	12177	6403	19253	5127	8383	4387	10516	22660	19542
Cj0959c	344	3144	6975	5162	2451	5568	6457	3246	5529	1582	6152	5398	6447	4255	3199	2160	3896	3286	6303	1788	3132	1814	3522	10746	6694
rnpA	329	11510	22919	14370	9290	18427	20558	11447	19256	5557	18612	16750	22101	12197	9882	7078	12250	10573	18980	4909	10238	5889	10426	25671	18959
rpmH	137	8615	15814	13186	7371	13627	14871	7273	13175	4123	12230	10662	15825	8584	7007	5067	9002	7882	12405	4928	7616	4494	7107	21215	11768
Cj0962	482	684	1235	1266	551	1164	1000	665	1485	2149	1200	567	1567	2013	3269	2434	2609	3829	1525	1671	3680	2104	1531	4179	1771
Cj0963	611	476	925	933	396	822	752	425	1175	1198	1077	593	1027	2174	2240	1665	2531	2518	1508	1227	2329	1305	1561	3644	1493
Cj0964	1193	2379	4166	3498	2094	3283	3408	3349	5148	4177	4243	2579	4455	6138	5083	3918	7350	4894	5137	3268	5459	3585	4655	7627	5149
Cj0965c	377	1109	2397	2433	1252	2609	1672	649	1759	1553	1004	1080	2738	1869	2615	2239	2234	3455	877	1460	2218	1555	1356	3072	960
Cj0967	2291	317	1220	1206	547	1030	763	82	499	358	138	365	1026	767	1640	898	520	1934	330	400	370	339	667	1188	302
Cj0968	245	13	34	21	12	20	22	7	17	99	6	9	29	71	213	105	55	223	14	67	77	96	58	169	37
Cj0970	305	5	8	7	9	10	17	4	12	54	2	5	12	74	174	112	42	161	22	52	33	69	55	114	12
Cj0971	395	2	13	9	16	16	12	3	19	35	8	6	26	55	158	75	36	147	30	39	23	50	42	108	9
Cj0972	326	4	16	18	21	20	16	0	9	22	11	4	17	44	165	63	58	181	31	29	28	38	36	94	21
Cj0973	113	1	4	2	0	4	7	0	1	4	0	1	4	30	89	41	19	96	10	14	16	11	30	69	2
Cj0974	143	9	4	10	1	8	7	0	5	22	0	4	7	45	153	65	42	172	8	25	33	37	47	130	3
Cj0975	1727	39	83	80	33	81	69	28	90	443	41	51	95	506	1489	610	381	1392	111	316	310	471	465	1273	116
Cj0976	893	1200	1948	1828	1312	1974	1560	1123	2166	2159	1677	1065	2454	1992	3735	3592	2615	4235	1864	1970	3007	2672	1725	3436	1884
Cj0977	581	5522	5819	5597	5769	6445	6609	6334	8543	5460	4392	2243	4504	3157	7441	4730	2359	9438	2108	5980	5787	6699	2584	3183	1905
Cj0978c	176	1212	2313	1816	1324	2113	1963	970	2443	2110	1479	1122	2011	2332	4016	3563	2369	3600	1633	2183	2453	2249	2138	2612	1536
Cj0979c	530	1031	1949	1857	985	1724	1599	439	1841	2134	1438	951	1950	2569	4125	3490	2870	4344	1901	2206	3010	2304	2084	3449	1710
cjaB	1271	8532	14455	11482	8742	11989	10972	9019	13914	16663	10645	6640	15548	6030	7125	11263	8169	10018	11290	9453	11174	16554	6014	10248	11118
cjaA	1250	1902	3200	2884	1774	2996	2727	2324	4206	3981	4455	2637	3518	2965	4337	3783	2764	4218	3949	2695	3301	4332	2235	7182	3898
Cj0982c	842	7095	10660	8359	6472	8408	8692	15258	14810	11795	15711	8166	11134	8919	11224	8120	9239	10770	13824	9615	13443	12869	7604	21453	13672
Cj0983	1121	5085	7631	7778	3967	6092	6740	8850	9915	7382	10803	5739	8524	7511	8314	5917	9153	9975	12767	6193	14386	6891	5878	17933	12570
Cj0984	743	536	1087	828	513	773	916	777	1304	835	1681	672	1104	1288	1611	1066	1336	1477	1591	827	1158	840	983	2636	1669
hipO	1154	1791	3527	2540	2091	3049	2595	1116	3412	7313	1610	1608	4690	3414	5339	6868	3622	5312	2389	5144	4062	6722	2695	4748	2490
Cj0986c	191	180	415	343	224	346	296	203	346	1040	166	169	556	473	1166	894	583	1429	288	743	698	843	427	1042	292
Cj0987c	968	352	666	668	559	566	887	2235	687	590	1269	266	731	293	571	320	337	1260	528	295	466	567	208	997	572
Cj0988c	239	89	181	212	75	159	198	79	121	101	100	36	145	61	171	107	81	490	76	51	175	118	50	236	84
Cj0989	209	482	972	1263	515	1027	1094	533	663	615	552	231	830	424	940	693	507	2725	446	363	1028	668	281	1199	486
Cj0990c	764	716	1567	1460	686	1378	1344	501	1212	1131	1408	872	1232	1534	2254	1482	1379	2684	1502	701	1094	998	1168	3083	1627
Cj0991c	1268	3337	7652	5769	3451	6290	6440	2521	6188	6108	6316	3755	5973	8034	10523	7754	8143	11497	7294	4129	4893	5595	5886	12983	7223
hemN	1358	8271	15886	11105	8355	12909	12542	6138	13145	14678	11666	6758	13659	13619	17404	15855	13937	17372	13297	9088	10765	13260	10108	16686	13180
Cj0993c	494	5466	10036	7039	5211	8120	8070	4153	8652	10754	7381	4029	9168	9163	10093	11934	8642	9889	9300	6383	6780	9095	6542	8348	9035
argF	923	10896	21267	14349	11016	17240	15828	7308	17631	24741	14393	8482	19219	18550	21690	28374	16967	19663	18271	14857	16175	22565	13038	16190	18125
hemB	986	9156	18732	14433	9474	15511	13623	7741	14974	28245	11991	6301	18292	16636	25669	30945	16492	27141	17065	14856	20990	28076	11676	18969	15914
ribA2	563	1211	1967	2083	1207	1863	1690	1329	1813	3060	2345	868	2242	3040	4990	4133	3614	5824	2749	2711	4893	3666	2381	4464	2642
Cj0997	569	450	730	686	462	750	656	361	744	1102	1177	446	791	1371	1761	1505	1360	1692	1247	1034	1412	1243	1087	1662	1288
Cj0998c	575	34359	55169	43807	42854	46178	48030	20350	40419	102334	40012	23513	57975	78299	130872	126689	72582	137856	50745	75296	75957	93557	55664	82449	50109
Cj0999c	1100	309	522	447	323	379	436	412	739	1332	386	331	618	1064	1240	1062	861	1016	649	746	667	1247	832	1170	609
Cj1000	884	468	991	948	532	755	885	507	1122	1100	789	501	1408	1549	2193	1373	1873	2109	1077	1243	1606	1289	1228	2654	1021
rpoD	1871	10658	14292	12235	7871	11394	12364	14819	16847	16032	16627	8563	12482	16094	17608	12358	15617	20524	14180	12898	21870	14627	12202	24569	13815
Cj1002c	515	1109	2118	2178	1131	2329	1712	989	2307	1826	1616	1004	2104	1526	2758	2407	2134	3388	1465	1365	2652	1965	1368	3394	1412
Cj1003c	521	362	816	828	381	1118	687	268	942	734	497	302	787	667	1031	1113	906	1401	481	525	1263	849	464	1391	498
Cj1004	419	286	791	796	256	520	429	441	832	507	921	535	780	623	1020	789	647	1256	1342	390	989	571	510	1490	1194
Cj1005c	1619	2656	5314	4906	2940	5194	4928	3021	5837	4999	6068	2908	4900	5706	6840	5917	5373	7178	6293	3543	4400	4645	3953	8998	6262
Cj1006c	1253	2376	4896	4263	2484	4959	4564	2477	5434	4764	5682	3117	4928	6612	8511	6665	6207	7981	6053	4124	4688	5030	4639	10097	6004
Cj1007c	1574	2710	5753	5603	2900	5529	5244	2247	5988	5924	5560	3322	5983	7061	11479	8314	7514	12104	6040	4878	6706	6107	4786	12687	5913
aroB	1058	4024	9412	8066	4783	7710	7633	2268	7381	7513	6032	3934	9733	9135	14846	13261	9828	15872	7560	5745	7424	8222	6538	14980	7586
Cj1009c	1403	3660	5824	5407	2941	5188	4790	2543	5205	4862	4773	2876	6086	8133	10976	7738	8189	11842	6648	6275	10546	5520	5994	11726	6877
tgt	1124	2287	3998	3271	2188	3686	3220	1563	3033	4270	3456	2220	3698	7336	10542	8416	7655	10832	4057	4331	7254	5293	5609	10457	4202
Cj1011	770	355	774	670	303	744	609	356	642	856	633	262	639	1032	1990	1292	1202	2277	556	620	2139	856	772	2024	664
Cj1012c	452	822	1592	1748	572	1102	1614	1013	1622	984	2236	1732	1460	2940	3500	1675	2704	3641	4475	1283	1318	1140	2379	6179	4241
Cj1013c	3248	10584	18629	14199	7349	11324	16079	14533	18105	10156	22259	14083	16725	24446	25368	17061	20786	23086	21492	10678	11317	11440	18813	39999	21838
livF	698	2227	4069	2698	1382	2317	3302	3122	4298	1960	5906	3283	3159	6490	5774	3627	5040	4274	4908	2473	2097	2181	4696	8642	4928
livG	773	2400	4233	3343	1611	2601	3757	3725	4543	2084	6301	3718	3624	6293	6195	4121	5159	5134	5274	2612	2218	2525	5085	9216	5278
livM	1055	2624	5523	3715	1796	3009	4171	3516	5480	2267	7744	4498	4219	7349	5935	4552	5569	4917	7034	2879	2482	2734	5554	9946	6960
livH	899	3883	7812	5098	2650	4160	5623	6655	7737	3558	10338	5790	6123	10435	8130	6929	7080	5614	10256	4822	3994	3871	7636	11031	10181
livK	1112	9861	16517	10449	7244	8928	11514	15525	17333	8628	19355	12047	13083	19636	14864	15915	12869	9573	19603	11914	13080	9008	13622	17734	19687
livJ	1118	12469	20356	14199	9244	11538	14227	17711	20909	13316	22222	14083	18383	25292	23638	22467	18509	18386	23847	17482	22242	14651	18323	28558	24041
Cj1020c	437	2302	3892	2985	1736	2372	2907	2742	4426	2453	4034	2242	3568	5269	4654	3802	4228	3467	4565	3198	4080	2592	3553	5932	4307
Cj1021c	194	1140	2256	1966	809	1289	1626	1122	2329	1748	1953	972	2254	2352	2468	1916	1849	2349	2331	1463	1973	1577	1575	3786	2299
Cj1022c	509	4315	6332	5273	3910	3573	3920	2954	5801	5071	5946	3142	6125	4421	6618	5870	2172	5406	5512	3553	4581	4945	3830	9137	5110
asd	1034	6985	10366	8272	5932	5323	4910	6728	9425	9077	7799	4340	10160	6458	7515	10062	2318	5367	7372	6662	6996	8925	5276	7476	7131
flgR	1304	6974	12993	11567	6098	9599	9027	4861	9559	10635	7941	4909	12730	10495	14944	16252	8330	16803	8412	10554	13770	12301	8791	15167	8052
Cj1025c	452	1992	2424	2037	1379	1280	1657	3205	3785	3295	2761	1134	1866	1701	1894	1180	1071	1763	1720	5745	3520	3860	1264	1967	1564
Cj1026c	518	19591	20876	18407	13299	12861	14906	31495	32289	28220	22356	8182	17959	12432	11897	9217	10779	11279	10675	37059	29632	29440	9816	14095	9590
gyrA	2594	25446	42138	26132	19833	29899	31104	28297	39515	20617	37557	23681	36530	37011	30525	26835	36114	25956	33421	22052	27268	19930	28577	36612	32440
Cj1028c	578	2059	3072	3041	1885	2945	2678	2663	4060	2149	2859	1962	3050	1850	2541	2011	1825	3088	2407	2043	2898	2476	1747	3373	2260
mapA	647	14389	19748	18068	13369	18770	16872	20093	27290	18354	19279	11224	21608	12726	15560	14079	14246	20038	15445	15096	20813	19956	10856	23688	15363
lepA	1799	8443	15069	10340	7486	11926	11955	7171	13216	8374	14623	8837	13336	18319	16366	12372	18338	14574	15184	9161	8919	7854	15302	19980	15155
cmeD	1277	4326	9867	8975	4364	9532	8714	2202	7393	6014	6772	5283	8949	13967	17671	15720	16458	18452	8273	8862	11598	8367	10901	17537	8343
cmeE	743	2653	4844	4443	2536	5424	4010	2544	5105	3228	4620	2580	4952	5069	5933	5571	5513	6235	4751	3327	4475	4193	4002	7703	4483
cmeF	3020	5246	10980	9230	4759	11921	9540	4800	11817	6704	12132	8257	10261	12062	11125	10497	12485	11287	12248	7496	8449	8149	9912	18582	12536
Cj1034c	809	3243	3105	3106	2723	3306	3099	3406	4821	3752	2901	1151	2266	1852	3844	2038	1690	4898	1302	3642	3693	3829	1422	2501	1373
Cj1035c	722	1752	2870	2615	1711	2856	2398	2058	3701	3150	2259	1478	2429	2471	3639	2946	2333	3949	2395	2062	3843	3109	1787	4162	2405
Cj1036c	254	1999	3620	2915	1982	3064	2603	2126	4401	4702	2215	1235	3347	2167	3054	3948	2181	3142	2580	2242	4491	4538	1393	2782	2486
pycA	1448	11597	19391	14999	11660	16611	13568	11401	20588	26541	11356	7732	18720	13810	20107	23192	14116	20749	13325	15174	22115	26978	10433	16622	13235
Cj1038	1166	787	1762	1417	657	1426	1473	887	2301	967	2526	1664	1738	2920	2328	1462	3356	2136	3372	1317	1901	1163	2430	4618	3348
murG	1031	906	1697	1401	647	1406	1382	1145	2013	1042	2460	1116	1699	2151	2118	1457	2263	2068	2803	938	1506	1096	1910	3492	2805
Cj1040c	1166	1321	2761	2482	1345	2942	2382	736	2409	2099	2788	1675	2052	3248	6065	5539	3241	6499	3141	2015	2304	2604	2551	5458	3044
Cj1041c	854	3048	5079	3340	2928	4466	3723	3821	4735	8946	4363	2461	3997	7301	10421	11661	5906	9698	5474	5812	6797	8718	5666	8159	5361
Cj1042c	893	535	1048	880	413	1053	768	452	1120	1104	1151	520	859	1348	2059	1286	1431	2195	1086	867	1362	1095	1234	2857	1092
Cj1043c	608	1055	1899	1509	1064	1871	1387	1018	2045	2276	1792	1066	1735	2253	3019	2656	2204	2856	1956	1610	2065	2182	1971	3268	1944
thiH	1148	3441	5657	3892	3525	5694	4010	3548	6116	7721	5054	3169	5399	6085	7163	7426	6120	6799	4843	5244	5817	7004	5672	7824	5192
thiG	779	3821	5608	4037	3825	5800	4227	4023	6625	8313	5077	3224	5665	5104	6237	7506	5422	5543	5230	6181	7524	7866	4600	6005	5317
moeB	806	2654	4469	3512	2681	4355	3171	2863	4760	6370	3867	1846	4419	3904	4327	5929	4205	4414	4201	4636	5843	6630	3152	4745	4203
Cj1047c	194	908	1349	1271	796	1418	1127	956	1688	1931	1502	647	1450	1305	1535	1828	1552	1616	1529	1372	1645	1990	1126	1755	1474
dapE	1100	2479	4033	2931	2542	3773	3166	2776	4618	5993	4217	2012	4042	4832	5345	6542	5313	5164	4588	4797	5622	6033	4078	5380	4717
Cj1049c	602	942	1870	1674	1011	1989	1423	898	1984	3262	1454	951	1996	2746	3875	4178	3074	4347	2087	2234	3496	3628	2394	3726	2217
Cj1050c	704	1881	3278	3034	1892	3497	2804	1646	3087	5644	2656	1778	3699	5627	7895	8740	6200	8491	3763	4515	5636	6433	4677	7131	3637
Cj1051c	4022	3724	5840	4531	2928	5155	4731	3130	3917	3464	5761	2691	4479	7429	7601	5779	7772	7412	6327	3170	3798	3427	5500	9732	6193
mutS	2213	3693	6247	5013	3052	5875	5184	3016	4617	4376	6410	3536	5638	9765	11929	8292	9242	12050	7885	4420	5428	4778	8700	12902	7627
Cj1053c	353	435	767	626	308	685	600	431	639	516	749	329	752	916	1270	887	857	1394	793	467	890	581	830	1369	838
murC	1301	4357	6785	5183	3960	6135	5537	3712	5321	4567	6356	4063	6617	8702	9750	8773	8367	9319	8060	4785	7304	5134	7188	10586	7758
Cj1055c	1976	2113	4544	4200	1872	4559	3568	1299	3401	4237	3515	2321	3611	5364	9380	6547	5904	11110	4122	3252	3633	4370	3756	11974	4182
Cj1056c	779	5132	9227	6890	4851	8815	7607	3981	7020	8297	7396	4374	8188	9689	13432	12119	9177	13105	8352	5987	6692	7604	7440	12917	8432
Cj1057c	176	3136	5265	3703	2908	5015	4195	2826	4036	4615	3996	2526	4756	5306	6532	6551	4673	5912	4144	3463	3804	4126	4049	5498	4345
guaB	1460	16860	27173	17435	16058	24317	19957	13972	20889	25427	19691	12097	24124	28407	31454	34074	23029	25800	23119	18862	22709	22313	21496	24427	22698
gatA	1364	9187	14743	9952	8341	13275	10755	7100	11102	10802	10576	5544	13089	11567	11346	13991	10975	10439	11821	8141	10972	9908	8658	10801	11706
Cj1060c	113	2066	3067	2422	1874	2882	2481	1566	2393	2345	2208	1216	3351	1961	2198	2957	2041	2523	2432	1661	2822	2263	1598	2533	2431
ileS	2756	28160	44179	34019	26359	41664	34901	22223	32929	31712	29792	20420	41804	30465	32103	42351	32129	31479	32739	24494	36385	30061	24389	32478	33203
Cj1062	1091	1945	2874	2961	1885	3004	2605	2626	3708	3889	2866	1447	3534	2244	3729	3410	2507	4557	2696	2888	5556	4411	1827	4312	2851
Cj1063	428	491	809	852	462	753	691	578	1123	837	963	502	1001	604	904	788	615	1168	825	622	1093	998	505	1247	849
rdxA	608	448	984	721	584	780	858	284	879	1074	1540	685	716	1587	1716	1465	1468	1694	2209	803	749	929	1435	2285	2224
pgsA	539	775	2157	1694	1494	2927	2693	497	1748	1853	2193	1606	2674	2992	5177	4038	3146	6503	2765	1970	2153	2163	2216	5177	2752
Cj1068	1109	1048	2701	1955	2088	3722	3470	831	2240	2211	2978	1914	3068	4360	6521	4972	4591	6678	3896	2182	2428	2686	3123	5933	4000
Cj1069	869	323	894	730	611	1379	1369	296	856	724	1182	646	1095	1605	2181	1615	1860	2161	1413	680	692	808	1177	2382	1648
rpsF	380	20485	26832	17800	8545	14739	22520	40816	26719	16604	44405	23947	24982	28949	24950	16641	29961	30100	38394	22623	36422	16924	21913	40718	37665
ssb	554	19033	27606	15325	7160	14417	21930	30996	26766	15333	49416	22528	23419	31253	21976	15515	30446	23093	40079	20440	30929	14384	21266	36730	41530
rpsR	263	8864	12000	8256	3846	7303	10379	18381	11597	8894	21728	10407	10734	14040	10875	8004	14877	13191	16059	10352	13720	8628	9583	17511	16978
lon	2378	11843	21355	18181	10840	18849	19265	10521	17626	15641	18963	12114	20529	29445	34505	25578	32226	35468	20499	18500	25554	16064	21946	35823	20709
Cj1074c	650	4121	9436	8719	4416	8073	8116	3251	7576	6662	6384	4196	9115	9865	16290	10888	11661	20672	7237	7070	9476	7516	7088	18156	7032
Cj1075	392	10286	16616	11546	10258	13497	11631	9558	16119	13661	11791	7030	14041	7305	10218	12653	6638	9547	8510	8760	12337	12279	5715	7312	8709
proC	734	7319	12787	7270	6885	9772	8592	4686	13372	8080	11130	6573	8421	5973	6416	8498	3853	4550	8078	5269	5172	7197	4249	4873	8161
Cj1077	305	222	432	282	173	373	330	211	503	257	590	281	251	200	409	334	114	365	405	201	196	257	154	335	372
Cj1078	665	48	109	113	19	71	99	48	101	50	214	76	62	101	234	91	85	232	166	43	82	69	106	339	192
Cj1079	455	185	468	320	99	324	333	129	289	147	445	221	210	400	569	343	291	579	274	137	206	154	290	790	409
hemD	632	672	1419	756	427	1094	873	529	915	391	1183	528	494	1122	1120	762	862	1018	930	402	397	354	935	1538	1005
thiE	635	2004	3872	2066	1675	3017	2420	1901	2820	1457	2968	1801	1841	3918	3977	3280	2834	2845	2638	1532	1296	1635	3139	3732	2876
thiD	815	3811	6833	3918	3421	5466	4207	3744	4954	3066	5044	2964	3333	5021	5272	5017	3803	4447	4260	2665	2072	2966	4081	4912	4430
Cj1083c	689	1555	2652	2048	1262	2363	1858	1211	2078	1168	2299	966	1500	2064	2540	2103	1767	2376	2007	1183	861	1239	1429	2515	1957
Cj1084c	764	1430	2619	1906	1047	2303	1702	1272	1928	1295	2116	1050	1322	2662	4121	2531	2303	3760	1921	1201	1047	1425	1967	3757	1771
mfd	2939	5529	11293	8048	5064	9310	7890	4061	7949	5452	7636	4201	6425	12170	15316	13720	10054	13990	7865	5647	4244	5780	8628	12904	7841
Cj1086c	398	4752	7909	5561	4469	6750	5415	3576	6727	4971	4800	2651	4566	6112	6106	8904	5105	5414	5017	3595	5153	5093	4108	5095	5025
Cj1087c	905	5452	9023	7651	4715	8447	7246	2743	7199	7102	7253	4395	7226	12442	13854	13351	14302	13920	8719	6836	10590	7983	10004	13210	8393
folC	1187	2465	4214	4867	1881	4184	3938	1084	3494	4117	3660	1871	4411	5477	8328	5629	6523	9901	4276	3245	6075	3906	4317	9401	4191
Cj1089c	1400	1867	3403	3416	1542	3064	3635	1444	3421	2061	4564	2237	3161	5315	6485	3323	6579	6944	4995	2359	3160	2547	4104	10528	5045
Cj1090c	515	1797	3500	3150	1496	3078	3328	1452	3463	1843	3841	2118	3295	3850	4832	2735	4679	5418	3857	1950	2880	2072	3037	8075	3863
leuS	2432	13846	22921	16634	12179	19490	19880	16211	22511	11278	23516	13687	21582	22847	22824	16165	26148	24060	23863	12308	14903	11654	18198	32948	24985
secF	974	8645	16015	10847	7401	12881	13629	10229	15856	7425	16528	10466	14374	14514	12922	10127	15920	12678	16838	7462	9146	6814	11068	19171	17332
secD	1583	15174	29122	19258	13650	23067	24623	11788	29632	14954	27613	19043	27858	26291	25309	20191	28718	24495	31070	15301	19543	14272	20275	33845	31957
yajC	275	5712	9426	7538	5125	7416	8206	5279	9753	6200	8737	5973	9813	8238	8741	7147	9976	10753	10188	6872	11536	6478	6449	13362	9477
Cj1095	1328	1500	2524	2139	1331	1844	2182	1934	2755	2404	3350	1772	2537	3466	4214	2806	3768	4749	3679	2686	5424	2526	2745	6037	3498
metK	1199	39211	51214	29458	24188	38987	36788	44423	42572	53732	47209	33161	41747	40752	23400	28795	38546	18556	49596	25532	32991	30414	29968	38292	51215
Cj1097	1226	1871	3320	2825	1979	3495	2742	1204	3068	2885	3570	2345	2800	5014	5253	5346	4570	4160	4205	3502	3704	3394	4408	5320	4175
pyrB	890	2743	4613	3257	2714	4649	3654	2016	3971	2926	4320	2586	3475	4452	4999	5359	3654	4722	4187	3117	2891	3341	3403	5218	4019
Cj1099	1724	3561	5910	5131	3529	6467	5122	3169	5331	4552	5698	2992	5541	5409	9144	7825	5413	10606	5657	4216	4510	5251	3960	10701	5470
Cj1100	440	938	1562	1232	972	1684	1309	1011	1343	996	1660	827	1280	1244	1760	1646	1199	1948	1636	840	816	1079	926	2208	1490
Cj1101	2078	1220	2246	1731	1129	2432	1946	1324	2181	1349	3430	1488	1687	1989	2495	2059	1739	2457	3177	1071	1012	1535	1415	4621	3230
truB	821	644	1186	1283	567	1172	1082	576	1071	778	1364	602	954	1207	2389	1492	1181	3183	1401	770	1936	984	905	2766	1334
csrA	230	1990	3900	4643	2036	3853	3514	1775	3063	3367	3000	1668	3760	3709	8884	6540	4062	12288	3380	3107	6645	4360	2640	7976	3185
ispE	770	2059	4830	4632	2242	4741	3982	1479	3674	4982	3882	2287	4468	7175	13249	9009	6271	15720	4897	4335	5916	5335	5499	12883	4771
smpB	455	1989	5902	4686	2355	5160	4212	843	3716	6825	3155	2264	5125	9109	15799	10909	8280	17120	4620	4905	3728	5965	7115	14811	4607
Cj1106	605	3262	7845	5717	3365	6980	5935	2767	5706	7905	5530	2962	6122	10688	17105	13061	9421	17311	6725	5971	5146	7926	7871	14533	6912
cplS	293	1882	4359	3228	1922	4087	3543	1407	3280	3991	3402	1904	3336	5100	8450	6505	5179	9042	3721	3167	2914	3988	3892	7594	3761
clpA	2132	5296	11949	9140	5260	10691	9845	3733	8790	9703	10814	5460	8780	13918	21482	15447	13612	22024	11103	8038	6576	9699	10997	20369	11083
aat	650	1026	2333	2100	1087	2133	1910	872	1967	1702	2227	1311	1926	2339	3465	2333	2385	3816	2303	1428	1841	1760	1916	3756	2113
Cj1110c	1292	43070	62538	52579	38102	55336	50310	49093	65436	71055	62416	31392	64978	53800	55474	59848	57378	57939	68886	55182	103075	68712	42629	70039	67702
Cj1111c	629	1243	2482	1656	1327	2023	1834	1448	2763	3520	2205	1153	2323	2012	2095	2830	2150	2076	2856	1756	2435	2875	1525	2034	3027
Cj1112c	362	2233	3734	2967	2347	3105	2854	2735	4029	5133	3258	1593	3879	2704	3131	4140	3105	3037	3968	2855	4707	4265	2119	2870	3850
Cj1113	800	649	1372	1257	726	1237	1256	786	1420	1230	1780	1097	1352	2493	3251	2305	2220	3426	2184	1399	1978	1476	2161	3171	2224
pssA	731	3602	7885	5376	3663	6523	6551	4018	7191	7689	8574	5887	6070	13634	12373	11528	11780	9907	9312	7954	8984	7718	11523	10174	9576
Cj1115c	620	3721	8133	5934	3805	7150	7397	4155	7195	6544	10456	5260	6965	14767	12429	10934	14319	9937	12009	7294	6676	6528	11569	13122	11894
ftsH	1940	16582	36604	25172	16472	29411	28797	19652	29070	27091	38465	19579	31362	51713	48334	43668	44937	42502	44840	28042	29456	27950	38531	49047	45004
prmA	848	5345	10669	8668	4143	8280	9092	6707	10414	5832	14320	6457	9565	14045	13753	9441	14021	14230	15928	6242	10112	6585	10571	20974	14966
cheY	395	18053	30035	23717	14209	24191	25371	20469	31068	19662	30952	16913	29087	24675	29526	22123	24491	30690	31748	17004	25827	21604	19251	42381	30701
wlaM	896	2866	5631	4796	2959	5254	4469	1713	5284	6277	3628	3151	4959	5905	7291	6901	6651	7754	4951	4757	4632	6440	4310	6840	4959
wlaL	1775	4991	10957	8337	5230	9796	8108	2835	10054	13248	6562	4992	9477	13757	15690	14802	15561	16081	8627	9147	9458	12677	9162	13343	8791
wlaK	1163	8143	16822	12575	8670	14151	12093	5139	14691	21612	9333	7024	14980	18154	22809	21718	20151	23732	11686	14490	19193	19386	13119	19201	11472
wlaJ	656	237	533	481	281	527	477	110	491	496	525	289	471	716	895	707	924	1025	667	369	939	481	590	1260	693
wlaI	590	456	1060	888	478	1000	1015	386	1009	865	1177	645	934	1566	1699	1296	1544	1737	1556	621	582	833	1028	2258	1553
wlaH	605	1017	1898	1526	997	2011	1861	945	1637	1614	1836	1211	1725	2283	2710	2195	2412	2739	2244	1220	931	1682	1700	3055	2298
wlaG	1133	2085	3974	3613	2178	4299	3774	1823	3913	3698	4100	2593	3737	4922	5410	4175	5426	5777	4811	3105	2960	3659	3619	6868	5016
wlaF	2144	4876	10588	9420	5250	10244	9563	4094	10011	8929	9684	6083	9517	11659	13453	10932	13193	15234	11177	6328	6806	8237	8252	16389	11441
wlaE	1100	2451	4780	4185	2493	4539	3983	1511	4052	4583	3825	2446	4368	5762	8226	6368	6286	9400	4664	3432	4022	4809	4337	8581	4919
wlaD	932	2281	4930	3972	2299	4101	4268	1061	3856	3454	3624	2619	4149	5448	6114	4746	5544	5952	4782	2843	2219	2999	3956	6158	4484
wlaC	1082	4498	9159	7267	4829	7737	7437	2660	7241	6292	5907	4881	8165	7819	9162	8099	8416	9684	7547	5139	4210	5834	5925	9588	7661
wlaB	1697	2856	6480	4524	3086	5691	4750	1569	4855	4609	4241	3094	5038	6488	6956	6055	6680	6511	4845	3757	2672	3665	4831	6099	5443
galE	989	12355	26221	16708	14119	20976	17671	6945	17446	17118	13320	11844	20029	17041	20554	22280	16616	20827	16431	13386	10488	15478	13014	18187	16391
Cj1132c	797	1502	2625	2028	1453	2406	1939	1429	2732	3718	2052	1090	2601	2676	4028	3579	2606	4635	2375	2523	3783	3453	1909	3384	2408
waaC	1031	1324	3080	2670	1448	2759	2556	1150	3097	4305	2872	1479	2869	5201	7781	6775	5944	8602	4029	3636	4835	4496	4042	7270	3718
htrB	890	891	1811	1735	961	1844	1690	853	2240	2817	2287	955	1821	3232	3619	3605	3669	3728	2789	2209	2501	2896	2386	4195	2576
Cj1135	1550	2011	2975	2787	1991	3649	2703	2048	3585	4013	3783	1634	3120	3398	4861	4550	4223	6004	3914	2679	4169	3733	2856	6863	3789
Cj1136	1175	1562	2285	2049	1655	2586	1898	1692	2697	2891	2812	1247	2371	2482	3385	3289	2790	4359	3002	1998	3302	2983	1831	4832	2862
Cj1137c	998	234	395	483	283	411	428	255	484	720	565	184	514	527	1109	760	743	1644	592	475	897	749	437	1434	590
Cj1138	1172	333	477	509	400	528	482	450	696	724	731	195	625	443	963	771	453	1220	573	428	958	888	246	1184	558
Cj1139c	914	215	363	399	191	295	268	269	394	430	341	105	405	279	658	437	350	768	297	351	561	462	210	543	277
Cj1140	887	1905	3774	3828	1952	3255	3030	1840	3423	4879	2804	1316	3872	4131	6390	5045	4717	7833	3529	3803	4838	4669	3048	6295	3511
neuB1	1034	4358	8123	6786	4729	7239	6502	4748	8886	10265	6628	3599	7928	8694	11638	11108	9085	12041	7554	7528	8858	10156	5577	10163	7405
neuC1	1118	1357	2512	2477	1464	2546	2149	1465	2980	3172	2561	1237	2652	3014	4763	3463	3411	5886	2700	2367	3657	3344	1955	5046	2801
neuA1	1613	1809	3692	3663	1917	3470	3299	1643	4130	4339	3939	2110	3215	4797	7113	5074	5247	8351	4383	3045	3705	4753	3132	9051	4179
Cj1144c	596	1138	2068	2024	1251	2819	2139	621	1580	1171	1470	1167	2383	1907	3313	2419	2283	4090	1510	1052	2110	1420	1522	4099	1498
Cj1145c	320	1188	2072	2470	1169	2163	1952	726	1353	1652	1595	1051	2199	2360	4039	3024	3119	6137	1521	1483	2922	2097	2236	4614	1553
waaV	827	1504	2609	3077	1393	2639	2292	931	1772	2199	1954	1250	2745	2903	5335	4037	3720	7831	1986	1959	3577	2655	2612	5592	2100
waaF	962	2615	4448	3266	2453	4250	3539	2316	4178	4309	3978	2747	4072	6162	6849	6883	6465	7068	4626	4436	5323	4718	5476	7223	4381
gmhA	563	4370	6571	4950	4012	6780	5216	4145	6142	6511	6185	3655	6273	8204	8030	9211	8945	8429	7382	6272	7433	7107	6724	9263	7008
waaE	1388	6847	11149	8225	6803	11119	8555	5491	10018	11008	10031	5986	10457	14185	13390	15486	15785	12781	11747	10519	11427	12034	11308	14615	11807
waaD	956	6624	10429	8247	6317	10307	7462	5774	8859	12079	8075	4810	10680	12205	13389	16249	13630	14108	10213	10875	15758	13967	9593	13850	9884
Cj1152c	563	2018	3663	3392	1857	3907	2750	1085	2821	4424	2599	1676	3838	4779	6518	6166	5701	8540	3199	3812	6285	5105	3690	7709	3375
Cj1153	305	92239	122944	126794	79269	93066	84847	92454	120486	85582	90455	87910	120639	20955	32410	43702	36464	55415	46976	56274	95832	92574	29971	56548	44240
Cj1154c	209	526	1112	1038	626	978	835	571	1092	1254	869	647	1087	772	1421	1251	986	1944	918	829	1448	1363	727	1910	935
Cj1155c	2360	1337	2217	1891	1195	1970	1784	1411	2661	3063	2158	1258	2361	2470	3237	2949	2637	3672	2381	2218	2895	3004	1855	3321	2311
rho	1301	12170	20222	14547	11558	18517	16709	14264	19739	10812	20911	14903	15488	30760	36349	35472	23563	30373	19950	17755	25578	15472	25701	27061	20212
dnaX	1532	4979	9130	6958	4586	7614	8115	5579	8278	5072	9316	5982	6586	15581	16041	13713	12702	13080	9023	7766	9300	6462	13528	13849	8916
Cj1158c	230	114	231	206	94	198	240	188	249	107	207	143	167	537	727	449	442	600	281	182	211	175	513	665	246
Cj1159c	125	43	75	76	43	80	78	6	41	38	37	54	73	200	285	186	193	260	77	55	81	58	170	297	121
Cj1160c	182	65	137	145	62	128	128	28	92	78	95	87	132	277	350	259	266	397	160	102	191	128	259	483	144
Cj1161c	2102	2425	4971	3672	2319	4758	3679	2432	4909	17542	5994	2629	4438	11354	17058	16090	11373	16697	8928	8494	13399	17121	9034	18318	9068
Cj1162c	197	705	1227	1000	619	1177	843	836	1189	5187	1228	470	1188	2086	3337	3964	1937	3700	1860	2125	4419	5607	1559	3386	1949
Cj1163c	953	2202	5465	4131	2516	4531	3917	1861	4632	17345	4520	3133	4970	9572	16363	15944	9751	17170	7470	8496	15448	18939	7623	15059	7701
Cj1164c	266	5478	13897	10930	6241	10786	9491	1662	10128	7216	6311	10279	11494	6972	8143	6630	6964	12204	8446	4072	3694	6071	4546	13788	7980
Cj1165c	497	637	1138	861	686	1144	918	719	1433	1095	1399	772	1022	1155	1201	1152	1095	1208	1210	839	1152	1166	1020	1219	1223
Cj1166c	779	1201	1975	1712	1252	1887	1634	1325	2348	2339	2444	1180	1984	2586	2829	2591	2866	3044	2476	2209	3838	2757	2373	3052	2421
ldh	929	2864	4154	3306	2978	3475	3096	2894	4519	4198	2436	1687	4107	1902	2749	3607	1842	2903	2470	2579	4261	4105	1451	2073	2305
Cj1168c	605	1467	4662	3043	1629	3578	3591	970	3208	1891	4017	2331	3189	4782	6254	5377	3255	6262	4850	2356	2728	2431	3814	5674	4935
Cj1169c	230	5041	4064	2136	1408	2320	2652	21191	8935	13015	20777	4825	3033	30928	15043	5673	31398	11237	26428	18871	23189	12640	34173	33774	26208
omp50	1424	31594	25841	10704	7527	12395	14435	121468	57134	76132	128275	34031	16894	177957	87161	34168	156026	60778	151330	104647	126723	71983	198279	196469	157403
ppi	485	3836	4916	2662	2498	2923	3525	6491	6307	4798	7918	3974	4775	5711	3988	4016	5475	3960	8049	3929	4562	4272	4346	6720	7845
Cj1172c	710	4336	6456	3274	3069	3836	4429	6838	7946	5078	9564	5028	5614	6663	4747	4427	6041	4334	9302	4027	4366	4814	5185	8446	9538
Cj1173	344	591	1222	998	521	1087	1232	260	1426	1726	1853	1025	1333	4432	6213	3412	5407	6327	2882	2089	3355	2006	4657	8598	3133
Cj1174	311	525	1239	864	461	1071	1186	304	1145	1034	1506	1057	989	3232	4315	2554	3494	3951	2138	1382	1925	1241	3148	5839	2310
argS	1595	23775	41131	28927	21527	35491	33043	14553	30925	28432	34149	19129	36311	45474	47219	48121	48965	44296	40062	23808	21218	29546	34364	45628	40478
Cj1176c	242	9020	16073	13116	8342	14188	12794	7684	11251	14094	10811	5018	15317	15029	20511	21830	16154	22880	13475	9909	14799	15562	10871	17423	13025
gmk	626	10170	16963	15451	8902	16134	14103	9416	12976	16071	13442	6387	17145	18739	26675	24729	19808	30185	16205	12222	19908	18029	13774	23141	15254
Cj1178c	1631	13054	18165	13912	10826	15572	14574	13064	17229	23765	21136	7919	17267	27741	34267	31906	27364	30237	23600	19026	30209	24425	21127	24121	21860
fliR	770	396	798	619	175	541	691	306	738	358	1359	679	506	1369	1682	603	1050	1576	1554	378	553	342	1159	2876	1703
Cj1180c	638	2376	3045	2344	931	1974	2839	3469	2998	1391	5316	2630	2615	4173	3540	1853	3645	3532	5582	1415	2276	1251	3529	6730	5388
tsf	1076	33495	32687	23612	10863	20579	32374	68820	37820	23102	72238	25386	34977	63643	44892	24269	57817	38877	71688	23269	41677	19407	53503	69336	70136
rpsB	794	28989	31338	21242	10741	18937	28268	52832	34061	20862	58234	23389	29520	52491	41135	22576	45651	33600	60979	23822	40458	18228	44803	58910	59501
cfa	1166	741	1481	966	572	1066	1004	873	1389	18086	1199	566	1049	5496	13208	9870	4397	11315	2321	6341	17049	11472	5887	6891	2152
petC	1127	61854	84715	45185	37987	55807	48467	95164	123254	21705	67216	50808	66260	16291	11403	12032	20422	12211	31041	20640	27145	18965	15674	19350	30881
petB	1253	77987	106412	52236	48192	67690	56724	122293	156812	28291	84270	71271	77895	20445	12966	15232	24173	12884	40916	28616	33588	24663	21639	21678	42206
petA	506	44350	58976	30775	27983	38188	33251	53032	83730	17161	46523	39754	45118	12421	8054	9351	15484	8630	25026	20294	25602	15705	13953	14127	24999
arsB	1289	528	1105	854	424	904	881	705	1096	721	1880	1081	770	1466	2841	1227	1135	2987	1842	577	822	694	1455	2680	1867
gidA	1862	4882	8267	5911	3886	6806	6810	5782	7779	3894	10377	5598	7620	10615	9825	7155	9739	8563	10639	5201	8134	4183	8629	12482	10540
Cj1189c	500	5229	8203	7344	5011	7373	7589	4030	6088	24070	34712	4001	6990	40248	32751	34552	50684	34885	33930	24057	24412	22583	30262	38022	34495
Cj1190c	1382	15754	25787	21162	14076	23429	23500	13219	18581	68895	100971	13668	22195	114039	104523	104952	133090	113701	109012	68129	108181	72134	84328	131992	109516
Cj1191c	497	6706	15171	12862	6718	12489	13506	1872	12342	3879	8669	11436	14662	7121	9244	5401	6978	12769	7360	3872	5207	3767	4915	17845	7396
dctA	1379	9131	13488	11330	9113	11607	11042	16481	20747	7305	11719	9565	14308	6735	8969	7364	7288	9384	7887	4827	4977	6565	4572	9494	7575
Cj1193c	809	1522	3775	3530	1893	3295	2808	975	2895	4166	2041	1466	3292	4947	8296	5826	5508	9769	3335	3446	2888	4219	3196	7088	3319
Cj1194	1529	8771	17339	15294	10029	17411	13266	5376	13757	12003	6773	8782	16150	13097	15589	18295	13691	15750	8379	8589	12354	12108	8958	12172	8411
pyrC2	1181	4872	8201	6918	4414	8242	6783	2755	5458	5815	7012	4794	6843	8990	8748	9615	9203	8224	7591	4215	5489	5727	7318	10096	7810
gpsA	899	3652	6528	4493	3113	5840	5356	2290	3999	4703	5600	2981	5450	8924	8875	9384	8321	7065	6419	3559	4419	4796	7233	7319	6667
gatB	1421	17201	26735	20017	16276	24567	21300	11012	16756	20561	20695	12467	23848	28653	32621	37382	30436	28767	21635	16715	22631	22084	24575	24856	21407
Cj1198	497	12667	24835	18028	15581	21934	19083	9949	18373	21054	16398	12941	23245	14341	20623	26413	12061	22891	15170	14796	17763	21114	10702	16677	14795
Cj1199	995	425	714	504	444	520	802	634	655	633	4549	646	1184	1790	1130	996	890	878	2063	1012	1312	772	873	1146	2079
Cj1200	791	306	529	325	299	369	571	331	443	432	3232	425	894	1221	712	667	590	604	1052	500	838	492	602	748	1149
metE	2267	1109	1734	1221	1093	1342	1765	1559	1533	1879	8241	1114	2419	4179	3817	3150	2398	3355	2752	2212	2569	1990	2494	3465	2850
metF	851	344	630	464	276	440	553	325	416	469	1585	353	526	971	1163	886	727	949	626	512	584	484	674	1024	638
Cj1203c	194	392	603	349	333	455	486	326	556	264	749	508	428	616	447	311	409	427	525	242	449	237	433	666	575
atpB	683	8714	13822	8268	7117	10188	10836	8377	12924	6717	15220	10819	9568	12200	8886	5905	8949	6966	13317	6513	10897	5979	10124	12513	13655
radA	1343	2048	4525	2815	1868	3657	3493	1183	3070	2596	4358	2524	3183	5224	4997	4169	4191	4162	4845	2865	2902	2686	3861	4702	4900
ftsY	869	4769	9441	9994	5032	9856	8069	3855	7716	9708	6912	5186	8716	10536	13055	11568	10963	13131	8050	8707	11813	9093	7166	11034	7911
Cj1207c	560	4270	7544	6990	4241	6920	6475	3662	6456	8620	5814	2802	7734	7922	11221	10038	8363	11935	6446	7241	12411	8366	5128	9120	6515
Cj1208	629	1800	3946	3654	1568	3274	3635	1238	3147	2230	2731	2420	3920	2714	2856	2242	3167	3042	2403	2107	3244	2022	2099	3329	2311
Cj1209	1556	7464	12907	9652	6422	10769	10190	6935	10249	6809	10506	7381	11213	15096	11959	10462	14984	10836	11018	9818	9261	7868	11341	13761	10707
Cj1210	560	1011	1978	1514	806	1658	1575	974	1564	915	1717	1204	1645	2103	2450	1780	2078	2374	1610	1213	1188	1104	1694	2722	1652
Cj1211	1262	220	539	621	232	538	532	154	483	337	603	308	445	450	1040	540	405	1158	684	277	358	361	364	1483	653
rbn	809	642	1625	1490	684	1421	1417	327	1199	952	1802	1209	1164	1805	2622	1497	1826	2958	1882	781	1121	1000	1585	4185	1949
glcD	1385	5426	11445	7910	5846	9884	9139	3071	8006	10766	9949	5973	8638	16141	18414	15665	15491	16638	11402	9051	9620	10655	12083	15170	11724
Cj1214c	728	5863	12056	9237	6191	10311	9473	4544	9272	13925	10681	5982	9204	15309	21394	17347	16192	23238	13252	11249	16814	14425	11729	19064	13598
Cj1215	1163	4051	9487	6932	3852	7145	7662	3418	7813	4006	8738	5872	7370	12201	11951	6499	12090	11694	11828	5578	8967	4224	9330	15419	11297
Cj1216c	206	811	1382	1275	751	1299	1218	665	1278	1166	1332	789	1282	2022	2533	1927	2122	2645	1545	1158	1439	1370	1496	3073	1400
Cj1217c	683	1386	2358	2010	1399	2216	2160	1190	2183	2274	2316	1118	2433	3995	5301	3820	4253	5656	2866	2175	2953	2586	2916	6625	2913
ribA3	614	1571	2772	2078	1560	2438	2442	1168	2406	2823	2705	1259	2977	4380	6161	4879	4341	6045	3159	2431	2883	3047	3050	6310	3342
Cj1219c	2543	9784	16438	11951	10081	14358	13463	9619	14661	13185	14201	8301	17065	17201	16767	19810	17723	15893	17778	11795	16884	13660	11821	17129	18423
groES	263	28462	36060	26453	21776	29887	26372	38100	23373	65522	35637	12105	26834	40881	86739	69666	29384	82653	44673	50334	61284	57675	28170	32203	44590
groEL	1640	191428	243409	155325	144733	197326	168126	180638	157479	450517	235386	87481	179412	311511	621918	520156	220106	532755	281312	340289	389497	396791	230499	228554	289526
Cj1222c	1193	1315	2724	2293	1422	2797	1988	1254	3540	3178	1903	1351	2880	2322	3403	3279	2641	3154	2915	2139	3387	3266	1604	3704	2949
Cj1223c	668	1633	3043	2997	1969	3490	2242	1812	3644	3427	1708	1272	3780	2137	2989	3672	2640	3909	2184	2455	3578	3884	1419	3667	2102
Cj1224	602	8319	11268	10495	6766	10576	7266	8515	13195	17991	7691	4267	11201	5247	8138	8992	6512	11639	6163	9217	21119	20509	4414	12409	6202
Cj1225	251	3642	4750	5153	3164	4614	3165	3808	5679	8399	3157	1750	4849	2744	4544	4674	3567	6880	3152	4647	9476	9607	2132	5616	3150
Cj1226c	1250	5064	14926	10352	5698	12029	12029	1797	9829	12829	8746	6321	11851	16485	28582	23051	13871	24080	13975	8978	4672	10611	10130	21288	13696
Cj1227c	677	9974	24577	16934	11996	19428	17330	4500	15763	23072	11727	8960	21059	20965	34957	34470	17290	32730	18295	14591	10558	20164	13452	22994	18192
htrA	1421	26935	56851	38481	30913	44257	39277	9590	33239	136151	28704	18717	50813	113714	242533	241799	81231	227520	67333	92406	73865	121983	59164	85691	68823
cbpA	896	2362	3972	3439	2102	3400	3301	3889	3668	4672	3838	1922	4672	4870	6530	5511	5162	6971	5101	6425	9289	5746	3958	5455	4840
hspR	377	2977	4621	4605	2602	4389	3919	3588	4856	5031	4308	2498	5359	3877	6222	5790	4212	7495	4417	5262	7685	6192	2992	5191	4303
kefB	1628	2678	5157	4621	2516	4999	4342	3071	5534	5526	5825	3341	4829	6841	9378	6965	7570	9175	5747	6099	7635	6163	5613	8247	6025
Cj1232	335	472	754	731	328	658	651	395	791	768	1021	428	662	1048	1198	974	1040	1046	971	711	826	681	879	1074	1018
Cj1233	623	1441	2260	1760	1292	2052	1857	1789	2247	1712	2769	1584	1904	2093	2613	2281	1884	2135	2254	1490	2072	1697	1697	2306	2283
glyS	1997	11898	17426	14390	10486	15937	14251	11427	16123	20432	17679	9614	17466	22321	26309	28551	22423	25189	18995	16999	23996	22828	16861	20905	18954
Cj1235	824	2543	4520	3524	2258	4185	3699	2171	4152	4644	4722	2874	4271	5808	6428	6732	5229	6004	4707	3579	4705	4890	4449	5881	4876
Cj1236	953	940	1669	1392	779	1696	1528	782	1412	1014	1949	1435	1279	1803	2165	1648	1256	1957	1708	835	926	1054	1544	2179	1735
Cj1237c	977	956	1656	1494	932	1462	1309	810	1452	2498	1206	703	1789	2412	4182	3447	2800	5011	1606	1921	2747	2839	1984	3351	1480
pdxJ	776	2050	3491	2635	2139	2970	2467	2623	4240	6196	2661	1398	3527	2682	4102	4685	2490	3707	2655	3334	4527	5684	2329	2721	2655
pdxA	1097	1288	2156	1899	1363	1969	1668	1429	2682	3542	2121	1437	1930	3379	4021	3338	3278	3798	2359	2566	3321	3425	3051	4216	2323
Cj1240c	605	732	1270	1343	772	1073	1061	1051	1378	1337	1063	446	1326	1089	1530	1261	1238	1912	1191	1120	2857	1631	807	1752	1232
Cj1241	1202	443	618	425	251	364	437	1499	1086	1903	2210	700	504	1943	2025	882	1466	1435	3287	1270	2188	1464	1838	4492	3211
Cj1242	323	7091	13222	16918	6982	6952	7851	8552	17694	16578	9524	2091	14782	2097	4970	4130	549	5502	1417	17608	23102	22615	1743	5972	1389
hemE	1025	7602	13934	8968	8722	11350	10621	5190	10529	12967	10639	6207	12366	12424	16935	20514	11941	15667	11874	8915	9370	12482	9046	11171	11779
Cj1244	905	3224	6510	4971	3799	5632	5336	1956	4929	4779	5829	4114	5750	6789	9423	9114	6677	9102	6191	3826	3809	5086	5275	8781	6316
Cj1245c	1199	1073	2710	2780	1257	2666	2299	499	1871	2505	2018	1447	2298	5353	10448	6719	5373	12766	2385	2633	3196	3047	3346	9581	2490
uvrC	1805	1744	3843	3581	1845	3608	3216	914	3250	5043	3672	2001	3959	7403	13066	9565	8255	15476	4999	4717	5651	5987	5750	12315	5187
Cj1247c	497	1305	2327	2463	1122	2335	2091	635	2087	2233	2321	1289	2540	2987	5246	3717	3711	5957	2907	2227	5097	2784	2757	6050	3128
guaA	1538	9344	13792	9550	8064	11954	10603	8722	11811	8950	15393	7605	12828	20227	17221	17480	18041	13982	20327	10918	14166	9557	16545	19439	20130
Cj1249	1463	3452	5255	4347	2766	4544	4571	3823	4878	3470	6400	3106	4948	8150	8289	7350	7977	7610	7209	4331	7427	4165	6858	9486	7327
purD	1253	20849	35304	27138	18129	29120	25201	13822	20892	39147	29175	16227	29547	72829	90137	83345	56105	79537	42011	37688	52230	43175	67882	61520	42233
Cj1251	455	3801	6421	5545	3414	5827	5200	2319	4479	4356	5989	3967	5116	12973	11348	10268	10776	8971	8292	4500	5311	4732	12422	10125	8473
Cj1252	2051	5293	9940	7734	4579	8736	8119	3445	7000	3814	12522	7297	7127	16188	9779	8383	15313	7307	14597	3809	3106	4027	16772	17390	14572
pnp	2162	10706	17162	11358	8775	15250	13034	14109	13876	5339	21960	11124	13254	13313	8532	8393	11542	6996	19645	4406	2919	5421	12852	15631	19929
Cj1254	485	648	1346	1130	663	1280	1108	955	941	365	1868	1121	974	866	813	631	781	690	1494	305	206	334	887	1743	1498
Cj1255	212	922	1745	1361	944	1841	1436	917	1777	2200	1277	1020	1593	1514	2197	2502	1347	2322	1438	1553	2642	2690	1437	2042	1357
Cj1256c	665	3261	5941	4506	3612	6567	4442	2723	5695	5393	4433	3609	5432	5615	6919	8266	4759	7210	4999	5010	7165	6603	5482	7810	5331
Cj1257c	1187	3213	7988	4517	3687	7243	5269	1504	5953	6540	4267	3630	5874	9945	9402	13262	7834	7343	6235	6626	6861	7556	8821	7466	6722
Cj1258	458	945	1533	1307	984	1491	1107	1221	2023	1739	1139	699	1714	1006	1712	1725	1402	2065	1120	1164	2658	2147	841	2111	1135
porA	1277	1522968	2030954	1339734	1400375	1911293	1608024	2089604	2378695	1647397	1850483	1385373	2084719	831288	653683	1107722	839227	592474	1566663	1100725	1231055	1486802	755897	916027	1625428
dnaJ	1124	2546	4180	2676	1755	2620	3481	5992	6571	3851	8676	4644	4109	5712	7808	3476	5678	7974	7772	4027	7711	3516	6944	14834	7977
racR	674	20562	33189	30121	22526	34847	26851	20644	34240	29430	25404	17881	34789	30245	57527	52591	42753	74109	25227	30963	60136	36790	34803	56670	24232
racS	1238	4715	9498	8409	5084	10379	7830	4610	9568	6178	10208	6460	7883	9358	14946	10652	11982	15731	8853	6979	10615	7144	11732	19147	8492
recR	575	1099	2886	2440	1182	2860	2265	781	2461	980	2333	1944	1793	1951	2629	1617	2359	2589	1872	935	1089	1021	2303	4451	1816
hydD	539	13332	23300	16907	11855	19039	15478	9895	20391	10374	9704	13300	19490	7313	8639	8777	8558	9816	6044	7857	7376	10359	7798	10339	6023
hydC	695	44654	71137	48700	36127	51694	41534	35030	62036	34869	26380	29595	58488	20977	20880	23165	28402	23553	14390	24534	22944	32981	21361	23977	14674
hydB	1718	138759	204729	128198	107353	144534	116227	111415	186620	93235	79996	79460	169706	51181	53729	72593	65545	54880	45993	71479	67440	98201	52445	49352	46613
hydA	1142	78974	122347	75543	61720	83792	66444	60182	107844	52301	46385	47650	97514	26349	28047	39856	30399	28191	25868	46010	57740	54524	29172	25766	25738
mnmC	1844	950	1976	1355	713	1679	1495	666	1380	729	2553	1248	1145	2104	1815	1208	1753	1658	2328	570	580	753	1825	3571	2174
amiA	1982	4125	9071	7571	4020	8418	7522	3333	6878	5229	9708	4465	7356	11629	12223	9573	12162	12287	11293	4016	5738	5594	9205	20116	11250
Cj1270c	1094	8873	16166	11071	9025	14986	12647	7696	12500	10420	14886	8222	13365	17886	18719	18653	16189	16400	16626	9267	12484	11700	14471	19936	16811
tyrS	1208	10024	17027	13064	9782	16078	13170	7843	13259	12949	14394	7780	15021	19568	22304	21130	18247	20132	16508	10882	14097	13991	15269	22876	16351
spoT	2198	9119	16937	12305	9572	14741	13397	6531	12256	14682	16194	8767	13936	21452	22828	22626	19648	20052	18685	11235	10360	13662	16975	23887	18537
rpoZ	227	4104	7209	5424	4253	6404	5938	3041	5447	7126	5171	2586	7062	6451	8456	9945	6262	8202	6145	4485	4982	7217	4583	7449	6148
pyrH	722	6891	13075	9240	7243	11165	9912	4947	9582	14516	9016	4973	12696	14170	19035	21438	13665	17616	11117	9338	9629	14021	9766	15203	11250
Cj1275c	1196	1654	3328	3137	1563	3054	3104	933	2805	2299	3453	1832	2804	6007	6414	4847	6134	6205	4072	2116	2533	2588	3997	7193	3872
Cj1276c	809	957	2305	2049	1003	2211	1935	727	1741	1775	2074	1137	1722	3970	4749	3518	3827	5117	2460	1531	2510	2083	3014	5071	2555
Cj1277c	668	4185	8642	5917	4179	7147	6628	1603	6190	5628	6258	4067	6614	9955	9673	9586	9472	8029	6129	4473	5123	5340	7063	8537	6401
trmB	1181	6042	14465	9403	6278	10900	10791	1824	7848	6131	8509	5929	10216	16748	19325	18552	14332	16875	10594	6172	4944	6543	10844	15636	10820
Cj1279c	1238	15444	36208	21448	16849	27880	25546	6624	19465	17318	18063	13788	25808	32409	39279	43702	26396	33452	21421	15814	14555	17413	20345	26580	21125
Cj1280c	971	5082	12245	9735	5789	9973	9419	1215	5840	7202	5733	4089	9366	13118	21996	18359	12203	21707	7213	6520	5452	7660	8837	15181	7079
mrdB	1103	849	1835	1786	905	1917	1732	552	1884	1276	2349	1290	1768	2063	2902	1858	2416	3401	2878	1324	2121	1277	1744	4200	2753
ktrB	1346	1053	1987	1392	637	1333	1721	1393	2477	2826	4601	2197	1539	4490	4086	1476	3834	3760	6180	2053	4657	2304	3888	9844	5954
ktrA	653	1122	2009	1338	621	1339	1682	2673	2134	2116	5124	1736	1379	3298	3347	1582	3022	3225	6386	1434	3103	1990	2623	8877	6195
Cj1285c	674	1284	2557	1982	1149	2268	2123	1369	2054	4241	3481	1494	2121	6804	9026	5917	5932	7753	5004	3045	3046	3743	5300	8277	4662
upp	629	2852	5523	3831	2871	4846	4136	2431	4400	10970	6136	3030	4935	15577	19476	14517	14153	16731	9241	7985	7486	9801	12471	15801	9553
Cj1287c	1238	8710	14414	9153	8870	11966	10158	9248	12393	33785	15694	7272	13224	41587	50128	43053	34993	40720	25724	25886	23105	31031	33579	33127	25143
gltX2	1394	7399	11489	8032	7038	10397	8164	8745	10688	27739	12590	5136	10892	23438	33633	33527	20385	29622	18432	17454	22973	27369	19124	23501	17697
Cj1289	818	6993	14231	12301	7562	12414	11005	5178	9533	12700	9907	5372	12552	11158	19632	16868	13501	25146	13291	8929	14224	13888	7625	19427	13448
accC	1334	26807	37029	21258	23720	30279	24363	26367	44198	35371	32682	23783	29264	40448	33448	35502	30515	23649	29980	33102	39285	31870	33985	31378	30660
accB	458	15058	21305	12179	13699	16447	13792	16226	26194	23240	16932	10828	17608	22732	20162	23560	14996	13019	16357	19819	25040	21522	17717	16098	16536
dcd	563	2592	4184	2550	2666	3517	3010	2924	4398	5832	3570	1968	3958	4004	4665	6317	3449	3638	3795	3925	4957	4936	3105	3300	3667
pseB	1007	7139	9562	7216	6888	6848	5896	10541	15767	16499	9031	4156	8899	5681	6046	8441	4159	4858	4926	17879	15570	19204	4769	5146	5107
pseC	1133	4997	6520	5261	4755	5058	4576	7210	11695	10955	6367	2845	5953	4324	4575	5863	3699	4041	3498	9226	7940	11033	3610	4216	3820
Cj1295	1310	3553	5111	4136	3231	3413	3056	4366	8288	5955	2215	1090	1606	3476	3504	3998	1208	2852	1280	3299	3582	5492	2025	1895	1167
Cj1296	362	531	778	662	422	491	408	559	1073	652	187	71	73	500	491	473	60	289	86	308	385	648	189	111	70
Cj1297	440	947	1531	1158	755	1010	826	1483	2257	1004	435	108	166	811	866	786	99	746	193	506	710	888	336	288	165
Cj1298	794	435	836	629	366	428	439	632	1147	494	224	66	134	558	889	654	240	807	167	363	508	583	333	489	136
acpP2	233	1315	2293	2256	1659	2482	1992	1856	2638	3186	2525	1070	2873	2569	3553	3699	2890	4306	2728	2270	4380	3570	1827	3737	2682
Cj1300	896	5249	8584	7288	6733	9284	7235	6577	10394	11609	8663	4713	10033	11031	17028	14258	10083	17780	9070	8179	13521	11506	9280	17469	9019
Cj1301	419	1913	3422	2715	2447	3618	3220	2541	4188	3354	4160	2199	3737	4494	5200	4669	3737	4827	4406	2702	3732	3495	3539	5057	4327
Cj1302	1565	2391	4035	3330	2732	4283	3757	2985	4957	3870	5569	2777	3843	6094	5379	4491	5400	4347	5996	2901	2890	3693	4726	6453	6021
fabH2	1064	2260	3752	2797	2404	3957	3145	2879	4339	3078	4496	2380	3192	4005	3335	3196	3783	2877	4185	2099	1991	2629	3196	4585	3932
acpP3	224	1288	2075	1872	1471	2264	1874	1639	2382	2050	2259	1140	2094	2060	2587	2622	1852	2885	2077	1379	1421	1810	1733	3071	1987
Cj1305c	1220	1190	2264	2024	680	2511	1907	1693	3354	4214	2545	1422	2854	2068	4616	3342	2728	5664	2556	2505	3579	4077	2531	6419	2795
Cj1306c	1229	1547	2892	2373	1602	2830	2111	1777	3198	5827	2348	1121	3021	2330	5400	5393	3062	6459	2918	3170	5263	5599	2265	4694	2853
Cj1307	1511	4042	6617	5581	4248	6647	5179	2774	4862	6884	4670	2871	6794	6938	11019	12444	7568	11433	5336	4511	8267	7618	5718	9982	5305
acpP4	230	3477	7301	8128	4228	6643	6310	2611	5078	9978	5362	2915	6923	6292	14129	13210	7347	22267	7023	5987	7158	11591	4566	12073	6504
Cj1309c	1073	7114	12237	9780	8389	10710	9662	7275	12907	15843	11636	4676	9517	10181	17276	17853	12715	16993	8755	7203	14181	14476	7864	14027	8478
Cj1310c	1217	3733	7023	5834	4164	6083	5298	3263	6973	8145	6165	3001	6480	5491	9224	9930	7089	9988	5155	4476	7221	7786	4527	8579	5110
neuA2	701	3043	4925	4060	3221	4819	3964	2399	4719	7095	3080	2674	5125	5749	9152	9996	6468	8275	3596	5745	8569	7755	5107	5594	3645
pseG	827	2281	3561	3100	2378	3573	2859	1829	3681	5498	2605	1824	3385	5745	7815	8011	6230	7520	3154	4959	5988	6528	4933	5759	3137
pseH	476	559	960	972	593	979	856	451	1122	1151	915	483	891	1482	1976	1587	1566	2083	1001	1013	1215	1316	1369	2386	926
hisF1	749	1383	1842	1528	1174	1896	1727	1447	2762	1955	1774	903	1515	3058	4094	2360	2817	4079	1498	1902	1822	1802	2686	5138	1564
hisH1	608	1647	1924	1570	1513	2012	1858	2617	3015	2636	1624	746	1818	3186	4327	3132	2845	4405	1499	2575	2518	2758	2856	4547	1475
pseA	1139	4800	5013	4181	4405	5067	4348	7906	7763	9838	3699	2101	5260	8982	13291	11042	8600	12233	3968	9087	7981	10870	8284	12747	3957
neuB3	1034	4537	8914	5950	4846	7218	6005	2824	7785	8264	5717	3613	7852	8624	11435	11452	8222	10809	6544	6028	6700	8370	5964	8184	6351
Cj1318	1952	2374	4280	3819	2533	4422	3757	2647	5107	4413	3904	2159	3293	4379	6123	4757	4774	6432	3685	3484	3551	4711	3217	5353	3671
Cj1319	974	1680	3599	2988	1954	3765	3050	1989	4325	4076	3121	2170	3108	5592	7072	5072	5459	6868	4140	3297	3064	4120	4363	6575	4051
Cj1320	1157	2021	3840	2960	2184	3706	3254	1697	3802	2725	3213	2455	3103	3681	3443	3066	3518	3384	3342	2331	1333	2436	3005	3320	3194
Cj1321	545	137	371	353	147	331	284	125	295	295	230	166	328	289	658	476	274	737	258	210	327	278	261	501	266
Cj1322	323	25	53	47	6	41	38	7	33	31	33	15	38	38	123	59	52	117	40	13	74	28	31	108	46
Cj1323	389	25	63	64	18	55	34	16	41	42	51	8	51	44	170	47	50	208	39	56	96	62	49	96	54
Cj1324	1124	18793	41684	32645	19360	36928	34178	12031	26954	15770	19478	16365	44756	29297	25715	30311	36839	20844	26830	16703	18395	15806	21546	28317	26338
Cj1325	272	1899	4090	3891	2749	4977	4675	1467	2763	1714	3962	2346	7375	2541	2750	2779	4204	3332	4743	1400	2311	1514	3441	6307	4902
Cj1326	425	1552	3529	3300	5356	7227	6763	1189	2971	2158	7593	4768	12830	4328	4131	3161	6644	6147	8286	2267	4028	2441	7034	13160	8411
neuB2	1007	3868	7440	5685	5932	9296	8526	4527	7289	5593	10343	6483	12656	12653	10909	9125	12434	10563	10726	7782	9301	6618	11072	15633	10638
neuC2	1157	1690	3564	3025	1869	3474	3297	1865	3068	2441	3998	1948	3453	7113	5916	4611	6674	4772	4208	3096	3541	2705	4649	6523	4093
Cj1329	1028	1677	3524	3098	1665	3568	3095	1375	3221	2414	3265	1623	3599	4139	4091	3985	4866	4509	3454	1765	2588	2904	2679	5821	3381
Cj1330	908	1492	2876	2729	1844	3052	2816	1185	2991	1956	2945	1530	2806	3366	3241	2675	3375	3499	2483	1907	1802	1998	2377	4214	2557
ptmB	710	2439	3378	2494	2758	3876	3074	2637	3948	2089	3371	2289	2727	2972	2749	2553	2465	2587	2718	2896	2168	2605	2199	2493	2690
ptmA	773	2692	3579	2804	2945	4066	3580	2635	4421	1762	3668	2183	3068	2470	2087	2193	2176	2109	2570	1927	1584	2046	1794	2365	2542
pseD	1964	2342	3550	3177	2659	4022	3781	2320	3911	2029	4099	2271	3163	3227	3553	2537	3459	4082	3130	1931	1666	2262	2186	4962	3236
maf3	1862	2000	3883	3778	2232	4275	3937	1732	3641	2017	3666	2545	3563	4508	6128	4581	4977	6464	3803	2556	2563	2528	3366	6753	3874
maf4	185	340	737	866	434	786	743	388	966	632	609	393	539	584	796	562	546	1087	568	612	556	659	463	678	568
maf5	1784	1856	3051	2840	1987	3436	2848	2183	4051	3498	3094	1554	2706	3288	4248	3017	3322	4769	2902	2689	2742	3669	2521	4240	2853
pseE	1889	4131	6325	5424	4883	6407	6399	4762	7155	4626	6288	2766	5829	5700	6550	5008	5809	7607	6233	4244	3491	4470	3729	6467	6155
flaB	1721	162533	160914	112383	328266	244785	159814	226696	244552	103511	422083	153315	330274	32723	33755	30932	16995	89842	92411	83876	75947	92076	105410	91354	98823
flaA	1721	648033	608742	415780	254230	252461	314550	720790	702385	379028	192735	76689	145991	188446	222236	173733	134764	162793	49543	284370	270056	347190	58220	41977	51210
Cj1340c	1820	3107	5522	3873	1647	3187	3126	1716	1972	1119	4009	2253	3341	6164	6621	4951	5789	4703	3967	998	1114	1439	4943	8735	3859
maf6	1826	3323	5705	4292	1765	3695	3622	2064	2250	1387	4425	2217	3553	7066	7341	5323	5942	5087	4408	1187	1131	1582	5806	9656	4277
maf7	1244	2147	3599	2619	1080	2528	2365	1103	1356	946	2896	1539	2511	6406	6141	4514	5772	3741	3374	1011	788	1101	6047	7006	3325
Cj1343c	518	773	1620	1251	364	1019	1153	289	618	397	1290	670	1141	3883	4036	2424	3886	2649	1663	435	444	447	4018	4952	1763
Cj1344c	1010	2274	3841	2827	1133	2615	2607	543	1400	872	3005	2201	2849	10092	10817	7328	9346	6328	3967	1248	869	1088	10503	10455	4158
Cj1345c	1397	8199	13501	10725	7724	12017	10822	3503	6534	6427	8912	6350	11661	30475	43628	30426	27163	34233	12015	9182	9596	9054	28330	34218	12252
dxr	1073	3169	5715	4533	3088	5124	4413	2147	4779	5029	3771	2646	4455	11639	16645	10770	11045	14669	4771	6335	7975	6863	11049	14492	5027
cdsA	728	2702	4212	3234	2527	4188	3402	2222	4036	3955	3054	1919	3546	6904	8952	6691	6157	8339	3733	4742	8583	5134	6183	6577	3990
Cj1348c	341	2464	3856	3576	2080	3775	3266	1785	3182	3802	2696	1440	3728	6320	9700	6787	6348	10125	3644	4586	6813	4674	5673	6312	3741
Cj1349c	1310	1314	2406	2359	1327	2455	2015	1020	2033	2499	1966	1070	2406	3446	6257	4446	3735	7160	2406	2561	3959	3110	3295	5244	2637
mobA	578	381	801	850	420	863	619	383	883	1077	649	290	953	536	1178	1191	706	1585	671	635	1088	1134	446	1192	796
pldA	992	163	360	361	194	383	340	172	498	526	482	238	409	454	979	693	387	1153	557	300	479	564	373	1176	613
ceuB	971	25	75	70	1014	1183	1449	40	57	908	5229	2187	1473	2173	1655	841	3042	2032	3902	1127	2803	1033	2792	6779	3909
ceuC	941	27	118	114	622	880	942	13	74	584	3697	1458	854	1592	1449	807	1814	1700	2718	633	1466	703	1793	3952	2808
ceuD	758	55	140	83	789	722	930	66	109	911	4609	1062	993	1505	1317	862	1783	1243	3083	1000	1690	923	1727	3449	2950
ceuE	995	894	1465	1192	7466	7183	8284	906	1383	10832	27670	7724	9888	8643	11554	9551	8002	11403	22216	7388	8810	10372	9578	21588	19593
Cj1356c	557	4306	8632	6038	3440	5735	5200	3685	6154	797	8566	4345	10137	278	316	350	4189	5813	8460	342	653	662	3205	7724	8639
nrfA	1835	92089	116920	75581	58417	103087	73819	133332	147863	6276	7665	45303	88370	3029	3003	2771	3528	2825	2946	4350	7833	3715	2750	3233	2885
nrfH	518	25927	34604	24047	17040	32181	23692	26373	44574	2095	2222	14122	27005	910	827	877	1065	979	822	1378	2599	1120	749	1035	814
ppk	2087	10407	16839	13164	11010	15911	11466	10187	18945	19648	9283	7306	16733	10562	13567	17119	11728	14211	11149	10157	13877	19027	7915	13126	11336
Cj1360c	47	384702	575087	642154	441876	606604	534397	229334	414952	746007	427794	527989	474973	410057	596866	544504	411079	687562	282415	500047	566498	538773	485506	631062	272349
Cj1361c	455	7149	12039	12268	8270	13801	12351	4586	9433	12065	9369	8815	12375	10322	14042	11739	10058	16957	7929	8997	12889	9858	8252	14795	7710
ruvB	1010	1967	3659	2663	2012	3372	3153	1737	3303	2040	4897	3126	3305	6317	5137	4471	4835	4028	5812	2641	3120	2006	5407	6260	5671
amaA	1046	1207	2578	2006	1293	2545	2385	1283	2434	1311	3085	1668	2265	3072	2850	2351	2488	2562	3042	1499	1829	1354	2778	3171	3156
fumC	1394	34083	69474	44411	40241	60090	47869	20213	50756	90310	37500	37904	54769	73618	75019	110268	58773	63355	59626	57016	38548	80012	45545	49912	60792
Cj1365c	3128	11091	25759	19756	12015	21646	21186	5650	18274	20068	18445	13392	22026	34441	40208	34301	34985	39884	27486	17513	16838	20432	23413	37278	27553
glmS	1799	15375	31195	23028	18023	26576	24749	8195	21528	28622	20883	15748	29282	44938	54488	52990	43589	49305	33961	26568	21756	30357	31532	36491	32865
Cj1367c	2351	3761	7842	7214	4394	7921	6652	2237	5594	7453	5928	3185	8418	11345	17578	14330	12195	19160	7977	6544	7424	8293	8082	14931	8103
Cj1368	1067	6813	11084	9695	6825	10869	8960	6177	11258	14010	12885	6400	12589	12410	17132	17181	15499	18436	12228	11823	20101	16633	12598	18629	12274
Cj1369	1322	6872	11318	8905	5285	10305	8302	6844	12352	14060	12257	8228	11016	10421	12365	13883	10651	10795	11549	9942	15921	14993	10211	13422	11824
Cj1370	446	1885	3003	2822	1256	2724	2236	1487	2912	3689	2790	1441	2883	2361	3650	3539	2222	3949	2471	2265	3598	3739	1959	4323	2510
Cj1371	701	1451	2623	2356	1125	2207	2252	2236	3736	1868	4090	2495	2475	2768	2787	1995	2394	2411	3876	1877	2463	1810	2182	3833	3534
Cj1372	572	1131	1880	1723	837	1507	1526	2288	2815	1239	3045	1400	1679	1359	1532	1209	1187	1354	2925	1047	2077	1303	1140	2608	2819
Cj1373	2474	1378	2675	2231	867	1854	2321	2171	3686	1423	5242	2361	2188	2723	2811	1714	2427	2484	5429	1345	2416	1613	2394	5270	5306
Cj1374c	605	785	1302	1052	518	1015	1009	921	1695	1247	2388	1214	1306	2633	2905	1793	2553	3020	3019	1687	2748	1399	2299	4981	3079
cmeG	1298	1292	2932	1967	1747	2639	2175	1032	2052	9452	8402	1419	2439	8141	12408	10985	15674	21904	13188	7057	7699	9646	11585	14708	14237
cmeH	812	957	1876	1615	974	1700	1556	649	1740	3290	4079	914	1692	3300	5760	4583	5718	10258	5514	2552	3408	3588	3952	7522	5732
Cj1377c	1664	5767	8991	7234	5031	7680	5892	5393	10129	9865	5757	3859	8416	6335	9457	9942	6680	9357	5810	7709	10865	10512	5519	6680	5690
selA	1325	3622	5747	5021	4696	6399	5210	3297	5155	6709	5757	2680	6728	6037	9111	11573	6581	9606	6219	3986	6213	7911	4569	7115	6133
selB	1808	2279	3540	3520	2650	4115	3386	2208	3515	3931	4281	1637	3915	3325	5096	5374	4115	5731	4083	2329	3432	4011	2740	5000	4039
Cj1380	713	16771	39589	30878	18337	29046	27305	8261	21729	30988	21189	12520	29254	26818	50395	46715	27565	61206	33475	19720	17430	32654	16815	38163	33659
Cj1381	533	1590	4282	3127	2403	4821	4980	772	2958	2956	3934	2331	3412	3285	6079	5543	2985	6269	4320	1905	1921	3087	2250	4213	4601
fldA	494	19503	36192	26441	87928	143431	130954	13583	20343	112632	67593	29280	62922	91008	122410	154654	80171	117211	75985	55284	63425	101839	52148	79089	76298
Cj1383c	698	1609	2854	2255	37278	60645	51310	1264	1641	27997	17436	7685	24098	25710	40112	46104	26596	49112	17548	13619	26186	25924	14843	26117	18939
Cj1384c	317	83	40	66	60819	93412	85342	155	62	34984	21845	10618	35470	36228	53646	63527	39628	76372	22417	19369	35934	36178	19964	35062	21299
katA	1427	514	680	755	1560	2465	1885	253915	329236	1237923	551080	270162	656861	212882	179274	288105	322509	186996	726790	680995	962785	1141396	879414	984146	758730
Cj1386	473	94	180	159	210	386	306	13921	25191	67279	37421	19100	40697	12142	10576	13291	24240	15894	43617	43556	55623	57358	39214	79026	42316
Cj1387c	659	653	957	1010	647	1406	968	1170	2342	3648	2441	1327	3195	933	1643	1364	1227	1936	2276	2227	4811	3355	1887	3810	2501
Cj1388	365	2844	5072	3236	3924	5413	4749	5427	7513	5013	8127	10982	16223	2113	3980	3124	1426	3187	6253	4175	5723	5566	5834	9221	6111
metC_1	140	134	311	146	156	316	274	102	228	140	352	326	387	227	427	325	79	274	303	117	107	174	344	534	290
metC_2	1049	311	642	350	328	668	577	201	448	370	717	642	718	982	1669	1002	354	993	849	389	294	422	1102	1217	875
Cj1394	1370	365	725	424	357	599	491	229	506	1691	555	365	616	1722	2785	2278	1103	1976	888	1007	628	1583	1591	1664	944
Cj1397	227	278	814	762	808	1763	1310	132	785	1449	726	614	1905	1202	2624	2706	1195	3484	1052	997	1005	1518	683	1643	979
feoB	1844	1508	3744	3100	3116	6310	4819	715	3522	5567	3223	2941	5422	5879	9748	9717	5553	10898	4219	4094	3885	5617	2988	5914	4178
hydA2	1496	14172	23954	16259	13512	20638	17614	9206	17101	18710	4159	2886	5181	17979	20482	22686	16330	18691	5269	12705	14123	16625	5369	6922	5238
fabI	827	11850	20011	12993	11620	16851	14261	9851	14801	17302	3521	2241	4209	15694	16696	20099	14530	14652	4865	10603	13459	15479	4389	5191	4972
tpiA	674	6550	11734	7038	6391	9830	7446	5054	8381	9317	2027	1354	2306	8762	10090	12770	7353	8389	3032	5811	6427	8612	2435	3158	3266
pgk	1205	18630	30459	16306	18325	24538	18460	15044	22477	27780	4836	3079	4931	24247	22971	35455	17744	16481	7572	18129	19423	24887	6184	5662	7605
gapA	1001	18193	30130	21754	18663	26692	21733	14753	23012	33315	4749	2551	6178	23489	28548	38512	22399	29673	7663	20139	32241	34663	4624	6660	7243
Cj1404	548	642	1216	1148	709	1036	976	449	1059	1938	1040	603	1326	1510	2698	2533	1892	3181	1467	1429	2124	2207	1531	2956	1396
Cj1405	329	2082	3618	3503	2199	3345	3305	1856	3813	6130	3639	1638	3470	4842	8881	7016	6473	10640	4040	4025	5644	6055	3686	7561	4011
Cj1406c	353	1006	1632	1483	868	1204	1339	1925	2458	4893	3161	769	1323	2247	3482	2510	2088	4435	3570	2153	3400	3919	1566	6114	3388
Cj1407c	1391	3037	6487	5380	3630	5750	5417	2709	5726	7640	6363	3169	6703	9100	14391	11946	9829	16473	9165	5786	6385	8545	6467	13494	8968
fliL	539	11695	20510	17324	11319	17930	16361	16394	28702	19691	17530	11028	22148	12624	13994	15446	14903	15567	18963	15122	26913	21252	9722	19102	18644
acpS	350	2590	5011	4023	2698	4517	4126	2688	5986	3380	3971	3123	5052	3882	4145	3847	4079	4176	4297	3144	4750	3813	3272	5310	4329
Cj1410c	422	2349	4687	3759	2609	5035	4101	1496	3817	2425	2732	2904	4413	5242	5424	4116	5194	5305	3792	2256	2889	2579	4488	6334	3824
Cj1411c	1364	10174	18075	13342	11205	18518	14469	6332	14604	12358	10398	9871	17089	20588	20131	19488	20438	17429	14199	11036	11401	12436	17375	20605	14380
Cj1412c	1124	3080	5919	5964	2919	6580	4984	1258	4712	4248	3069	2731	5799	5757	8346	6488	6700	8706	3476	3326	5517	3912	4919	7929	3607
kpsS	1187	2501	4844	4881	2581	4760	4170	1205	4264	3096	4803	4091	4947	5578	6694	4662	6426	7766	4910	2996	4341	3143	4783	11937	4891
kpsC	2072	1909	3869	3189	1631	3571	3465	1976	3432	2195	6227	3089	2971	4342	4484	3036	3978	4745	6189	1881	1753	2408	3441	8431	6496
cysC	515	1429	2811	2668	1332	2600	2698	1992	2739	2430	3619	1517	2693	4156	5294	3330	4664	6083	3900	2257	2979	3003	2858	8005	3703
Cj1416c	764	2320	4523	4388	2113	4082	3996	2679	4243	4535	5069	2598	4177	6258	8967	6092	7822	10600	5450	3753	6087	5473	4560	12145	5615
Cj1417c	605	1356	2793	2301	1074	2178	2513	1203	2727	1760	3511	1569	2563	4250	4330	3020	5792	4409	3573	1731	2421	1986	2906	6633	3825
Cj1418c	2342	10370	21833	15252	8054	15677	18109	6342	15724	10802	18572	10381	18976	24856	26711	19217	34174	27042	21432	12060	21429	12294	18570	35277	21320
Cj1419c	764	18652	39924	26132	15115	28017	32481	16120	29202	19811	30921	19214	38851	29940	34085	28888	35479	34691	35236	19853	33600	21169	21259	39895	36058
Cj1420c	776	34666	59652	42255	30578	48997	47295	33212	51691	41400	50437	30231	64690	37822	40781	48707	36707	42285	56552	33126	49226	40128	27307	47672	56131
Cj1421c	1841	5201	8790	7374	1490	5551	6237	3509	5776	4023	8087	3863	7495	8665	11079	8501	4479	11301	7722	4555	7707	4209	5757	12234	7895
Cj1422c	1880	3981	7094	6007	2795	5672	5549	1826	3619	1832	4943	2072	3918	5069	6306	5140	1942	6029	3274	1870	2965	1597	2323	4784	3459
hddC	668	3558	5804	4490	3268	5501	3977	1973	4457	2875	5617	3045	4965	4675	5686	5260	3780	5358	4477	1896	1599	2971	3612	6905	4505
gmhA2	608	4797	7242	4905	4094	6582	5090	3639	5852	4567	7855	3937	5961	6072	7316	7414	5364	6702	6374	3022	2419	4603	5021	8283	6314
hddA	1022	10353	15284	9480	8619	12566	9761	8560	12401	10232	15749	8525	13195	12472	14787	17003	11146	12696	13774	6145	6007	9830	10255	15584	13480
Cj1426c	854	8673	12887	8298	6917	11265	8396	10021	10389	10306	12592	5562	11700	9195	12254	14636	8272	11700	11275	5543	5252	9388	7443	12508	11647
Cj1427c	944	14681	20972	13538	12355	20363	16108	18431	18816	16395	22063	11361	18493	16383	19004	21174	14727	17650	21223	10217	7636	14807	13102	21515	21144
fcl	1043	10063	15477	9818	8814	14882	12224	12114	13301	11313	15896	8378	13086	12245	14304	14343	11814	13361	15791	6934	5844	10580	9655	16420	15498
Cj1429c	929	3917	5460	3767	3315	5776	4373	4695	4890	3885	6286	2782	5434	3695	4527	4933	3555	4811	5809	2408	2231	3431	3001	5986	5537
Cj1430c	548	5705	8598	6811	5028	8747	6996	6836	7406	5046	9231	4317	7553	4654	5887	6218	4499	6757	8239	3064	2770	4522	3679	8843	7889
Cj1431c	1751	9611	14997	10921	8276	14259	12045	9471	12909	9067	16156	7315	11992	9637	11041	11690	9427	11035	14301	5890	5142	7869	7045	13443	14736
Cj1432c	3098	12503	21238	17875	11155	19986	17559	12731	19049	17094	22113	10428	17377	22031	28023	23397	23176	29667	21274	13434	15400	16713	15611	31533	21536
Cj1433c	1109	6906	11583	9646	6580	10591	9154	6305	10216	11081	10567	5946	9436	12643	16113	14632	13685	17619	11726	9136	12623	11510	9899	16739	11921
Cj1434c	1340	5663	8750	7317	4137	8231	6790	6451	7965	6986	9253	3866	6908	10158	16241	9624	9506	17583	8494	4839	7468	6409	7198	20159	8822
Cj1435c	638	3927	6304	4928	3198	6039	4552	7325	6248	4989	7206	3219	4684	6794	9010	6291	6283	9774	6889	3513	3862	4717	5011	12931	6678
Cj1436c	1175	6414	10889	8969	5339	10922	8449	13637	11374	6982	12817	6038	8864	10383	14865	10394	10037	16141	11422	5387	6055	6726	8203	22459	11079
Cj1437c	1106	5262	8663	7672	4678	8055	6666	3946	7329	6243	8142	4633	7326	8609	12895	10306	8295	13602	8767	5098	4946	6375	7126	14848	8259
Cj1438c	2333	10186	16288	14426	7896	15081	12337	10494	14927	12002	16795	7348	14004	17203	26272	18314	16600	29056	16404	9037	14273	11872	13015	33570	16417
glf	1109	8452	15243	13375	7253	13134	11653	5507	11644	7633	11995	8471	12572	14328	13713	13083	14412	13296	11923	7380	10106	7482	9998	18886	11444
Cj1440c	1226	1434	2435	1927	1088	2212	2101	1584	2117	1981	3119	1336	1960	2301	3308	2237	2265	3585	3064	1227	1615	1672	1554	5596	3000
kfiD	1184	2718	4635	3314	2306	4055	3665	3652	4247	3055	6011	2274	3666	3090	3753	3156	2976	4084	5155	1837	2354	2578	2186	6285	5338
Cj1442c	1637	2672	5420	4497	2360	5102	4541	2315	5280	3293	7222	3322	4547	5902	6805	4245	6359	7395	6591	2417	3269	3488	4651	12529	6928
kpsF	950	8407	13790	10901	8089	13743	11689	7485	15095	10155	17141	9550	13052	16199	15270	13893	17025	15816	17770	8937	9412	10764	13027	21980	17754
kpsD	1661	13840	24571	19702	14259	23672	20692	12252	25224	21785	26563	15649	23163	30069	29055	28508	34100	29097	31649	18656	25541	22617	23949	39105	31124
kpsE	1121	6362	12097	10581	6738	11531	10230	5805	12006	13319	12422	6554	12123	17854	20731	18358	21502	21322	15908	11510	20276	13533	13019	22961	15379
kpsT	665	1336	2626	2140	1408	2560	2302	1192	3290	3080	3497	2005	2768	5652	5879	4067	6634	5759	4393	3490	4612	3141	4820	8434	4434
kpsM	785	2712	7063	7288	2820	6814	5801	1636	7187	5202	4966	4453	6834	8431	11544	6103	10966	13955	6253	5532	8822	5230	6999	19674	6495
Cj1449c	410	1026	1941	2046	1179	2076	1478	611	1779	2324	1278	880	2230	2248	3999	3177	2689	5124	1616	1784	2964	2499	1966	3853	1262
Cj1450	566	10644	11105	10565	11883	11599	12037	11024	12353	17856	7593	2874	9402	4786	10766	8715	4575	17544	4411	12707	13917	22955	3658	5735	4033
dut	692	10874	15081	13205	12248	15109	14445	7090	15003	20440	10190	5147	13917	9309	17104	17084	9857	21954	8492	14225	11003	22291	7200	10839	8360
Cj1452	716	888	1570	1210	1060	1451	1427	682	1668	1931	1290	567	1208	1346	2278	1933	1199	2487	1216	1306	1117	1701	1019	1722	1209
Cj1453c	968	529	1126	940	519	1069	913	686	1289	703	1597	928	957	1659	2138	1258	1730	2085	1687	768	921	838	1521	2944	1664
Cj1454c	1322	2200	3726	2964	2370	3330	3166	2506	4504	3653	5013	2550	4363	6616	6398	5099	6796	5637	5575	4079	4117	3754	4816	7006	5581
prfB	1100	3096	5073	4160	3004	5261	4415	3372	4831	4720	7377	4074	4922	7701	6959	5398	7531	6613	8542	4012	6472	4378	6759	9849	8664
Cj1456c	317	645	909	882	480	867	708	845	1122	1371	1292	532	930	1271	1772	1725	1424	2159	1602	983	1866	1581	1109	2701	1491
truD	1121	952	1661	1332	937	1618	1383	720	1324	1783	2016	945	1475	3914	4832	3644	4307	4559	2850	1702	3127	2113	3152	5648	2940
thiL	824	1508	2985	2841	1448	2950	2635	678	2296	3102	2644	1803	3171	5080	8762	6460	5735	10177	3404	2889	5246	3743	4346	9962	3483
Cj1459	1076	4462	7015	6775	4863	7176	5636	4573	7427	9782	5622	2977	8786	5476	7361	8493	7559	9329	6021	5863	11857	10147	4381	9612	6131
Cj1460	386	1524	2560	2348	1586	2561	2279	1393	2948	3225	2433	1308	3097	2198	2847	3248	2739	3368	2611	1946	3605	3506	1734	3433	2717
Cj1461	686	738	1501	1472	720	1525	1256	775	1555	1659	1666	708	1530	1462	1983	1969	1769	2488	1766	1068	2237	1809	1238	3048	1868
flgI	1049	9095	11206	10414	7333	6398	6819	14690	23956	19734	10304	3220	9994	2202	3146	3968	366	2667	924	18698	22967	24301	1758	2920	836
flgJ	344	2335	3007	3053	1872	1700	1833	3920	6219	4490	2458	603	2568	557	920	961	114	820	208	3531	4558	5032	397	708	205
flgM	200	6914	9348	10206	9923	10503	12415	10525	11563	13973	5829	2011	7692	4616	9609	6655	4149	18284	3031	12661	13021	17159	3152	4521	3046
Cj1465	437	3816	4960	4809	4204	4185	5354	5271	7206	4905	3633	1322	4274	2193	4684	3232	1204	6512	1690	5937	7632	6629	1507	2082	1560
flgK	1829	11222	13641	11571	9069	7355	8531	16410	25184	17452	11331	3363	10553	4150	6218	4794	1624	5797	1865	16098	18824	19188	3149	4039	1852
Cj1467	767	851	1199	1030	595	763	829	736	1958	752	1211	398	840	397	724	455	267	586	454	591	717	758	347	565	337
Cj1468	767	870	1365	1137	687	945	997	1046	2279	729	1207	574	916	634	1145	770	462	807	754	571	733	656	619	1048	634
ctsE	1562	591	1327	860	438	1299	932	696	973	673	2640	795	720	1246	1639	879	1100	1748	2153	487	448	569	1393	3742	2008
Cj1472c	590	227	395	344	181	362	336	151	295	251	623	229	239	406	593	304	430	644	547	195	190	258	417	1482	521
ctsP	611	211	431	277	175	354	309	128	302	133	593	276	273	274	338	255	223	363	459	116	139	208	307	891	526
ctsD	1421	1933	4455	2802	1630	3688	2877	1154	3649	1310	4957	2335	2840	1897	3145	1812	1587	3011	3427	1053	1285	1522	2318	5889	3345
ctsR	320	1607	2527	2121	1378	2320	1693	593	2098	1780	1581	1209	2371	1060	1695	1745	1110	2032	1177	1104	1256	1656	1185	2077	1325
Cj1476c	3563	193733	282731	177740	184678	245477	179983	128542	221523	259635	143194	119363	252327	150686	167920	249862	151643	152474	136671	184167	215132	261794	156094	152484	139993
Cj1477c	644	7742	12676	9394	7446	11255	10186	6962	13837	9452	9241	5093	12238	7175	7876	7152	7441	7242	10756	6473	11778	8568	6122	12088	10638
cadF	962	41403	56800	44576	40558	50722	43578	50135	70819	80504	43799	22318	60456	42288	42989	41330	44264	40012	56354	53782	91293	72886	31877	64108	55584
rpsI	392	12874	17442	10713	5463	8817	17781	28356	15352	8675	28017	15363	14380	13897	9298	5195	13197	9044	26040	9758	14002	7318	12040	23615	24312
rplM	428	17157	22722	15015	7286	11226	23732	29254	19152	10052	34294	20176	18708	16954	10921	5989	16630	12804	31523	10641	16727	8868	14943	31976	28568
Cj1481c	2768	2617	5206	4021	1780	4837	3963	2134	4666	3574	4660	2769	3524	4276	6394	3956	4051	6223	4840	2056	1880	3314	2977	10404	4969
Cj1482c	2369	3764	7783	5228	2521	6707	5346	2280	6435	4185	5610	3732	4900	5752	8152	5121	5358	8692	5655	2963	3052	4046	3993	12191	5914
Cj1483c	524	2913	6148	4315	2204	5378	4085	2443	5700	3501	3629	2716	4464	3157	6331	4549	3056	8120	3556	2461	3392	3837	2189	7167	3704
Cj1484c	605	9169	15792	8924	6708	13149	10062	9131	16961	3846	8464	8557	11713	3351	3434	3721	3025	3632	5709	2662	3183	3153	2914	4585	5743
Cj1485c	104	5719	8226	4952	4661	6938	5477	6844	10009	2391	4295	3904	6948	2076	1747	2167	2072	1458	3105	1852	1998	1953	1861	1801	2796
Cj1486c	224	20255	29248	16639	15616	25569	19176	25903	37262	8320	14708	13403	25150	6971	5698	7567	6907	5013	9334	5882	7174	6947	5921	6239	9191
ccoP	866	51517	76502	41551	39596	63519	46085	65121	97161	20836	39191	34610	62313	17132	13151	19440	17211	11896	24946	14792	21413	18075	14142	15507	25476
ccoQ	266	16886	24265	13447	12266	20606	13954	24293	31386	6550	12465	10690	19393	4935	3736	6066	4925	3894	7902	4451	7130	5638	4073	5053	8284
ccoO	668	44446	58940	32234	34681	52035	34072	60413	75747	17030	30304	28951	47635	13144	9234	16099	12891	8487	20353	13135	18800	15624	11503	11466	20624
ccoN	1469	115151	170683	93192	97092	154798	94307	146203	210971	47038	83256	102213	123825	40309	28694	48035	35046	26749	63397	39799	69553	46841	33898	40573	65993
Cj1491c	683	2766	5455	4376	2956	5005	4276	2996	4897	5068	5465	2377	5367	7327	8810	7610	7822	9835	6545	4927	6968	5674	5703	11447	6582
Cj1492c	1214	3268	6437	6492	3542	6941	4753	4451	7237	8189	5570	2386	6898	7402	10875	8797	8547	13787	6568	6232	11797	8916	5679	14812	6468
Cj1493c	662	789	1695	1613	816	1650	1226	458	1111	1285	1430	956	1615	3004	3513	2027	2908	3902	1872	1027	1552	1288	2628	4898	1920
carA	1121	8145	13173	11641	7960	12542	12111	7871	12187	20546	17011	8374	13736	28545	36591	26561	31329	39148	23906	15368	22652	21420	22937	41011	23111
Cj1495c	554	4357	6964	6990	4026	6456	6250	3674	6174	12817	8563	3288	8361	14841	22384	15275	18097	26347	12600	9124	16579	14355	12429	24632	12325
Cj1496c	521	1374	2116	1849	1232	1761	1793	1727	2136	1119	2740	1412	2113	2907	3190	2144	2986	3047	2807	1786	4019	1551	2946	3615	2640
Cj1497c	431	2297	3598	2764	1972	2732	2793	2980	3582	2181	4549	2221	3599	5023	6095	3674	5392	5768	4267	3175	4800	2580	5189	6244	4153
purA	1253	9672	14083	10564	8729	12433	11387	11961	15464	8515	17907	10006	15458	17511	15487	10778	19040	17030	17727	13636	19716	9715	19341	21511	17820
Cj1500	1211	11429	14611	8111	5572	7074	11525	63193	29329	13968	70055	16931	11852	14567	13300	13092	12291	12839	46730	15177	21734	16865	14066	29478	49064
Cj1501	230	3212	3970	2699	2060	2358	3674	11817	6966	2758	13091	4702	4231	2674	3032	2755	2364	2958	8268	2909	3547	3422	2694	6018	8476
putP	1490	5238	8938	7285	6852	6754	9805	9245	12909	5395	8762	6151	13497	2969	4190	4038	2407	3419	5445	2879	3993	4987	2494	4710	5896
putA	3491	10669	15548	14429	13769	12800	17425	17780	23203	9063	14485	10603	27021	3643	5579	5552	3114	4084	8717	3620	4588	8382	2551	7413	8783
selD	929	1259	2081	1742	1151	2132	1807	1372	2227	2037	2326	1334	1730	2333	3180	3053	1595	2609	2645	1442	1979	2067	1626	3082	2403
Cj1505c	575	2747	4746	3707	2487	4287	3880	2644	4331	5992	4348	1943	3875	5935	9195	9330	5341	9054	5249	3823	6425	6875	4343	8586	5416
Cj1506c	2105	35562	49693	42163	30290	42803	38664	53584	61383	56353	53612	24243	45489	33319	37210	38134	37148	41437	45057	43060	87293	61611	25213	46681	44578
modE	740	8369	16659	14462	8995	15407	14031	7071	14055	14349	13505	7229	18166	11794	22007	20183	11505	26510	7480	10321	17007	16790	8933	21721	7787
fdhD	785	13077	23918	21331	14687	22486	19224	12586	19669	27725	17658	9580	27097	19106	36012	33703	20060	45854	11317	18640	26295	33445	15482	33287	10937
fdhC	935	1168	2265	1178	739	1588	1097	716	1596	13412	1529	1204	1463	3887	4984	4021	3855	5372	4719	5285	4162	9933	4443	4907	4830
fdhB	644	1143	2082	925	709	1447	935	538	1557	11080	1364	1324	1307	3223	3980	3497	3007	3437	4303	4794	2994	7651	3999	3237	4428
fdhA	2807	14521	23202	13148	11415	17984	12305	13382	27455	63860	16996	11579	18741	19497	30561	31704	20105	31565	49064	36545	35715	55276	26770	28586	48689
Cj1513c	194	2837	4152	2679	2609	3858	2357	2062	6278	13746	3750	1823	4197	3949	7153	9423	3526	7910	12381	7434	11769	12954	4851	6728	12724
Cj1514c	716	7606	10437	7220	7127	10409	6370	3116	16413	42570	9733	5121	11221	13444	26091	30156	12463	30655	37317	21276	40540	38720	15874	28428	37871
Cj1515c	1151	1839	2921	2401	2045	2929	2494	2307	3776	3998	3203	1735	4015	2758	4112	4716	3115	4729	3384	3079	5845	4871	2288	4205	3470
Cj1516	1544	16138	32239	20560	21461	26305	23308	8082	23506	70682	23259	13085	32326	49650	75764	96614	43466	67707	40530	38017	24878	62083	37880	45393	40953
moaD	224	2569	5401	3408	3436	4331	4063	1270	4051	10804	3972	2173	5452	8195	12343	15877	7017	11678	6787	5884	5265	9596	6270	7916	6929
moaE	449	3736	7269	4507	5130	6334	5602	1840	5761	14953	5837	3594	6994	13252	17083	22723	10599	15099	10367	8736	7421	13381	10140	11406	10534
moeA2	1193	5826	11128	7035	8363	9487	8668	2821	8862	19311	9929	6906	9892	24328	27431	31786	18684	21172	15890	13722	8821	17097	18978	17468	15882
Cj1520	329	117	351	355	126	330	286	39	243	138	163	273	273	712	1062	837	605	1151	259	269	311	232	640	856	269
Cj1521c	434	370	883	1200	294	844	662	216	839	549	519	449	767	886	1857	928	1036	2303	725	582	1070	684	696	1906	741
Cj1522c	893	847	1568	1414	847	1564	1246	654	1608	1325	778	695	1553	1010	1491	1387	1141	1760	779	811	1074	1302	764	1672	826
Cj1523c	2957	4455	7819	6088	4814	7510	5360	4435	9326	7488	3384	2771	7564	3927	5183	6432	4376	5345	3247	4063	5473	6781	2503	4220	3322
purM	992	5451	8091	5623	4770	6993	6551	5342	7275	7696	9198	4750	8143	12947	12370	12608	13211	11304	12857	7956	10525	8281	10690	11881	13172
coaE	608	445	742	697	414	730	646	435	818	5113	795	347	681	3285	6760	4568	2861	6474	1763	2476	4236	4581	3022	6362	1799
dapF	752	2055	3501	2865	2204	3272	2859	2304	3971	8425	3476	1704	3770	7110	11701	9633	7094	12008	5095	6006	7767	9051	5975	11068	4947
Cj1532	734	1155	2258	2300	1139	2248	1940	1122	2817	4205	3044	1409	2613	4106	7497	5523	4153	7972	4181	3215	4690	4746	3685	8163	4251
Cj1533c	1040	1475	3633	3010	1471	3446	3147	2078	6142	4483	6878	3467	9528	4146	8079	7897	3787	8720	5404	2935	4179	4875	3111	7168	6249
Cj1534c	452	69863	136149	127239	76587	133435	102035	109898	178936	255289	179554	96812	270054	186954	280205	336065	219023	364181	195392	160959	200189	283266	136157	258157	183894
pgi	1223	4587	9555	7348	5240	8654	7099	4503	8880	10127	7859	4981	7871	8428	11918	12275	7935	11846	8693	6480	8017	9945	6759	10466	9077
galU	827	8519	15725	10736	10093	13437	10891	8380	13917	16819	10982	6463	13035	11366	14712	19963	9737	12883	11532	10184	11313	16441	9301	10363	11559
acs	1976	1130	1864	1607	1543	1498	1849	3140	2654	3536	3351	1056	2787	1943	2434	2696	1463	1760	2319	1905	2218	3677	1603	2362	2046
tupC	998	415	800	967	470	1003	751	362	869	680	1236	544	788	907	1344	966	1008	1452	241	497	813	699	770	2427	206
tupB	722	1195	2416	2344	1245	2379	2214	923	2498	1965	2868	1821	2294	3026	4651	3860	3148	5170	617	1763	2939	2514	2364	5969	662
tupA	812	32071	45944	37083	27005	40078	38797	43841	50652	40369	44462	23102	49956	31131	31372	33116	28846	30676	10549	28948	47859	39107	18964	48034	10527
Cj1541	770	2949	4459	3805	3193	3870	3671	3824	5537	2432	4195	2236	4558	1202	1628	1665	1164	1627	3005	1510	2531	2561	1005	2692	3145
Cj1542	743	1862	2553	1882	1833	2170	2059	3040	3484	1649	3267	1560	2509	1080	1255	1255	872	1173	2446	1303	1654	1473	980	1739	2407
Cj1543	968	1364	2357	1896	1332	1869	1967	1758	2886	1407	3031	1391	2207	1482	2160	1623	1355	1892	2474	1170	1261	1344	1458	2963	2448
Cj1544c	899	862	1559	1340	775	1488	1256	567	1580	3148	1612	888	1563	3139	5457	3575	2788	4761	2097	1871	2134	2704	2844	5108	2125
Cj1545c	581	1308	2270	1842	1230	1976	1700	1595	1912	5223	2090	1008	2284	4285	7968	5963	3581	7147	2698	3145	3875	4895	3343	6253	2523
Cj1546	350	994	1678	1619	824	1607	1584	915	1667	1758	1219	833	2154	1732	2238	1866	2212	2802	1572	1942	3006	2042	1449	3224	1579
Cj1547	452	1026	1814	1541	943	1558	1708	1134	1902	2464	1770	1048	2131	2298	2599	2345	2552	2921	2262	2266	3063	2472	1963	3551	2141
Cj1548c	1079	5919	9206	6498	6666	8606	7380	6216	8347	22432	11189	5953	8943	12173	16212	21822	8554	15900	16571	10223	9262	19852	10352	14287	16790
Cj1549c	3098	3371	5574	4078	3336	5515	4486	3396	5373	5336	5361	2835	4926	8254	10233	8321	7594	9234	6150	4661	4551	5438	7319	11811	5924
Cj1550c	1769	2796	4282	3544	2532	4140	3307	2888	4285	4978	4133	1529	4168	4119	6283	6052	4389	6410	4513	3097	3408	4414	3457	7567	4522
Cj1551c	1145	708	1160	1096	665	1258	1042	786	1293	1182	1348	633	1205	1362	1873	1414	1680	1946	1451	881	767	1210	1300	2326	1397
Cj1552c	1469	1977	3065	2709	2069	3023	2563	1697	3340	2967	2848	1460	3176	2913	3878	3727	3407	4068	2886	2330	3000	3166	2665	4184	2890
Cj1553c	1505	2851	4617	3470	3282	4606	3595	2927	4736	5205	4107	2591	4800	5121	6274	7727	5402	5851	4396	4185	5314	6150	4260	5034	4476
Cj1555c	638	1815	2831	2466	1745	3094	2468	3083	3828	3088	3366	1953	3585	1740	2165	2050	2285	2944	3658	1657	2599	2777	1808	4932	3578
Cj1556	335	381	416	457	298	434	511	470	539	361	629	252	666	297	433	319	366	563	673	184	446	367	332	694	581
Cj1558	176	530	1211	1286	875	1234	873	351	944	1940	831	424	1386	985	2526	2442	1338	3919	1100	938	1398	2210	1006	2199	1091
Cj1560	827	674	1767	1822	1094	1869	1320	502	1435	2739	1174	635	1921	1464	4172	3641	1810	5918	1615	1334	1687	3046	1405	3431	1609
Cj1561	182	203	497	519	252	493	415	141	517	776	296	223	514	733	1884	1074	776	2289	361	586	741	860	706	1915	412
Cj1562	155	198	476	455	240	432	385	155	485	578	303	168	472	515	1220	786	590	1350	343	446	649	628	434	1211	339
Cj1563c	434	749	1375	1414	777	1326	1154	854	1639	1590	939	397	1740	1030	1901	1913	1180	2497	989	1122	1900	1721	764	2168	936
Cj1564	1991	70146	101456	72299	65115	87092	73084	90209	106723	106451	116537	51580	82711	94761	90474	112089	101622	90480	123514	92807	128225	114613	78232	103720	125608
pflA	2369	3891	9055	9147	3923	8328	7202	3131	9735	9218	8137	4641	8069	7570	12689	9110	8396	14576	8782	6924	9215	9687	6259	16352	8794
nuoN	1391	4603	10045	7238	4550	8319	6270	3933	9042	6925	5192	4691	7700	5227	6262	5861	6442	7433	5397	3601	4805	5989	4731	8527	5807
nuoM	1490	8142	18645	11831	7630	15027	11033	7765	16367	13141	9557	8570	13189	9270	9470	10190	11824	11467	9304	6438	8779	10807	8154	13868	10090
nuoL	1793	9109	18360	10123	8875	14748	9974	7470	16821	12580	10351	10756	11799	11656	9368	11366	12916	8527	10251	7917	7711	10668	11047	11212	11261
nuoK	299	2445	4555	2819	2599	4118	2633	2023	4291	3463	2709	2176	3425	2793	2609	3235	3465	2624	2757	2095	2326	3165	2654	3261	2795
nuoJ	521	4521	9039	5763	4619	8548	5163	3628	7811	6565	4923	3647	6850	4595	4039	5478	5594	4176	4602	3593	3934	5349	4394	5339	4950
nuoI	644	6181	11591	7552	6143	10523	6936	4861	9764	9259	6125	4203	8827	6938	6246	8167	8512	6097	6339	5729	5358	7933	6098	7764	6121
nuoH	1001	7215	12889	8294	6800	11922	7609	5252	11806	10896	7315	6006	9998	8387	7367	9484	9948	7659	7841	6913	8063	9927	7785	9385	7957
nuoG	2465	22929	35944	25552	22078	34613	22855	14259	32704	30901	20440	15802	28244	22326	20893	26034	29269	24508	20557	19597	21872	27685	20811	28644	20868
Cj1574c	695	5382	8801	6517	5088	8851	5710	3165	7882	7737	4915	3643	7332	5470	6244	6951	6964	7805	4652	5004	6030	7267	5021	8838	4943
Cj1575c	230	3101	5442	3932	3030	5525	3672	2096	5050	4712	3073	2268	4646	3515	3777	4429	4098	4608	3151	3045	3358	4622	3316	4828	3145
nuoD	1229	12034	18684	13045	12340	19232	12021	7917	17324	17608	11075	8890	15487	13607	12552	17156	15110	13301	11872	12276	11993	17126	12331	14878	11938
nuoC	797	7517	11728	7867	7520	11536	7510	4867	10297	11491	6755	4267	9511	8228	8244	12718	8606	8446	7591	8107	6563	11384	7354	8760	7763
nuoB	506	4594	7945	4383	4624	6887	4004	3006	6975	7493	4266	3039	5289	5176	4789	9708	4086	4030	4758	5678	3628	7754	4343	3749	4799
nuoA	392	3642	6119	4345	3543	6148	3697	2465	5548	8028	4083	2439	5152	4223	6019	9606	4399	7146	5010	4805	5903	8492	3849	6042	4903
Cj1580c	668	156	309	308	162	355	151	157	381	290	286	158	230	288	620	434	242	619	408	216	293	315	219	806	269
Cj1581c	713	347	628	336	268	490	168	430	939	341	706	311	335	313	645	390	316	529	679	196	255	388	350	805	638
Cj1582c	797	371	692	442	320	628	196	608	1130	408	821	242	350	297	508	385	248	478	662	147	234	371	267	713	780
Cj1583c	947	1304	1842	1141	1062	1689	633	2657	3923	1285	2010	716	1362	717	771	1158	514	785	1819	415	878	1332	578	1044	1930
Cj1584c	1538	8732	10695	6913	6892	9638	3571	20522	21312	9259	10851	4267	8755	3299	4365	6837	2650	3989	8810	3061	8562	10866	2512	4830	8676
Cj1585c	2774	3716	5297	4272	3390	4652	3698	4117	5817	5279	4994	2329	5031	3563	5221	5239	3831	5648	4306	4137	6628	5402	3707	5570	4115
cgb	425	169	235	248	393	587	555	191	300	3051	1399	389	682	1664	2680	2507	1744	3080	2122	1383	2142	2637	1349	4408	2047
Cj1587c	1634	496	812	759	5025	7783	6302	1186	1605	8317	9707	4543	7952	5543	7716	7072	6697	9560	8718	6534	10671	9312	5213	10009	8638
Cj1588c	1298	784	1342	1244	747	1312	1148	958	2109	1834	1237	727	1526	1382	1972	1388	1649	2187	1324	1648	2604	1964	1254	2246	1370
Cj1589	800	895	1845	1665	1118	1756	1372	573	1298	2214	1417	741	1757	1804	4122	3364	1844	5214	2293	1588	2088	2557	1198	3254	2350
infA	221	4163	6746	5332	2305	4693	4913	3610	5882	2138	6493	4176	4938	3178	3505	2421	3192	5000	5913	3532	6073	2449	2504	7287	5478
rpmJ	116	12053	19974	10854	5645	10031	15017	12129	17295	4787	21405	14446	15168	9635	6074	4317	9044	6176	18534	7239	11738	4780	7424	15345	18358
rpsM	368	21659	37769	18249	10032	17775	26641	36329	30897	8580	41299	22319	26914	18159	9923	7905	15952	9207	36254	12223	18690	8342	13280	23997	36750
rpsK	395	20508	37393	16753	8825	16610	25302	38502	29657	7363	40830	18431	25325	17228	9101	7463	14547	7747	34230	10039	15664	7227	12379	21346	35578
rpsD	629	37963	59201	26816	15884	27585	40473	70996	48186	11925	70718	35693	41889	30063	14893	13261	24960	11822	59990	16152	21945	11535	22525	34101	60730
rpoA	1016	53018	80902	38463	21582	39982	60156	81459	63815	14801	97076	49532	57792	39571	20424	17186	34470	17308	79140	17772	25472	13582	30377	49867	77972
rplQ	356	19949	29833	16031	7844	15268	24824	37407	23301	6012	37281	16788	23020	15825	8554	6870	15369	8635	30202	6634	9922	5350	11693	21525	28328
hisG	902	7702	15247	10908	8354	12636	11174	5842	12550	14064	10286	7614	13986	14949	15276	17807	16020	14855	15069	10872	13935	12643	11340	16629	14747
hisD	1289	7665	15140	10863	8597	13779	11105	7046	13707	13802	11802	8017	13204	16415	14972	16974	16626	14842	16229	11276	12779	13843	11924	16088	16571
hisB	1061	3824	8389	6372	4241	7822	6483	3350	7237	6798	6929	4492	7073	9032	8302	7992	9892	8780	9125	5591	5794	6544	6778	11180	9169
hisH2	590	1534	3117	2457	1557	2800	2401	1456	2798	2402	2835	1685	2674	2861	2685	2496	3400	3023	3398	1937	2204	2309	1992	4064	3432
hisA	734	1623	3517	2762	1759	3241	2860	1828	3469	2622	3624	1656	3153	2994	2637	2663	3429	3274	4302	1811	1848	2378	1972	4175	4003
Cj1602	959	1469	3060	2686	1459	2818	2620	1562	3026	2170	3298	1489	2745	2427	2400	2077	3012	2938	3940	1448	1432	2013	1735	4373	3608
hisF2	770	1136	2370	1871	1193	2264	1897	1149	2159	1750	2076	1206	2149	2399	2641	2080	2259	2642	2674	1221	1016	1603	1771	2888	2473
hisI	626	1886	3938	3278	2325	3412	3246	2248	3748	2462	3618	2474	3471	2834	3138	2776	3050	3452	3732	1869	2031	2142	2444	4115	3865
dapD	1163	5251	7604	4894	3489	5489	5406	6938	8114	6244	11110	5207	7867	8249	6248	6457	8431	6580	13281	8205	10071	6512	9157	10539	13814
mrp	1109	6158	8327	5840	4110	5979	6172	8989	9048	9347	12480	5662	8994	11445	8149	8467	12285	8836	19204	10793	16620	9533	12448	14359	18538
ispDF	1118	4770	7667	5702	4810	7455	6003	4156	7649	8977	7023	3766	8367	7080	9062	13566	8738	9268	7734	6997	8800	10040	7444	7308	7697
Cj1608	890	2080	3170	3134	1980	3399	2439	2305	3993	4273	3210	1304	3613	2592	3595	4504	3252	4500	3353	2712	6592	4724	2498	4141	3427
Cj1609	1163	3888	6089	5368	4123	6320	4780	4291	7443	8148	6069	2899	6610	4918	6493	8320	5886	7197	6118	5243	7971	8778	4534	6433	6174
pgpA	503	939	1547	1374	1061	1741	1195	1113	1948	1712	1812	912	1672	1142	1426	1820	1220	1736	1717	1085	1481	1926	1088	1783	1698
rpsT	266	5741	11193	8004	2244	4791	9101	10461	10361	3921	13359	6850	6886	9640	7265	3782	11384	9262	11988	5811	9916	3773	8153	16423	11253
prfA	1070	6948	14475	8760	16544	27639	28605	13743	12135	18890	36023	22263	28366	25769	26058	27171	27556	28860	34954	17194	23325	20362	23838	39382	33265
chuZ	758	3146	5528	5020	109828	167863	137163	2682	4983	159004	110231	58635	159332	118146	166010	218322	127306	197078	142903	99823	147673	173154	82280	184059	136620
chuA	2132	172	202	222	106148	173852	117998	361	183	210298	123818	78864	151111	120561	120347	190808	134569	113737	132624	117121	154090	188500	95981	125334	136602
chuB	989	85	187	173	28514	49495	34236	108	126	51603	41518	28359	39326	38956	32360	47727	41088	27656	42478	27685	22779	43522	31900	38188	44964
chuC	779	14	14	31	11956	21992	15897	32	37	20689	20506	11122	17656	19900	17913	19233	23700	17723	21373	12401	10268	18589	15683	26437	21914
chuD	809	198	406	460	40997	74075	46709	209	377	58510	37441	20320	60852	30685	41873	63739	35612	52063	36781	28688	24688	57542	22582	51568	37457
Cj1618c	920	738	1397	1429	2424	5240	3629	590	1499	4757	3313	1652	4723	3374	7112	5931	3583	7855	3370	2561	2943	4642	2839	7347	3757
kgtP	1262	9885	19443	15411	11763	14506	10921	13407	24348	4716	5738	9261	17359	1817	2500	3441	1616	1954	3873	2035	2464	4495	1218	3657	4031
mutY	1022	1117	2487	1853	1071	1711	1660	1220	3505	2434	2493	1746	2311	3447	4902	3675	3209	4987	3141	2884	3445	2934	3472	7356	3032
Cj1621	755	2933	4868	4357	2292	3920	3417	3144	4914	4923	3837	1710	4174	2168	4224	4437	2658	5671	3752	2680	8333	5269	1628	4315	4002
ribD	1013	767	1786	1145	516	1170	1513	687	793	726	1578	842	1069	4470	5411	2133	2054	4610	4549	2107	3970	980	4662	4164	4289
Cj1623	524	946	1638	1730	800	1501	1389	972	1606	693	1256	953	1537	945	1820	1168	869	1921	1114	660	1876	778	1116	1732	1180
sdaA	1367	38744	58553	37255	34860	42397	37980	48302	64334	21072	39686	27252	43776	17263	17246	22221	16759	14269	25077	13252	11246	19769	12746	17314	25758
sdaC	1253	39395	62367	41115	40139	45916	42619	51088	69970	26134	42875	32836	58030	19541	20131	30559	18546	16121	32762	15353	15625	25566	13719	19246	33282
Cj1626c	419	17155	33574	29386	11867	24271	18576	29750	30882	39772	48250	15330	37072	20143	38011	38396	26154	42521	39331	18543	39347	40933	17629	60612	38431
Cj1627c	746	1240	2871	2653	2655	4959	3939	808	2598	5836	3129	1781	4804	5835	10593	8701	6787	13098	4875	4199	4225	6086	3292	8746	4692
exbB2	428	35	38	28	10862	17741	14194	74	58	18512	14610	9594	15415	17346	21611	22005	19066	22647	18256	15044	23411	20251	14478	21310	17832
exbD2	392	18	25	17	4475	4070	3623	48	39	8568	7111	4291	6884	8439	6864	10441	5927	11252	5566	3293	6620	9167	4149	11569	5801
tonB2	686	136	162	205	3180	7982	6611	173	269	7478	7935	3700	5805	10741	14284	10730	12351	14683	9568	5428	6177	8554	7736	17187	10042
Cj1631c	872	2579	2280	2479	2469	3150	2513	3154	3548	4437	2298	896	2172	1288	3665	2073	1070	5455	1255	3707	5096	5080	963	2323	1403
Cj1632c	164	631	594	678	619	710	543	765	763	1002	446	207	533	245	681	375	173	1337	256	941	1699	1184	206	485	251
Cj1633	986	2872	4170	3038	2085	2890	3192	3017	4363	1257	7835	3711	3730	3341	2248	1987	3087	2216	7248	1625	2202	1463	3074	5074	7279
aroC	1091	1282	2446	1872	1537	2617	1931	1574	2879	2572	3548	1591	1980	3475	4106	3368	3083	4712	3901	2133	2268	2521	2624	4344	3733
rnc	677	1365	2332	1793	1429	2356	1730	1325	2755	2495	3174	1261	1904	2952	4083	3304	2687	4443	3439	1951	2164	2528	2266	3582	3202
rnhA	443	799	1759	1387	856	1680	1299	706	1955	2044	2185	748	1465	2383	3673	2809	2234	4168	2338	1579	2128	2100	1708	3309	2299
Cj1637c	989	1554	3973	4137	1602	3744	3031	1023	2982	3555	2616	1543	3568	4615	11225	6251	4905	15731	3073	2972	4569	3971	3665	10242	3224
dnaG	1820	1196	2563	2250	1203	2410	2256	950	2290	3073	2769	1297	2597	6436	9263	6454	6136	9435	4734	3618	4123	3916	5479	7568	4714
Cj1639	275	3169	5969	5726	3580	6712	5244	2003	3953	6041	4311	2630	6556	5287	8511	10210	5669	10808	5141	3810	6809	7030	4634	9129	4850
Cj1640	554	2533	5133	4433	2548	5363	4199	1346	3631	5130	4288	1975	5241	5410	8675	9104	6297	9701	5089	3434	6238	5865	4842	9493	5455
murE	1286	4047	7827	6368	4233	8545	6824	2536	6397	7398	8248	4571	6411	12216	13819	14270	13043	12407	10837	6242	7609	8120	11099	15012	10852
Cj1642	314	2171	3752	3090	2192	4207	3223	2053	3634	3405	4459	1941	3137	3718	4945	4532	3787	4806	4336	2691	3803	3514	3311	6013	4513
Cj1643	1097	6216	9910	7377	6168	9967	7962	7541	9245	8675	11243	4967	8566	9117	10430	10694	9218	9873	11133	5991	7662	8407	8354	13055	11559
ispA	848	3522	6454	4960	3593	6463	5171	4285	5699	4145	7869	4152	4837	6172	6704	5993	6517	6500	7888	3269	3370	4267	6031	11200	8095
tkt	1901	10728	16712	10177	9411	15972	12518	15044	15145	9526	23725	11872	11627	11300	8566	11071	10504	6960	22420	5767	5234	8041	11672	17093	23307
iamB	1112	1489	2808	1774	1122	2659	2157	1360	2487	1655	4597	1953	1703	2308	1636	1733	1889	1360	4274	816	906	1375	2114	3981	4617
iamA	725	732	1435	947	456	1156	1019	601	1192	829	2116	957	888	1283	1067	826	947	1026	1936	537	458	777	1216	2409	2183
Cj1648	893	881	1757	1060	625	1371	1187	1279	1759	1144	2778	960	993	1573	1603	1234	1259	1397	2355	878	919	1112	1361	2868	2478
Cj1649	602	596	1146	822	400	913	830	968	1312	667	1715	663	681	611	889	611	521	1038	1447	374	631	660	553	1847	1493
Cj1650	503	3144	3608	4035	2105	1938	2048	5816	7164	4655	3984	1083	2704	765	1338	1057	371	1465	702	5575	6974	4628	656	1696	768
map	761	1598	2935	1932	1120	2282	2025	1772	2539	1839	2831	1439	1921	2281	2118	2196	1842	2119	3170	1371	1418	1673	1890	2665	3275
murI	755	1241	2295	1695	772	1563	1712	983	1956	865	2646	1358	1414	2419	1575	1349	2246	1228	2895	845	838	859	2057	2734	2738
Cj1653c	461	1400	2912	2561	909	2248	2064	1112	2305	1189	2650	1464	1700	3000	2599	2054	2874	2406	3055	1063	1641	1280	2474	4127	2945
nhaA2	1172	4855	9736	8056	3247	7496	6510	3265	7199	5601	7268	4170	5964	10337	12485	9235	10612	11451	7958	4890	7769	5581	8279	13934	8112
nhaA1	1151	4143	7412	6375	3186	5483	5130	3244	6433	5494	6009	3157	4860	8459	10438	8097	9140	9864	6805	5070	9134	5590	6879	9787	7258
Cj1656c	185	57324	82879	85574	73652	89931	83816	66508	89747	53515	40987	34052	42840	14084	20286	16859	9601	40712	12000	40552	33002	44097	13024	18869	11075
Cj1658	2093	202	367	272	41437	59730	44718	1099	1131	137183	70909	34179	59179	114160	113860	139194	114998	102103	100391	117970	149327	140944	91269	125413	99934
p19	542	450	659	438	94186	124876	81047	2338	2227	288308	110163	65643	113879	149380	186498	323399	114346	152804	152787	149338	133097	239591	105969	148524	156198
Cj1660	1406	108	238	209	7429	14037	8723	185	377	16385	12165	6509	9796	14741	16895	18973	16334	16185	14819	11774	16046	14937	11217	21064	15053
Cj1661	1295	77	166	143	12381	19917	13974	306	385	25148	21126	10000	16238	23506	25393	28317	27111	24832	25216	17034	19922	23629	19157	34182	24782
Cj1662	1121	51	156	117	9767	16166	10546	237	333	16004	17333	9443	12442	18796	18198	19494	20831	17950	18596	12025	11035	14984	16386	27422	18718
Cj1663	656	205	432	274	12389	17891	11744	394	581	19943	21068	10122	15113	21549	21180	24830	23099	19364	23290	14760	13749	18889	18268	27422	23310
Cj1664	491	148	360	239	8960	14008	9150	293	481	13001	15017	8983	11260	14429	14237	16601	15408	12728	15913	9284	7286	11492	13244	18723	16331
Cj1665	506	930	2299	1523	6378	10260	7425	1076	2251	8637	10340	6810	8999	9913	10848	11578	10349	10360	10895	6458	4938	7817	9506	14905	11048
Cj1666c	440	5068	9452	6267	3361	4924	5233	4550	9755	7363	8405	5526	6409	9701	9617	7885	10755	8654	12115	7009	5346	7229	8411	15476	11994
Cj1667c	155	9	14	14	4	8	9	1	13	12	10	6	22	11	29	14	19	29	37	19	16	25	10	33	56
Cj1668c	419	720	1281	1286	544	823	901	696	1353	3382	930	474	1083	2434	4532	2597	2511	6149	2679	3509	5380	3646	1871	3860	2486
Cj1669c	851	649	1258	1026	585	1041	1021	603	1257	703	1793	837	974	1538	1988	1295	1455	2277	1830	754	1124	793	1505	2202	1857
Cj1670c	665	4756	7929	5699	4494	6992	6378	3815	7800	6482	9008	4330	7265	8268	8544	9211	8114	8076	9865	5120	9644	6403	6760	8775	10360
Cj1671c	206	2813	4943	3609	2679	4417	3780	2161	4601	4480	4771	2300	4596	4118	4265	5277	4102	4253	5480	3121	4752	4217	3520	4302	5937
eno	1247	23939	35741	22145	22633	31610	25698	22288	31729	36949	32859	15349	33390	29959	29545	40543	30098	25833	39872	24881	32295	35142	24348	23108	40007
recA	1034	14153	22493	15941	13439	20553	16311	13660	19438	22766	20507	9230	22449	21004	25558	30708	21394	24645	25817	16028	22361	23921	16814	21331	25557
Cj1674	863	3012	4881	4129	3393	4675	3971	3932	5643	6859	4353	2513	5247	4305	5896	6704	5162	7295	4946	4861	6431	7041	3578	5521	4848
fliQ	272	1809	3170	2952	1961	2879	2658	1553	3257	3323	2622	1689	3262	2656	4749	4475	3303	6915	2834	2651	3782	3915	2207	4212	2608
murB	779	1010	1681	1259	937	1613	1396	1000	2503	1218	2218	1253	1560	902	1526	1246	643	1660	2145	986	1303	1333	807	2079	2049
Cj1677	653	106	192	144	90	188	111	83	166	642	178	63	145	279	1029	600	348	1249	259	441	418	836	382	1059	252
Cj1678	2789	5853	11449	9307	5019	9884	10013	4472	10660	6444	10063	7082	9028	13496	16696	10194	13497	16850	8170	8474	9265	7450	12894	22806	8115
Cj1679	1757	2280	3326	3198	2221	3693	3015	2403	3466	3938	3579	1888	3760	5402	8899	6442	5889	9332	4429	3682	6465	4308	4840	9570	4441
Cj1680c	770	1734	2995	2828	1766	2951	2549	2052	3578	2352	2916	1579	2832	2029	3437	2804	2256	3943	2965	1745	3774	2371	1729	3551	2700
cysQ	767	2704	4813	3856	2982	3641	4026	3336	5794	2373	3753	2334	5058	2040	3145	3110	2198	3808	3492	2007	3622	2951	1551	3854	3509
gltA	1271	32598	47485	35735	39633	38519	34643	48443	61212	12209	27299	24005	57209	3081	3834	6167	2714	3120	13927	5242	5427	12072	2812	7326	13493
Cj1684c	1178	1037	2512	2151	1081	2136	1849	1189	2775	3044	3304	2170	2120	4700	6042	3868	4025	6340	4247	2503	2989	2815	5114	9839	4416
bioB	839	2032	3674	2328	1765	2547	2346	3640	4668	4757	6171	2849	3087	5093	5399	3613	4660	4759	5944	4078	4829	4265	5623	8070	6003
topA	2105	5891	10825	7404	5511	7820	6809	9755	13211	22352	16401	7402	9739	28442	34040	24159	21961	26678	24778	19183	21847	22270	25415	38622	25122
Cj1687	1274	927	1599	1313	860	1513	1626	1567	1707	2247	1891	968	1510	2772	4187	2731	1834	3955	2161	1700	2225	2493	2736	3678	2403
secY	1268	42210	31906	23566	13862	24632	44762	41552	34640	16706	89733	32889	33828	54839	23419	15607	51198	21389	75180	14257	15395	11293	49019	51372	76640
rplO	395	21369	17533	11968	7102	11926	22769	36249	17996	8799	41644	13124	18529	25571	12726	8177	21752	10636	34636	8194	11909	6592	20403	22857	35762
rpsE	446	32445	27927	17768	10840	18024	34357	55078	27817	13387	63018	20236	29629	37359	18379	12560	30392	14780	52703	12286	15426	9394	29509	32172	54196
rplR	359	19844	18787	11105	6387	10757	21864	33068	17466	8435	38710	12219	18502	22783	12836	7963	18596	11350	31755	7654	10318	6081	17609	22883	33239
rplF	539	34497	32549	19722	11474	18580	37350	59662	29089	14528	64169	23695	32347	38467	22918	13730	32280	21868	54403	13864	17498	11052	30486	42058	54961
rpsH	398	25099	25347	14588	8736	14326	27492	43140	22155	11488	46324	18306	24326	26110	17459	11272	21957	16878	39054	10871	14096	8833	22106	30547	39598
rpsN	188	16541	17374	9235	5816	9539	18285	30681	14988	7155	31032	12515	15712	18933	11053	7240	15283	9497	25954	7811	9955	5595	15255	18378	26028
rplE	548	35943	39107	20502	12458	20590	39305	63551	32220	13659	68986	28420	33318	39543	18929	13138	31199	16755	57470	15630	19227	10343	32670	36841	57102
rplX	236	19159	22464	11258	6811	12140	21796	36561	18342	7464	37921	16364	18003	21873	10529	7079	16700	9113	31163	8673	10502	5702	18468	20066	31311
rplN	371	28274	31914	16007	9774	16716	30349	54976	26209	10497	54635	24443	25859	31759	14373	10050	23557	12335	45612	12418	15397	8445	27467	27668	45784
rpsQ	254	18462	21107	10108	6140	10609	18919	34856	16733	6150	34629	15602	16940	20090	9825	6303	15232	8718	28534	7580	10377	5166	16778	19339	28839
rpmC	188	13991	17704	7932	4952	8810	15264	27698	13649	5065	27698	12475	13297	15685	7892	4959	11945	6861	22333	6118	7581	3988	13040	15200	22751
rplP	428	28679	37398	16139	10485	18435	31764	56396	28545	10512	55924	28939	26878	32038	15581	10281	24577	12046	44794	12817	14467	7869	27992	29458	46810
rpsC	704	42574	53695	23097	14914	25890	44660	79886	40575	15032	80007	42221	39380	46825	23406	15211	34896	19108	64635	18331	23289	11476	40945	45408	66867
rplV	428	29602	41485	17383	10391	19311	33052	58194	30309	11230	57749	30346	29023	35237	18349	11796	26173	15310	47345	13501	18691	8396	30126	33884	48385
rpsS	284	21561	29957	12133	7752	13461	23330	42649	21559	7829	41240	22680	20553	26502	14041	8629	19932	11769	33798	10440	15425	6536	23159	24853	34883
rplB	833	46219	65678	26104	17201	28549	49260	80491	47288	17516	91862	54607	44672	58810	28817	19054	43922	22941	74576	25849	33942	13903	52593	53183	77877
rplW	284	19503	27670	11775	7564	11759	20980	38973	20348	7434	38759	24022	19687	24099	12910	8191	19525	11281	32443	11225	17668	5966	22342	25570	33769
rplD	617	25765	40383	16771	9840	17171	29894	48593	29074	10952	53786	31723	28703	34653	19706	12324	26966	16360	44896	15077	25849	8535	30950	35659	47381
rplC	578	33313	54317	24348	13754	23907	42530	59729	40631	15392	69918	43849	40483	46401	29821	18261	36580	26307	60999	20303	36601	12631	42084	54078	61936
rpsJ	314	24912	46961	25721	12384	23454	40840	39544	35879	14591	54030	37927	36013	37144	29540	16780	32148	30574	47597	16178	33366	11956	33713	55590	47914
Cj1709c	764	1275	2692	1265	696	1553	2079	2021	2174	1601	3085	1217	1451	18175	11093	4923	13611	7818	5169	5745	3895	2394	17905	11658	4925
Cj1710c	1997	10767	22893	10367	5908	12792	15244	15431	16873	10231	22904	11503	12135	183365	70163	28337	182093	46523	49027	47892	39792	20942	186058	116469	49773
ksgA	803	3719	9306	6835	2583	5653	6780	1684	7002	4336	7203	5245	5437	49563	22566	9396	56434	21295	16247	16403	18879	8629	47879	44433	16167
Cj1712	539	636	1168	847	469	872	1052	474	1517	665	1304	1138	1096	1069	1187	799	1295	1355	1388	914	1316	593	837	1812	1464
Cj1713	1073	837	1443	1056	630	1103	1249	1433	1812	874	2206	1273	1313	2070	2116	1240	2272	2317	3269	1588	1707	1017	1724	3189	3030
Cj1714	101	291	676	440	222	364	528	243	610	285	796	641	462	695	631	278	902	660	2053	500	580	314	858	881	1720
Cj1715	533	1994	2962	2533	1888	2702	2612	2145	2683	2741	3236	2109	2627	8662	13575	8095	8389	16292	5156	6099	11313	4071	9156	11312	4985
leuD	605	484	590	382	275	376	490	946	666	403	789	331	555	412	677	553	369	579	528	506	886	504	450	574	503
leuC	1415	918	1470	730	548	748	1187	2918	1698	789	1781	669	1387	812	946	808	528	694	1014	1067	1640	861	587	898	1009
leuB	1079	568	1022	499	375	451	681	2215	1212	556	1295	566	970	510	528	540	246	360	876	956	1333	674	442	433	911
leuA	1538	966	1750	847	611	741	1216	3342	2125	886	2118	1022	1613	837	917	937	503	628	1773	1663	3440	1225	607	916	1701
Cj1720	632	7496	11465	8705	7085	9371	9443	7769	12085	7864	10452	5130	11276	10036	11126	10561	11282	9575	11285	7236	11245	7608	8194	10238	10626
Cj1721c	647	1989	3051	2285	2383	3481	3113	3395	3429	8527	5598	2239	3814	4837	7395	6899	4445	7786	6942	6014	9332	7638	4394	7180	6895
Cj1722c	104	605	1139	709	322	544	449	968	1111	643	1381	778	1155	490	664	709	487	578	1254	404	1270	771	637	965	1151
Cj1723c	227	1420	2734	1637	751	1458	1152	2877	2713	1512	3420	1792	2750	1224	1564	1700	1263	1369	2906	1008	2988	1890	1403	2224	2826
Cj1724c	386	1305	1794	2053	1300	1875	1717	1055	1438	2165	1737	849	1929	2169	3640	3200	2558	4622	2313	1616	2732	2811	1832	4433	2346
Cj1725	602	4481	6642	4814	4695	7088	5572	4952	6672	39380	11019	3189	6737	19630	28196	36414	17808	23585	18227	20960	18543	37253	15949	25699	18421
metA	884	1244	2004	1433	1034	1516	1509	989	1732	5005	4611	789	1582	3415	3478	4549	2605	2662	3704	3756	9444	4698	2532	3840	3850
metY	1274	2146	2739	1669	1416	1712	1872	1851	2449	7697	9380	1107	2424	5273	4113	5790	4235	3202	6919	7536	21671	7335	3748	5240	7193
Cj1728c	158	339	463	728	270	244	310	309	717	411	353	173	320	126	136	124	32	128	18	320	383	320	61	123	37
flgE2	2600	101369	118025	83479	56630	44567	44550	174115	226575	125245	99018	29823	80997	15726	16314	25053	1866	9045	5117	92869	90641	101868	12139	13479	5313
ruvC	485	888	1544	1414	814	1190	1329	715	1951	749	1995	1708	1372	1270	1557	1105	1292	1647	1987	937	1156	865	1464	2551	1992
