# Supplementary material for: Refined analysis of the Campylobacter jejuni iron-dependent/independent Fur- and PerR-transcriptomes
Source: BMC Genomics. 2015 Jul 4;16(1):498. doi: 10.1186/s12864-015-1661-7 (PMC4491227; doi:10.1186/s12864-015-1661-7)
Supplement: Additional file 3: Table S3. — RPKMs for Campylobater jejuni genes. [file 12864_2015_1661_MOESM3_ESM.xlsx]

## Sheet: Sheet1
Supplemental Table 3: RPKMs for Campylobacter jejuni genes
Gene Name	Gene Length	wt_plusIron_1	wt_plusIron_2	wt_plusIron_3	fur_plusIron_1	fur_plusIron_2	fur_plusIron_3	perr_plusIron_1	perr_plusIron_2	perr_plusIron_3	furperr_plusIron_1	furperr_plusIron_2	furperr_plusIron_3	wt_minusIron_1	wt_minusIron_2	wt_minusIron_3	fur_minusIron_1	fur_minusIron_2	fur_minusIron_3	perr_minusIron_1	perr_minusIron_2	perr_minusIron_3	furperr_minusIron_1	furperr_minusIron_2	furperr_minusIron_3
dnaA	1325	163.089	211.845	238.509	143.477	238.073	210.133	91.5521	178.522	145.191	237.559	118.71	204.537	332.026	403.035	354.873	421.468	431.753	292.488	210.853	282.983	210.325	290.22	376.774	290.388
dnaN	1070	985.305	1064.58	1013.9	803.603	1032.26	1014.34	854.721	1018.89	660.359	1013.78	534.864	1184.78	1116.1	1309.72	1128.42	1165.61	1311.98	1173.84	768.939	1492.4	919.935	1057.78	1530.26	1279.58
gyrB	2312	939.347	982.541	853.115	783.196	950.994	934.608	855.361	1024.07	491.449	1028.41	639.002	1003.09	942.111	825.681	802.668	953.689	691.491	1052.27	610.845	770.324	633.084	942.732	919.347	1067.35
Cj0004c	344	250.126	313.797	301.672	241.715	277.037	291.728	343.36	481.581	452.921	278.373	221.99	379.18	289.82	275.402	319.331	315.409	271.186	348.37	331.751	340.181	514.127	273.509	348.271	341.96
Cj0005c	1241	197.085	201.901	183.688	190.413	177.007	182.571	318.849	413.045	440.666	181.766	137.827	280.923	191.551	182.58	261.248	217.009	148.089	258.532	269.386	276.424	478.212	152.377	250.918	289.325
Cj0006	1310	98.8362	118.527	106.939	74.4861	113.821	108.505	78.8499	114.693	53.3901	148.239	96.853	101.03	158.01	120.03	100.921	168.064	110.161	170.361	85.0483	114.653	61.3328	155.951	171.51	182.591
gltB	4493	135.223	142.899	142.064	382.69	291.152	788.02	554.833	89.8267	45.7082	275.016	73.224	131.092	60.7633	112.56	40.4873	52.1978	279.041	67.1801	40.8059	47.6469	33.9382	55.5138	52.7265	69.7935
Cj0008	1754	104.664	119.179	147.07	239.541	229.624	580.213	423.751	87.411	73.2129	195.656	35.6592	136.481	46.5301	117.328	64.2005	44.3567	257.747	56.2141	45.5255	66.5373	60.619	41.5495	85.6922	61.1728
gltD	1448	172.766	202.191	227.428	432.937	377.889	1017.04	680.393	159.074	88.3845	329.902	103.695	220.723	108.733	204.187	119.103	81.0733	322.127	114.464	70.6284	84.4385	84.3393	103.078	140.91	127.145
rnhB	578	415.341	635.119	559.414	299.888	372.46	478.86	452.75	1317.12	225.369	892.917	664.368	1214.03	249.369	446.647	393.809	288.586	560.158	573.833	304.075	279.094	315.595	305.328	490.658	587.92
Cj0011c	242	9162.89	12374	11556.3	1599.33	1836.51	1657.39	12689.9	37275.6	2297.28	10511.6	10945.8	28746	1747.91	2759.66	2341.16	4478.33	4419.29	4243.97	2657.08	2636.62	3030.66	2649.18	5806.38	4100.69
rrc	650	15891.5	21646.6	17839.6	471.456	560.505	688.637	34394.6	70239.6	1787.01	19216.1	18507.4	52786.3	170.757	150.61	300.083	1407.25	1816.17	6918.97	1232.14	1463.8	2109.99	1994.98	3287.08	7016.28
ilvD	1679	400.39	396.612	305.041	325.5	377.794	309.434	216.075	315.91	616.009	687.732	443.874	634.991	263.183	296.978	360.401	337.707	338.368	588.364	447.556	790.798	753.269	363.064	462.812	607.685
Cj0014c	527	1629.27	1709.61	1547.19	1264.4	1786.48	1329.49	1917.52	3020.23	826.92	971.059	1226.23	1989.2	1013.38	968.755	816.515	974.666	708.876	1117.85	1286.45	1497.78	1005.04	929.026	1244.32	1206.95
Cj0015c	1229	339.098	334.605	315.908	327.816	343.545	322.231	312.606	386.16	334.423	323.82	197.004	360.533	240.3	298.76	299.084	244.643	320.941	325.775	263.033	377.374	412.737	182.089	324.579	332.342
Cj0016	677	135.584	173.6	148.528	137.938	162.767	145.318	98.1822	177.901	212.48	183.934	100.395	164.951	194.631	284.93	252.491	191.211	288.078	258.714	181.176	212.708	244.013	171.769	238.451	270.494
Cj0017c	1529	848.785	672.877	383.39	905.853	1205.02	1322.97	2614.65	1476.78	3013.53	7770.72	2524.71	1461.89	3945.17	1915.62	1226.53	3049.33	1564.37	7846.75	2625.9	4053.85	2904.75	3426.3	3832.43	8331.32
Cj0018c	170	1254.23	1028.13	627.027	1345.28	1806.82	2091.48	3816.51	2200.49	4633.65	11295.3	4140.84	2150.23	5710.36	2761.65	1699.66	4556.42	2606.4	10884	4090.8	6070.04	4470.32	4822.12	6392.47	11887.3
Cj0019c	1781	302.133	413.315	398.491	275.135	378.31	411.317	307.528	417.242	456.663	432.523	243.38	438.618	470.213	608.442	596.293	527.577	642.725	587.787	397.662	500.813	507.398	309.402	540.802	618.471
Cj0020c	917	479.99	603.971	507.5	451.907	544.845	579.626	466.3	655.651	674.77	673.205	392.084	620.96	755.115	861.231	852.05	790.318	739.18	927.301	685.556	817.986	733.113	514.097	614.641	945.203
Cj0021c	881	308.187	363.561	368.769	350.582	357.033	321.263	422.657	567.745	121.334	232.362	212.984	463.236	60.3595	93.7196	112.698	66.6255	84.3521	163.529	79.3368	89.9393	141.631	48.7481	111.251	153.946
Cj0022c	905	28.6678	37.5349	43.8352	29.2911	35.9641	42.1742	24.5312	35.1336	23.9595	36.5978	20.2368	36.9926	45.5362	80.4752	51.8722	44.1854	74.8578	41.8455	39.2151	46.0113	33.6846	37.8913	56.3799	44.1709
purB	1331	828.056	808.704	679.471	500.415	650.001	750.567	730.114	759.056	429.446	1122.41	602.45	773.468	1412.93	1252.19	838.5	1292.91	988.232	1506.39	681.813	1165.76	557.798	1166.17	1354.07	1562.48
nrdA	2372	579.701	560.668	429.549	327.387	486.204	515.048	638.717	549.313	268.262	1022.07	504.486	482.463	926.103	672.078	440.202	823.611	505.583	1171.31	411.51	519.109	327.618	807.827	834.185	1258.27
Cj0025c	1388	31.7052	45.3909	40.7683	23.6553	42.4855	42.6698	34.1446	39.7414	188.756	166.953	39.4889	31.7146	1463.89	1500.38	834.843	1385.14	1296.76	461.36	602.578	780.369	333.712	1644.1	1035.45	499.219
thyX	626	519.763	527.425	528.744	427.545	530.193	501.746	339.142	452.031	537.539	505.141	284.005	516.292	531.052	910.241	917.514	616.683	973.988	629.531	504.176	843.032	761.217	430.948	701.058	631.885
pyrG	1634	432.67	498.97	371.858	369.781	479.414	433.943	266.854	368.135	375.887	442.63	229.425	439.121	588.464	645.785	771.069	509.968	510.663	505.573	328.819	367.289	437.292	518.43	460.738	520.918
recJ	1574	244.325	287.863	261.762	237.903	296.935	267.573	159.459	226.99	199.078	294.928	173.314	240.957	345.661	343.331	358.793	330.142	304.725	331.891	202.97	234.723	230.294	322.68	348.158	346.329
ansA	998	90.2468	114.272	99.8804	82.0347	117.153	110.249	70.1325	92.5015	90.2833	126.17	75.0601	97.2119	193.868	211.874	161.224	199.284	168.365	139.24	112.587	108.963	106.168	182.527	186.885	147.239
Cj0030	1400	22.2263	28.6601	25.987	10.2541	22.0043	25.9465	20.558	19.4423	19.3698	30.8797	9.58689	19.4449	44.8501	90.8848	28.8792	40.4678	103.34	45.7361	31.2518	106.515	23.0089	26.7593	93.1936	49.3959
Cj0031	2606	106.204	121.192	138.423	97.0303	126.991	117.446	68.5609	139.873	132.086	119.514	73.6516	110.041	164.921	209.893	178.878	167.955	228.179	162.313	131.844	175.959	167.795	131.612	213.802	172.676
Cj0032	1163	63.4652	71.7473	83.3435	39.17	58.7083	52.8487	40.236	91.7014	64.344	64.6022	31.9497	50.9485	108.962	115.232	90.9723	76.1304	90.2007	81.5133	81.705	74.5966	86.6482	62.7205	91.5127	85.2832
Cj0033	1784	79.249	88.4999	92.8989	57.1255	80.1799	68.5728	73.5857	124.962	102.84	102.241	40.1739	71.557	93.6809	162.263	125.946	77.5836	152.988	98.9461	96.5434	121.911	135.941	65.9243	135.636	105.252
Cj0034c	704	476.753	516.416	517.072	448.215	479.127	458.961	782.997	887.383	2466.18	632.079	271.697	614.34	961.616	1580.84	1733.07	994.81	1406.4	938.102	1622.02	2176.63	2966.45	765.464	1228.26	909.91
Cj0035c	1205	26.3	24.3833	26.6829	22.6475	20.183	24.6296	49.3693	47.0262	142.107	94.2249	27.5988	26.4369	124.914	121.207	97.4923	98.0786	97.554	140.907	100.721	148.083	153.89	127.429	208.033	151.916
Cj0036	1352	143.254	161.96	136.385	97.0355	136.225	128.789	111.847	155.315	304.44	151.156	60.5905	153.542	204.864	347.395	307.899	223.117	350.712	230.81	204.989	263.451	332.054	161.418	260.594	244.908
Cj0037c	1046	2417.15	1472.49	1003.09	755.797	719.748	1175.45	5247.2	2019.37	1623.94	4675.67	788.214	989.362	664.302	1214.17	1042.05	688.63	1014.94	642.575	1633.83	3160.08	2497.53	1049.52	1489.74	681.834
Cj0038c	650	121.006	150.617	105.025	61.8841	97.467	121.893	122.304	160.091	45.9	210.168	150.644	121.01	144.59	140.893	76.1943	128.107	134.164	214.361	86.5882	132.401	65.0325	130.01	181.832	231.907
typA	1811	737.561	856.767	506.829	395.644	542.911	714.712	1070.81	886.767	290.356	1167.66	854.293	702.951	794.588	604.284	395.21	678.894	523.111	1287.38	451.473	627.753	326.437	671.451	867.262	1374.76
Cj0040	326	798.105	633.214	908.041	522.33	380.015	460.846	998.671	1236.72	961.193	540.787	149.878	672.309	111.564	211.7	194.761	14.5497	231.688	32.2896	1147.02	1657.59	1170.4	79.2464	188.702	39.1346
fliK	1799	342.831	310.798	358.871	227.347	169.671	226.207	465.064	666.666	461.82	298.255	77.2155	283.745	82.2122	144.088	120.851	17.1744	122.54	18.5232	553.649	516.349	532.953	55.2379	93.4835	23.3115
flgD	887	965.79	771.432	822.376	709.721	454.544	514.06	1281.28	1677.86	1444.01	837.343	245.235	722.15	163.862	219.92	269.652	23.9893	169.277	52.1044	1554.93	877.994	1717.99	131.623	175.887	48.3127
flgE1	1640	641.8	585.484	604.371	473.037	337.859	378.185	825.111	1206.67	970.343	529.978	175.249	452.595	148.843	190.712	191.57	33.6218	152.887	32.4345	891.537	359.511	949.425	100.156	131.866	38.6566
Cj0044c	1874	109.484	70.3681	97.1773	102.924	97.927	96.8482	142.835	150.452	182.81	75.2848	30.0594	82.0289	86.5272	193.474	103.834	79.9392	260.745	32.2068	190.247	192.663	231.987	75.733	127.676	33.725
Cj0045c	725	176.209	118.136	137.491	166.055	137.578	150.401	244.24	256.66	288.812	138.255	51.5252	141.726	110.438	227.136	125.455	95.7726	274.038	64.6061	268.858	296.761	350.936	101.615	180.676	65.0641
trmU	1019	402.455	491.83	352.423	365.942	443.221	391.415	259.159	524.188	596.667	497.815	295.934	449.384	945.601	871.61	692.878	684.573	617.744	801.656	566.154	563.537	636.112	806.94	941.758	857.203
Cj0054c	608	912.848	1099.74	855.513	881.223	873.403	885.57	487.588	1127.73	1400.17	1352.8	926.718	971.318	1949.48	1710.88	1516.52	1146.68	1137.35	2025.03	1183.91	1087.69	1337.41	1758.09	2016.28	2103.72
Cj0055c	827	251.668	347.418	297.964	230.134	279.051	351.789	194.184	342.53	187.346	253.226	198.349	287.293	615.938	680.577	529.33	581.11	636.741	220.978	347.487	374.003	276.761	391.082	455.655	239.312
Cj0056c	419	2450.14	2690.76	2327.27	2379.01	2633.35	2531.73	2552.49	2894.99	1547.84	2039.71	1672.95	2382.08	2512.6	2892.27	2899.29	2301	2682.76	1542	2327.5	1907.52	1852.47	1959.94	1860.89	1541.47
Cj0057	857	67.0614	70.2629	67.9083	50.5854	53.0437	64.0401	104.552	84.9538	200.383	140.759	53.3869	61.976	149.437	223.78	131.671	141.287	189.537	148.485	126.447	260.416	168.063	128.521	298.63	149.783
Cj0058	602	127.518	146.71	149.749	85.2347	125.089	120.791	147.624	176.457	163.936	169.881	79.5155	127.195	233.732	372.011	227.606	169.838	301.239	168.649	169.096	195.019	184.001	180.657	312.787	176.713
fliY	845	690.826	739.202	576.401	515.224	641.655	560.56	646.837	856.828	652.195	674.454	385.353	560.633	1097.99	1269.17	1004.23	816.494	909.037	691.785	823.401	535.258	731.752	811.792	865.015	697.686
fliM	1082	427.357	451.011	424.153	307.919	410.92	398.426	313.917	530.177	463.433	480.591	346.653	360.48	874.451	971.23	708.612	730.135	789.565	511.474	654.374	485.641	526.414	694.493	837.582	526.968
fliA	719	434.72	498.051	503.484	320.549	429.71	445.725	361.375	578.325	657.422	494.758	296.375	449.914	913.224	1103.07	815.323	815.913	904.422	520.902	1099.01	832.768	838.873	710.623	878.923	544.147
Cj0062c	359	401.593	480.063	567.851	296.943	430.726	419.034	413.258	581.731	664.09	456.601	223.028	447.395	842.868	1131.27	755.817	768.696	962.514	406.337	1047.05	995.152	823.884	639.191	878.622	398.929
Cj0063c	869	400.308	495.272	508.343	325.328	468.659	457.918	265.418	469.421	384.412	357.268	248.488	442.505	652.622	718.774	543.452	654.684	694.772	359.957	490.778	498.661	486.079	459.466	664.846	356.337
flhF	1457	486.528	642.92	658.35	400.558	596.922	576.448	228.149	539.868	439.305	384.375	259.701	562.075	862.188	847.78	668.603	985.001	891.584	437.758	633.588	679.922	582.536	576.785	803.951	439.744
folK	476	696.835	893.083	911.829	544.807	806.396	795.758	362.09	848.387	536.25	588.638	497.401	798.359	654.477	786.306	626.746	774.756	860.972	568.691	591.77	902.938	639.006	474.444	835.862	591.299
aroQ	482	2581.97	2677.7	2520.81	2044.02	2410	2405.48	1630.43	2592.31	1842.29	2052.67	1712.99	2380.28	2130.91	2232.37	2063.92	2218.39	2290.85	2238.57	1872.09	2521.19	2184.67	1738.45	2547.18	2196.63
Cj0067	1232	133.816	208.701	183.341	120.505	196.871	194.267	69.9223	197.082	140.051	177.009	111.303	207.801	218.979	266.366	241.247	227.578	271.045	256.982	135.842	182.586	146.21	165.127	300.016	294.784
pspA	899	139.638	211.082	165.759	143.006	192.042	176.557	137.597	227.28	123.922	208.771	130.615	190.643	209.16	192.249	184.07	199.539	170.061	270.139	142.388	137.55	128.362	164.556	198.55	286.007
Cj0069	1034	1305.7	2298.98	1669.75	1693.61	2029.18	1508.39	481.806	1712.41	1506.87	601.581	926.206	2218.53	952.038	1200.07	1932.82	769.636	1095.76	808.64	1218.19	749.384	1504.13	561.935	600.739	856.094
Cj0070c	161	94.3412	123.347	155.096	90.4907	125.696	104.227	36.3311	117.073	92.824	56.3024	52.9753	126.635	73.073	177.348	122.828	98.2029	225.879	53.7753	80.3486	216.249	103.488	50.4777	104.565	68.2696
Cj0073c	659	3851.09	4171.39	3725.08	2782.66	2463.81	3081.81	2476.81	3893.71	351.547	1634.4	1411.92	3908.83	117.622	203.561	218.338	127.157	167.583	480.617	234.943	255.529	375.876	107.882	230.966	509.998
Cj0074c	1442	5519.87	5826.82	4976.7	4062.33	3503.35	4142.55	4124.56	5591.48	471.725	2271.65	2147.27	5240.44	147.135	235.194	273.055	160.765	162.493	681.091	339.018	327.679	499.711	156.979	263.441	703.932
Cj0075c	743	5587.93	5382.4	4426.64	4207.66	3223.02	3820.75	3823.91	5248.18	483.832	2293.39	1991.59	4937.78	163.046	220.305	324.677	149.754	137.751	736.456	380.938	352.079	551.815	167.093	233.177	801.919
lctP	1685	5566.1	5580.04	4624.65	5320.42	4569.35	4691.5	4308.4	5433.02	1459.49	2926.76	2631.12	5425.73	753.104	876.165	1431.25	556.188	510.653	2276.62	1063.48	1063.42	1777.86	535.716	864.673	2452.57
cdtC	572	238.269	292.771	242.096	204.632	257.84	242.172	264.483	392.164	190.585	287.487	201.355	229.76	187.578	238.433	215.333	154.905	201.259	292.594	230.419	265.341	245.868	153.052	180.925	304.821
cdtB	800	355.503	434.703	291.826	295.111	382.749	303.696	391.92	569.376	305.007	441.468	303.723	312.266	282.942	261.599	303.304	217.232	204.029	432.813	352.357	420.984	378.203	198.961	177.719	462.882
cdtA	809	301.921	398.286	354.626	271.447	392.446	326.591	311.149	511.754	322.774	419.462	265.365	338.862	315.029	339.036	313.712	334.112	338.872	407.441	380.92	441.138	396.574	232.846	282.996	460.806
Cj0080	272	45.8807	43.1232	42.4467	20.6412	34.6617	34.1128	50.0964	76.8242	76.5215	197.393	63.9288	27.044	40.0397	47.8916	33.4392	27.1261	64.6144	189.607	36.8522	94.0837	66.474	35.9512	112.341	177.032
cydA	1565	208.797	187.038	113.877	97.4975	129.502	126.02	512.515	286.591	261.721	790.589	224.88	98.8171	206.75	216.331	143.57	103.3	189.319	625.929	139.006	215.32	211.035	194.586	325.773	692.795
cydB	1127	183.583	159.929	92.5575	79.5183	109.072	106.388	478.615	226.825	208.697	694.551	158.457	86.3417	185.934	202.333	123.713	91.2468	168.249	494.423	127.584	170.779	161.639	179.574	274.253	540.41
Cj0085c	698	202.08	300.816	303.697	195.081	281.241	276.801	103.989	253.129	149.096	235.009	123.234	287.613	191.858	250.249	228.585	287.012	366.798	244.238	156.222	142.578	165.502	130.536	330.396	265.449
ung	698	97.3936	100.078	112.228	90.6171	106.25	112.003	87.8957	110.517	71.6285	93.4041	49.8242	113.02	108.835	88.4118	77.0916	150.537	120.756	111.723	74.4236	132.62	73.5565	59.1623	131.332	120.821
aspA	1409	15990.6	27573.6	17106.2	16027.8	25077	12330.8	2224.01	13057.5	6086.13	2285.18	8895.78	18817.6	4798.37	6017.89	12648.5	3146.14	4966.77	3607.84	4046.11	1793.09	6330.91	2302.27	2436.2	3865.32
dcuA	1340	11878.6	22340.4	13275	12448	19851.2	10390.4	1900.78	10944.1	4184.95	1902.44	9633.91	14512.6	4302.59	4225.51	8468.94	2856.78	3110.57	2911.8	2880.38	1354.09	3978.11	2233.84	1809.69	3155.39
Cj0089	1364	886.091	1739.75	1036.01	630.705	1356.07	841.828	549.298	774.598	187.496	466.219	509.591	739.85	515.688	684.192	581.642	415.165	573.627	436.371	287.399	547.791	226.027	324.695	447.875	497.691
Cj0090	371	808.852	1349.78	807.852	522.764	995.775	701.519	577.262	649.916	189.985	488.662	444.103	581.239	592.542	619.423	561.339	438.948	439.464	477.138	337.729	451.506	222.554	357.967	383.687	503.12
Cj0091	626	1980.42	3055.56	2266.92	1415.92	2548.51	1796.74	1765.37	1624.87	857.962	1136.89	1064.52	1612.9	1570.71	2180.12	2480.05	1037.63	2021.03	1215.38	1318.22	1665.47	1023.83	857.992	961.699	1191.03
Cj0092	1340	887.134	1422.55	841.668	580.851	1049.72	767.772	975.661	882.845	334.988	634.71	516.745	718.608	526.881	658.395	844.473	324.718	524.267	577.916	435.079	574.342	383.889	279.772	366.619	604.547
Cj0093	1205	594.748	1149.29	673.98	404.824	845.345	649.871	637.664	699.746	230.862	531.305	387.426	562.914	443.644	489.252	557.732	274.664	363.165	473.894	265.855	299.417	244.483	228.32	289.993	491.367
rplU	311	9220.01	10051	8477.39	5293.56	7771.46	10703.8	8058.18	9167.7	5982.06	11235	6731.76	8949.99	17896.3	14214.1	7656.57	20266.2	11956	13228.8	13484.5	14988.5	6481.3	15020.1	17898.7	13417.8
rpmA	257	7470.67	7968.94	6547.43	4201.88	6200.18	8396.83	7769.67	7390.6	5504.42	9344.37	5319.42	7133.51	15514.8	11245	6527.23	17533.7	9626.05	12309.5	12004.3	13158.1	6383.95	12931.2	14547.4	12519.3
obgE	1055	135.722	222.195	162.754	98.4851	159.718	248.192	168.599	187.794	94.1624	228.297	197.221	177.386	459.184	368.801	234.444	392.332	330.757	352.406	267.511	291.02	144.418	378.648	559.271	363.59
proB	758	112.755	147.082	127.608	88.1322	122.637	144.548	109.964	170.807	178.59	149.714	84.6081	130.895	193.611	263.683	214.594	154.787	231.541	194.748	162.977	196.397	212.564	146.963	225.824	213.624
fmt	920	155.191	180.007	151.25	99.4956	147.908	172.026	123.908	232.5	65.2722	252.639	178.802	158.401	183.267	143.166	107.73	158.035	101.069	269.524	105.936	125.069	73.3137	163.673	201.852	262.767
birA	656	504.128	656.527	714.841	370.617	657.08	632.181	219.876	434.205	428.707	485.937	314.557	572.587	977.561	1509.07	1157.06	943.378	1751.45	671.574	550.293	878.454	636.757	830.539	1080.31	693.246
Cj0100	788	1095.98	1453.51	1408.77	818.728	1338.72	1303.26	446.053	861.338	980.266	1072.62	699.425	1217.22	2374.54	3520.21	2852.33	2308.4	3544.78	1514.72	1210.26	1924.8	1424.41	1881.22	2330.45	1558.91
Cj0101	839	352.678	488.828	550.201	285.967	490.57	472.566	169.382	332.966	331.118	446.433	245.947	418.908	929.001	1334.24	989.734	824.925	1238.6	579.361	398.379	668.246	483.012	664.898	986.99	586.486
atpF_	428	2820.64	3977.99	3982.8	2235.5	3436.22	3701.14	1410.77	2836.51	1996.9	2859.87	2044.82	3389.46	3957.77	4648.83	3226.88	4352.86	4966.82	3292.31	2027.74	3033.57	2232.65	2845.28	4976.03	3295.71
atpF	515	1455.68	1941.12	2031.61	1116.53	1763.04	1912.6	817.379	1473.8	923.43	1773.9	1111.4	1588.38	2072.69	2343.42	1528.77	2186.37	2434.55	1887.46	981.207	1666.42	1029.53	1492.47	2763.81	1921.72
atpH	524	457.047	514.734	562.748	307.465	509.744	508.994	339.958	451.072	288.004	637.624	259.545	428.659	675.608	777.181	443.687	695.362	756.92	575.437	298.057	706.513	295.712	549.385	904.2	671.231
atpA	1508	2547.24	2994.8	2145.46	2096.8	2645.98	2565.92	1828.26	2310.19	1155.39	2995.71	2057.63	2097.21	3193.38	2088.41	2045.53	2781.85	1635.27	3086.65	1345.45	1302.67	1256.54	2534.59	2242.81	3163.57
atpG	887	1276.06	1653.96	1452.23	991.431	1493.82	1583.21	1012.93	1226.59	669.47	1902.07	1031.63	1274.13	2065.25	1480.99	1198.95	1995.57	1418.25	1906.65	728.825	734.879	728.967	1664.1	2044.15	1998.23
atpD	1400	3094.26	3564.06	2270.17	2298.15	3229.27	3128.05	2700.84	2893.2	1223.44	4003.65	2656.23	2472.27	3610.72	2130.91	2016.01	3013.63	1537.45	3738.61	1484.03	1293.44	1263.9	2941.92	2687.25	4055.18
atpC	392	1754.94	2047.3	1326.75	1328.9	1802.44	1877.49	1552.19	1677.24	681.937	2460.5	1670.79	1501.81	2144.07	1242.97	1160.29	1717.36	967.432	2220.23	798.919	725.039	677.232	1790.36	1699.18	2406.37
exbB3	557	1028.71	1323.45	906.248	705.707	1106.57	1227.16	651.447	1073.46	383.727	1620.74	1026.53	879.732	1488.05	884.568	702.164	1245.05	736.313	1460.77	451.969	435.276	398.177	1225.96	1314.55	1619.65
exbD3	392	534.084	779.311	480.149	352.985	595.912	704.563	356.086	609.415	206.425	1121.38	590.832	435.293	935.521	508.198	383.369	701.632	328.579	1027.09	248.453	182.791	211.104	738.427	769.358	1065.83
Cj0111	782	240.848	368.004	298.457	138.047	295.032	341.99	160.053	309.106	149.342	586.866	264.973	229.758	556.645	437.649	267.439	517.081	427.639	613.068	219.381	414.998	228.215	422.627	767.492	650.318
tolB	1211	796.684	984.26	846.075	539.908	871.852	937.426	906.036	864.754	524.101	1162.52	626.605	820.028	1211.81	1134.63	987.488	1246.62	1056.73	1342.53	768.334	1366.32	783.83	950.057	1479.2	1394.08
pal	500	9505.15	10835.2	8886.28	9037.75	10918	10012.3	7937.77	9752.79	8638.78	7777.74	5330.97	9389.09	5988.2	5781.4	8449.86	6419.26	5342.23	8676.26	5508.22	5684.31	8629.85	3761.37	5749.14	8892.05
Cj0114	950	1996.04	2575.36	1738.96	1458.17	2062.78	2103.93	1233.04	1647.61	1244.37	1655.5	986.458	1924.13	1411.77	1453.48	1850.41	1414.43	1304.16	2069.09	1081.37	1006.94	1349.88	1076.77	1511.63	2202.9
slyD	572	2417.28	3119.17	2001.31	1957.98	2578.4	2417.23	1487.89	2168.22	1344.64	2119.58	1411.1	2134.77	1643.78	1322.25	2055.66	1486.28	1122.61	2548.63	1327.81	867.828	1478.66	1378.86	1430.26	2662.98
fabD	923	1475	2116.96	1301.05	1144.1	1689.49	1634.25	595.271	1233.88	553.746	1408.35	1102.49	1262.09	1514.91	1146.81	1261.79	1429.75	914.312	1424.36	746.04	426.085	647.784	1252.73	1193.68	1421.63
pfs	692	1462.77	2004.48	1327.66	1026.59	1592.73	1655.14	938.543	1158.96	459.727	1431.09	979.995	1159.92	1218.93	920.401	977.555	1189.89	807.274	1373.72	606.815	359.947	564.126	1116.45	1192.41	1390.94
Cj0118	758	1144.78	1655.9	1134.75	805.003	1365.4	1390.61	692.579	912.906	380.41	1349.49	992.968	918.1	1157.67	863.695	763.542	1187.89	775.333	1277.2	517.613	295.845	450.855	1189.83	1401.95	1311.52
Cj0119	524	389.516	633.195	492.549	256.334	524.069	591.754	118.731	339.597	117.608	576.191	340.424	340.009	483.677	439.691	305.161	516.462	419.428	510.773	176.171	138.794	149.328	515.34	777.339	536.51
Cj0120	617	86.7597	152.649	116.082	59.2044	109.104	147.397	38.675	77.7876	29.5943	179.124	105.229	71.8144	139.466	132.647	75.4191	106.558	126.062	166.972	40.3956	39.2231	37.2058	134.287	243.791	176.446
Cj0121	410	124.956	148	107.891	58.588	123.617	152.157	124.671	112.214	31.2811	242.774	99.336	81.6543	118.877	101.414	61.2566	77.7679	105.608	197.494	39.4807	35.9087	35.3702	112.807	210.507	182.711
Cj0122	692	51.3733	46.9066	49.2767	39.0259	38.9636	52.3977	66.9496	64.7447	57.3285	71.5421	28.4721	37.8327	51.8776	108.003	36.8025	32.1773	114.685	61.4764	77.8094	106.012	76.9587	45.3532	93.8961	64.7632
Cj0123c	929	87.2282	111.883	88.657	65.7898	92.2416	118.012	127.358	154.924	67.1552	231.677	117.287	89.9676	150.158	87.8858	67.5867	116.367	63.7593	258.6	67.4368	50.8081	68.4851	134.35	211.626	261.278
Cj0124c	989	178.068	214.595	198.592	153.059	186.588	230.688	282.545	302.559	189.738	378.371	177.558	224.831	285.767	213.27	158.538	323.46	190.127	442.177	168.397	182.214	216.389	254.335	487.64	491.581
Cj0125c	365	268.801	319.606	257.834	224.108	285.118	379.513	401.183	471.857	264.872	632.172	301.962	323.564	514.242	345.355	241.956	580.627	227.759	779.008	266.831	261.75	284.202	442.957	714.91	818.978
Cj0126c	464	268.956	310.232	287.162	211.98	290.936	334.279	284.643	418.811	270.55	454.336	249.219	351.645	495.945	435.295	335.515	529.436	333.164	647.833	277.044	334.864	303.095	420.357	705.392	680.759
accD	845	786.919	895.329	790.407	689.741	824.721	877.52	605.461	1017.46	857.482	868.442	710.38	988.768	1331.02	1118.2	999.859	1456.41	896.802	1297.92	975.449	1101.62	917.027	1069.04	1505.42	1360.3
Cj0128c	725	130.458	201.993	209.245	122.532	180.235	214.574	90.9484	179.994	102.017	249.9	178.56	174.402	271.876	336.666	183.488	234.434	307.339	258.253	135.363	131.429	112.439	236.403	384.254	286.878
Cj0129c	2222	611.518	770.549	732.786	521.882	704.232	759.763	503.605	722.661	461.217	822.886	618.466	734.464	1063.65	1161.52	754.289	1012	1030.93	980.101	639.183	821.119	523.754	786.327	1087.72	1045.45
tyrA	830	152.532	236.045	226.608	154.809	191.511	203.048	112.597	196.765	279.382	176.351	106.902	217.029	410.491	776.565	475.524	368.519	901.286	242.167	283.643	402.722	347.284	318.819	519.164	231.037
Cj0131	1376	604.311	974.646	806.378	604.184	862.095	774.036	291.528	693.837	671.207	608.265	450.034	750.404	1090.05	1174.9	1030.79	1144.53	1089.08	736.257	682.698	585.996	726.209	698.706	861.5	771.217
lpxC	887	742.531	1154.01	1053.19	730.793	1101.56	1037.1	388.025	895.417	794.946	749.691	554.201	934.57	1261.48	1418.83	1285.94	1224.72	1415.3	966.95	707.75	611.212	858.369	815.514	1152.3	961.534
Cj0133	404	227.001	418.254	423.021	215.492	417.829	437.188	87.858	363.702	188.187	375.394	265.939	338.35	512.524	604.49	434.003	496.203	635.231	422.592	207.879	247.743	224.996	371.085	642.186	452.307
thrB	881	151.437	212.956	159.241	108.175	159.227	194.655	107.588	198.841	124.11	365.724	188.593	145.164	521.564	358.599	236.12	363.487	249.329	475.668	187.349	245.791	152.138	433.183	452.987	489.388
Cj0135	260	418.09	612.829	720.303	342.221	586.188	547.204	224.973	669.595	453.984	546.206	283.284	660.298	585.394	911.957	750.658	648.896	1153.12	691.859	476.704	818.515	661.242	493.256	1007.61	708.855
infB	2618	347.414	446.192	391.11	287.178	406.478	379.203	323.841	484.056	297.233	454.779	243.934	435.27	450.818	530.219	486.366	429.036	554.639	513.709	324.413	522.922	392.297	350.022	556.016	519.277
rbfA	365	245.182	313.402	288.913	194.123	317.858	291.891	215.251	356.698	206.657	400.699	190.56	304.997	355.844	369.508	329.093	371.803	389.707	416.551	230.648	331.862	266.619	303.752	496.456	423.918
Cj0138	425	190.091	255.084	254.285	145.983	242.746	257.96	191.744	301.806	159.069	361.494	156.035	245.312	300.861	317.807	256.123	330.784	358.872	397.901	189.48	317.422	218.815	251.386	499.352	404.404
Cj0139	2354	154.648	179.652	189.627	115.78	169.566	176.089	193.168	215.015	111.136	246.572	94.9055	173.59	189.715	242.284	180.852	205.637	285.467	264.942	117.216	199.949	149.293	140.706	352.782	273.429
Cj0140	1334	84.1334	112.782	119.356	60.8928	102.545	111.042	61.3371	129.332	65.3842	168.049	72.5596	89.7904	163.734	216.408	120.088	157.04	236.553	180.696	73.5163	97.812	81.5085	127.44	326.821	184.995
Cj0141c	806	142.915	244.515	203.374	132.261	242.587	224.688	79.9116	237.74	131.815	295.654	213.033	183.608	304.608	277.773	222.927	281.329	260.155	347.367	122.264	100.739	149.987	236.582	372.534	378.994
Cj0142c	857	289.801	398.812	341.891	259.561	362.267	402.132	137.205	405.305	320.676	507.504	289.076	381.453	502.047	440.727	456.571	501.271	398.162	693.582	287.905	292.341	374.866	354.648	585.084	774.642
znuA	893	732.761	942.27	974.252	692.299	895.449	940.668	525.8	846.647	818.024	821.501	496.133	1053.54	837.517	1039.09	1149.16	948.92	1140.41	1131.41	688.206	904.36	1087.28	572.751	1073.73	1205.05
Cj0144	1982	3041.1	2953.76	2438.11	2370.78	2657.11	2346.78	2809.72	3220.19	3033.44	3260.79	1728.54	2417.74	3722.19	3100.42	3727.3	3849.16	2779.54	4119.02	3296.92	3933.76	3809.03	2882.55	3056.1	4265.8
Cj0145	1784	73.8185	100.087	56.5144	40.7129	71.933	102.066	78.5039	112.844	94.7064	199.987	123.227	153.925	206.844	199.068	170.515	157.494	179.066	208.995	150.339	154.036	123.938	200.069	224.928	217.582
trxB	941	311.134	385.488	309.588	854.254	1183.02	1160.53	3092.91	3770.02	9319.09	6804.88	3642.87	7966.74	8718.67	7666.16	10474.2	7931.86	6686.97	10014.7	7184.83	6827.76	9689.99	7583.73	8139.76	10500.8
trxA	317	4350.65	5021.78	5200.6	4047.98	4355.86	5175.65	4802.36	5056.54	18175.5	7578.84	3115.61	5318.86	9766.39	14103.9	15679.2	11933.2	17160.7	10915.3	10619.9	12815.4	19833.9	8748.24	13650.9	10586.3
Cj0148c	341	121.107	162.281	212.595	86.4907	176.63	174.84	110.912	141.277	98.8077	148.59	71.3515	141.15	202.667	260.075	200.305	185.462	284.094	168.411	101.096	89.4995	121.429	146.289	283.536	179.775
hom	1250	268.31	345.753	312.48	209.225	344.739	312.764	182.339	274.408	179.64	278.821	170.21	267.548	350.765	333.005	315.795	323.592	287.137	292.547	165.853	155.895	208.776	246.159	339.098	302.839
Cj0150c	1205	558.705	664.516	598.276	458.494	671.223	605.363	397.878	516.289	372.517	516.79	318.072	530.805	647.334	571.749	638.18	687.261	496.299	555.564	380.178	379.227	432.377	480.766	552.665	548.05
Cj0151c	809	275.434	357.23	395.78	211.711	384.652	362.788	172.623	281.595	201.188	338.586	193.609	299.413	404.028	425.889	380.153	492.251	435.993	339.303	214.655	312.342	265.908	324.073	515.18	405.975
Cj0152c	941	671.302	945.731	753.926	529.576	826.097	832.054	362.791	661.519	555.339	763.851	421.22	755.188	1210.95	1213.52	1158.33	1273.8	997.769	920.728	635.035	985.14	689.036	946.711	1028.52	1017.6
Cj0153c	686	903.126	1301	1070.28	732.335	1170.9	1178.76	280.121	925.59	704.495	925.9	604.59	1129.29	1424.61	1537.73	1532.45	1325.81	1155.1	1129.87	837.127	1054.38	830.201	1169.27	1120.47	1224.48
Cj0154c	827	432.253	548.581	497.959	204.268	339.828	532.736	563.342	559.306	176.11	750.964	512.862	453.562	472.216	457.51	192.077	550.043	507.834	794.586	251.177	466.453	207.141	435.583	1370.73	790.638
rpmE	203	4056.18	4960.86	4865.74	1968.21	3114.06	5129.65	4388.29	4997.33	1610.52	5879.68	4524.91	4083.28	4448.25	3997.01	1628.89	5521.4	4683.24	6289.09	2454.9	4716.62	1877.43	3826.02	12754	5948.84
Cj0156c	659	66.7782	114.195	125.286	63.9507	121.742	100.457	44.3801	114.042	57.6428	120.094	75.447	86.9253	66.003	121.298	70.2562	61.1793	141.191	99.337	40.9043	50.051	56.1848	55.1439	153.015	108.115
Cj0157c	410	57.6719	76.0534	88.4086	44.3743	92.2731	74.9549	43.2861	91.3574	58.8509	80.3577	43.0563	69.9289	49.5186	119.225	56.963	47.3999	158.412	63.3499	37.3332	88.1536	54.6356	48.9903	115.871	82.8185
Cj0158c	428	223.48	335.784	281.674	210.382	323.545	313.041	177.51	375.95	289.878	317.009	155.714	295.83	299.852	431.634	297.241	313.997	458.091	355.382	250.975	340.295	299.465	271.082	368.42	355.863
Cj0159c	584	261.35	425.757	411.141	283.178	427.862	412.641	146.483	392.355	409.629	386.451	264.692	407.232	529.99	698.46	491.951	558.72	752.88	515.997	398.02	421.319	435.454	446.894	628.37	498.53
Cj0160c	746	109.837	133.803	180.23	101.553	156.808	157.106	83.3094	149.742	160.92	163.961	96.25	135.252	227.815	294.822	234.564	250.353	295.019	212.158	159.243	157.459	160.147	172.355	258.361	201.362
moaA	965	165.226	184.611	227.877	138.381	194.34	191.35	128.944	201.127	206.001	223.155	110.651	171.902	320.183	440.83	344.36	357.31	425.821	285.872	216.941	294.458	274.4	227.453	421.621	303.599
Cj0162c	518	287.992	363.871	477.261	244.897	401.923	373.495	225.328	376.081	381.039	336.078	166.312	339.475	492.264	711.756	604.476	570.135	762.752	457.649	383.097	560.998	511.666	330.362	676.266	457.091
Cj0163c	500	152.71	204.628	267.963	138.725	233.237	229.401	108.478	216.309	220.638	185.361	120.993	217.088	319.598	475.928	339.408	361.274	492.59	249.021	236.643	359.661	306.45	217.643	442.898	267.719
ubiA	887	244.178	322.543	304.9	215.208	337.151	311.671	173.705	323.637	333.295	284.967	190.374	296.004	442.472	562.223	494.583	444.953	497.067	355.531	314.437	551.872	425.149	345.111	413.978	387.387
miaA	872	65.2488	105.546	111.003	54.8497	90.9714	80.9749	38.4181	96.1302	119.782	78.8976	45.6446	97.9076	137.23	308.732	183.78	147.847	359.023	102.287	111.612	158.33	143.659	112.596	284.7	107.216
Cj0167c	566	37.4247	52.7321	52.0634	16.9509	31.829	52.0869	51.6723	50.3248	22.6594	88.3924	52.3325	32.8491	52.499	79.8552	35.5608	63.7827	86.3853	93.7599	28.0008	83.9517	31.4	57.0838	151.164	101.952
Cj0168c	170	2008.61	4601.97	7581.57	2077.28	5144.59	4931.98	1646.48	4955	26076.6	5271.33	3238.15	3570.99	17135.8	48991	40821.2	16144.3	79753.4	17130.2	20786.2	18045.5	30781.1	10361.3	27863.8	16269.3
sodB	665	1660.2	1926.51	1587.28	1425.21	1343.15	1479.3	1310.2	1708.42	5562.24	6268.65	832.272	1666.9	2724.37	2933.46	4152.19	2723.48	2886.13	5121.82	3974.08	4062.4	6613.97	2511.25	2667.17	5189.63
Cj0170	275	838.041	1073.5	1146.5	3076.35	2430.64	2560.46	610.793	867.599	1564.52	1374.49	549.127	992.87	1203.98	2000.51	2194.22	1101	3547.09	1444.59	2018.8	1866.66	2162.31	1209.97	1552.47	1427.22
Cj0171	503	164.368	282.253	285.982	2260.62	1723.92	1836.03	112.192	218.371	329.523	288.918	237.651	316.78	309.405	612.649	473.293	285.645	1909.76	372.728	586.261	304.001	398.72	294.502	416.759	407.248
Cj0172c	1208	693.452	807.216	696.7	1230.81	1946.93	1722.02	493.073	755.237	1213.3	1382.78	1157.8	1366.42	1149.82	1361.45	1276.93	1263.62	1376.26	1435.99	856.361	741.977	1297.84	1016.14	1448.51	1503.53
cfbpC	911	23.7926	36.5866	32.6415	506.917	895.356	795.815	9.33927	32.192	314.314	466.769	446.486	617.23	442.917	489.276	400.908	486.816	518.951	423.493	224.82	93.8442	287.346	351.468	682.798	451.584
cfbpB	1619	11.1566	26.469	21.2694	412.275	740.045	635.463	7.4311	18.3002	331.638	313.11	310	499	404.401	471.099	472.959	415.327	485.344	339.248	227.783	125.75	296.237	265.963	488.368	371.456
cfbpA	1007	221.766	356.82	269.833	11664.9	14886.3	13659.7	176.966	351.271	9236.15	6499.9	5938.66	12417.2	10319.1	10956.6	14650.5	7795.82	9132.06	8210.06	6758.45	4770.72	8528.31	5458.29	6248.85	8771.5
Cj0176c	134	80.2642	104.867	111.708	3325.89	5277.3	4274.46	57.0446	128.528	3607.4	2421.85	1670.67	4227.36	3050.31	4983.87	4614.3	2773.26	5094.72	2698.31	2231.5	3952.02	3456.2	2050.22	2844.84	3580.31
chaN	854	3.26871	6.59542	8.33168	274.121	440.958	395.608	4.12515	5.2886	382.828	387.765	228.698	386.659	788.542	1117.59	923.152	850.317	1184.37	524.038	494.56	1049.17	572.151	571.132	1014.35	520.489
ctuA	2270	2.20627	3.27426	3.72588	446.697	648.31	508.882	3.5138	3.15688	389.1	495.189	393.145	483.346	839.925	782.095	945.892	816.072	661.689	603.493	456.406	444.286	494.9	591.479	632.67	642.376
exbB1	764	3.22391	4.56023	2.72366	369.016	593.827	497.337	2.69705	4.09871	323.149	484.098	312.495	468.143	772.145	760.637	805.397	751.3	707.395	569.628	389.261	390.288	416.944	542.503	705.96	604.325
exbD1	413	1.78916	3.93674	3.41314	327.293	547	484.385	1.60943	1.89553	303.038	556.448	321.938	449.764	844.816	830.903	830.335	812.546	708.559	656.798	347.006	363.67	374.89	579.934	844.15	720.784
tonB1	749	8.55004	26.7464	25.1831	200.016	380.91	353.632	4.88093	11.8992	205.188	444.065	210.619	282.335	818.484	850.269	658.725	776.724	709.302	585.11	258.887	216.051	260.762	553.015	852.956	596.337
Cj0182	1208	89.8504	186.218	202.987	166.316	339.028	305.062	44.6797	183.002	209.324	363.842	218.327	276.994	575.049	806.096	494.46	553.526	830.8	481.534	289.247	184.958	275.19	382.487	807.49	513.814
Cj0183	1361	657.844	988.63	748.19	613.558	885.495	760.761	563.744	911.39	912.073	792.62	464.224	724.245	1027.28	1388.56	1442.69	1006.61	1251.08	825.925	781.887	722.914	1021.77	818.939	922.888	830.48
Cj0184c	1157	71.5291	100.375	100.136	45.2699	89.3236	96.0646	81.1765	119.086	67.7307	223.689	93.4316	74.2909	193.954	208.46	117.361	195.128	195.161	305.834	79.8458	100.433	79.0971	152.361	368.099	317.795
Cj0185c	212	230.816	347.58	268.817	136.773	231.422	266.019	395.994	407.902	234.808	761.695	280.059	269.66	573.651	477.912	243.856	519.564	388.977	982.775	261.649	315.041	253.825	424.173	951.835	1076.74
Cj0186c	722	249.491	282.051	189.382	130.423	194.708	217.926	366.41	359.149	154.828	655.273	322.341	194.861	412.674	266.533	165.882	364.153	198.865	838.279	180.296	218.442	163.847	335.853	518.407	894.928
purN	569	94.9444	114.909	112.897	64.6984	120.313	109.523	98.0101	122.556	77.5528	175.955	68.0918	107.189	131.973	126.84	81.1626	110.8	118.528	192.661	66.6571	78.956	85.027	106.715	192.518	201.449
Cj0188c	1373	50.4693	73.3343	63.5072	32.972	69.6292	67.2441	54.4148	71.0529	47.4968	104.999	47.1435	59.8193	105.223	101.633	54.9622	95.7699	91.1982	132.92	48.0462	52.0959	52.1363	84.7922	185.685	138.427
Cj0189c	701	103.419	145.457	130.611	64.9854	137.234	126.543	97.0016	141.486	84.8112	174.735	76.0198	125.84	148.264	139.277	85.9698	143.409	130.91	206.852	83.1871	112.763	84.9498	115.273	273.137	215.501
Cj0190c	1508	164.531	235.502	190.558	122.626	211.492	227.616	95.6929	194.515	99.5711	310.495	172.262	169.422	290.619	269.837	188.883	250.755	228.575	378.758	102.311	104.166	115.726	221.965	407.325	398.017
def	530	856.653	1196.4	967.74	690.837	1065.39	1193.45	332.096	911.246	547.852	1145.04	691.977	1017.11	1168.48	1277.45	1181.69	960.075	1127.58	1363.96	488.539	523.379	604.289	844.231	1411.44	1407.38
clpP	587	2379.43	2684.63	2174.76	1957.1	2396.81	2466.78	1461.76	2117.53	1837.34	2326.95	1353.53	2404.46	2534.93	2673.76	2670.11	2511.21	2405.61	2866.77	1464.41	1719.4	1833.42	1855.54	2517.62	2930.31
tig	1337	2921.36	3080.98	2703.53	2256.27	2850.32	2796	1916.77	2527.01	2408.91	2496.38	1300.13	2955.87	2382.87	2670.44	2836.81	2352.58	2470.02	3105.94	1672.44	2338.82	2372.57	1711.11	2650.19	3222.95
folE	575	550.585	604.4	617.784	472.511	568.968	556.778	373.847	635.499	551.193	621.492	379.451	673.393	864.483	1145.9	919.701	942.224	1143.72	699.017	692.832	898.685	737.296	729.095	938.908	697.488
fliI	1388	349.526	417.513	353.277	296.715	395.003	388.579	267.697	465.53	279.748	503.454	378.455	393.345	660.793	684.211	499.206	582.6	495.753	518.845	405.053	397.286	339.447	581.656	532.427	527.784
purF	1340	533.543	623.569	522.573	441.101	629.502	567.8	544.503	665.65	383.492	634.494	520.494	576.702	784.15	714.465	537.627	800.169	592.705	750.831	517.415	605.983	414.514	666.592	775.619	792.18
dapB	731	492.052	565.258	449.398	368.952	490.1	489.721	381.358	598.406	443.155	591.483	402.126	567.007	932.628	891.186	716.287	948.784	784.836	808.446	577.128	768.444	538.25	746.501	1007.49	820.543
Cj0198c	1184	45.4891	48.2092	52.7816	40.276	60.1522	41.3512	24.5892	67.747	38.2338	61.4933	40.5968	44.0277	43.7772	40.2855	45.9928	49.3527	41.0389	69.8619	34.2646	41.5199	44.9271	34.3197	53.8559	71.2271
Cj0199c	1124	28.8527	30.6866	50.4035	24.2163	41.9928	26.9314	18.2732	39.3784	38.5825	38.3072	18.8232	34.4227	30.1446	45.2456	40.7735	38.4482	64.3845	36.7956	27.6578	78.3654	42.5489	19.1046	58.167	45.4017
Cj0200c	350	1244.2	1561	1437.43	602.456	950.175	856.609	2549.38	1828.61	1462.02	3236.06	961.9	2123.71	1165.91	1297.2	1335.06	1517.26	1067.19	2892.58	1408.56	2629.84	1835.42	1373.74	2236.15	2856.27
Cj0201c	608	2.02555	6.58983	5.85136	1.51955	2.86426	5.087	1.20257	2.87231	3.84343	4.01397	3.80605	4.19164	10.9465	23.0483	10.134	7.04285	18.8042	7.9907	6.01535	8.21016	6.08977	8.15038	12.8015	6.34881
Cj0202c	344	55.8487	84.5683	117.079	51.4419	65.6369	77.6667	18.3564	55.8431	23.2227	35.6412	35.749	52.3645	66.2501	126.226	75.9093	46.7272	139.129	31.5054	60.2468	89.4538	35.1601	51.0909	75.7547	27.7676
Cj0203	1349	57.5751	60.9939	52.7446	53.4724	55.9554	52.2938	73.6632	84.6377	243.562	181.428	34.014	63.8032	107.892	166.646	182.827	84.4837	105.353	226.383	116.629	121.081	229.639	89.6802	233.394	250.594
Cj0204	2000	175.371	253.781	197.381	151.34	172.556	271.122	278.374	268.338	169.636	356.748	250.515	224.299	367.632	314.643	216.208	329.982	255.721	370.2	185.034	172.027	160.723	259.268	435.23	394.317
bacA	806	292.146	480.601	361.942	272.105	356.281	417.127	148.03	423.33	273.205	385.914	295.801	434.407	599.623	568.687	397.731	516.397	492.394	500.842	361.414	352.781	287.953	460.048	507.87	524.212
thrS	1811	678.897	693.789	615.282	449.759	589.996	719.29	753.368	818.034	392.053	861.819	563.505	780.509	976.892	630.622	490.473	1102.79	617.034	963.944	622.234	736.229	406.445	796.189	921.732	966.961
infC	521	831.424	843.586	812.844	501.979	785.847	1007.05	887.449	1075.63	443.725	1323.52	640.987	923.51	1175.64	874.596	557.858	1402.91	966.597	1232.58	655.445	808.333	496.875	890.773	1353.38	1268.32
Cj0208	1094	78.1248	91.1342	78.8443	44.6288	70.0958	106.529	68.7174	91.5953	30.6494	173.152	100.988	73.4865	120.689	92.5516	47.5773	113.69	81.0477	141.369	42.9648	63.5913	31.1369	114.268	164.477	146.937
argC	1031	290.504	413.227	352.943	170.95	287.09	372.37	217.137	618.433	274.199	747.331	569.14	374.716	824.788	706.019	321.006	826.635	628.19	1134.99	402.232	567.58	315.791	863.299	1950.51	1137.23
Cj0225	449	61.2568	64.0158	48.4377	24.3753	41.0592	57.5988	135.159	110.648	85.2079	220.522	84.8176	63.2099	184.463	202.5	86.6484	121.632	163.208	282.162	103.026	162.26	87.8228	144.506	293.535	292.446
argB	848	44.7303	49.8499	36.1747	19.6108	35.6906	39.4993	113.264	91.6785	79.2734	173.636	66.2724	48.5634	153.402	177.2	75.4265	99.1274	146.297	216.24	86.817	135.018	82.4493	132.612	234.899	231.688
argD	1190	43.052	54.6024	41.5724	25.501	40.1684	46.728	91.4931	87.4954	71.1042	160.014	53.671	48.673	132.308	163.094	85.5551	93.3361	137.009	176.025	85.0874	108.108	77.0593	112.434	189.628	176.923
pcm	632	858.437	1262.22	1128.38	817.06	1195.31	1042.7	331.61	1122.64	845.26	872.248	985.889	1179.04	1540.06	1325.18	1179.64	2089.01	1314.71	1189.45	867.717	1003.49	1003.47	1633.31	2105.38	1219.58
Cj0229	551	207.267	254.609	264.358	188.828	250.448	237.07	234.392	312.901	369.068	196.783	118.314	328.919	267.201	394.384	446.866	308.585	413.002	302.276	280.747	392.884	478.334	217.044	390.917	295.897
Cj0230c	1376	177.988	239.357	190.545	116.674	202.933	216.118	114.776	180.527	116.548	275.417	150.588	158.23	307.603	398.95	242.057	248.334	338.364	293.643	133.685	144.605	140.596	307.794	472.838	313.86
nrdF	1025	834.961	1013.48	708.382	553.986	827.646	907.741	682.202	788.905	419.485	1023.36	628.139	639.616	860.574	997.64	726.836	684.422	755.334	993.181	474.099	535.518	449.126	840.377	959.7	1043.93
Cj0232c	413	319.464	426.995	327.336	227.143	329.189	374.124	235.62	345.278	213.824	481.176	249.898	281.19	570.699	697.251	480.1	419.991	485.183	520.009	305.352	396.105	265.815	521.38	596.224	619.558
pyrE	611	1163.41	1516.96	1257.14	878.758	1335.37	1424.69	947.977	1338.33	1250.81	1623.19	957.661	1217.1	3130.08	3771.7	2630.44	2465.62	3241.83	2054.84	1691.1	2022.92	1636.47	2525.57	3005.56	2198.54
frr	566	1246.19	1581.76	1099.26	897.268	1235.82	1361.35	1062.45	1326.11	1006.62	1828.73	980.182	1127.82	2811.07	2610.11	2013.59	2106.11	1857.39	2217.99	1460.95	1859.22	1247.71	1997.93	1919.19	2437.37
secG	374	1270.39	1592.34	1204.84	993.816	1322.88	1451.08	987.265	1343.99	892.612	1811.1	1203.18	1158.42	2507.54	2248.49	1799.79	1927.89	1491.4	2340.91	1248.63	1748.29	1127.6	1794.91	1734.86	2426.67
Cj0236c	698	2875.7	4029.41	3722.36	2978.66	3617.93	3819.21	1666.78	3067.74	4794.6	3924.97	2769.03	3343.07	7161.72	9956.41	5109.65	7634.74	10894.5	5161.12	4530.14	4005.86	5125.7	5737.98	7577.13	5643.61
cynT	638	389.278	424.944	387.179	318.136	381.294	386.998	337.66	589.264	389.183	449.1	335.142	433.045	305.684	351.948	256.612	347.665	385.756	434.346	324.735	523.323	440.576	271.125	426.26	439.927
Cj0238	1886	226.717	233.006	218.174	188.335	218.552	213.364	259.111	355.761	355.831	359.579	174.511	242.801	272.545	380.126	253.67	308.64	382.358	351.195	288.654	389.274	379.648	252.449	405.321	373.957
Cj0239c	974	602.618	637.663	496.132	425.826	511.603	480.44	656.231	769.066	4110.19	1983.09	399.753	592.113	2423.56	2749.28	3219.47	2412.72	2687.22	2871.13	3550.6	3119.58	4878.99	2486.47	2696.24	3025.54
Cj0240c	1184	371.818	409.264	324.23	286.974	339.054	304.687	406.844	462.734	3942.62	1465.43	268.263	377.318	2700.61	3265.52	3519.74	2624.87	2937.28	2664.38	3234.72	3868.29	4441.48	2599.76	2806.49	2813.11
Cj0241c	404	71.7379	78.9077	104.509	45.9129	62.2804	86.9815	50.1811	118.501	372.473	289.672	62.1888	72.2578	399.536	1016.33	286.575	398.365	1131.52	426.755	341.66	641.411	411.041	329.872	1449.34	460.243
Cj0243c	1169	49.3035	40.1849	61.8997	22.433	20.7018	27.6397	43.5548	102.718	46.6273	61.1888	11.7641	30.8185	11.0991	23.581	9.68804	6.31164	20.6007	4.31583	45.133	80.1594	52.7356	8.36503	19.2838	5.09297
rpmI	194	6102.66	7054.83	6230.17	3206.13	4856.37	7144.05	7020.05	6762.28	2693.68	9894.96	7043.45	6437.28	11529.5	6643.48	3146.66	13665.6	6176.96	12235.4	5066.02	7453.79	3320.23	10291.6	18509.3	12340
rplT	356	4190.68	4870.28	4001.29	1952.98	3328.09	4857.83	5828.95	4422.24	2064.78	7075.67	4646.54	4255.4	10516.1	6245.47	2636	11229.8	5884.74	9309.2	4302.28	6683.45	2558.7	9342.57	15601.1	9628.32
Cj0246c	1130	12.0611	20.4519	15.8011	8.36467	14.8267	20.1495	10.5292	19.2383	16.2552	25.1968	24.5158	19.0678	38.611	48.0328	19.0582	28.0418	36.9187	104.674	23.8548	34.5572	19.9874	36.4275	50.307	109.891
Cj0247c	536	0.76588	0.758336	1.1271	0.13259	1.23239	0.736637	0.49604	0.898799	3.14304	1.84295	1.11016	1.62092	7.9017	21.2346	6.13079	6.75984	19.9686	5.57789	3.15897	6.95529	5.64137	7.14963	10.4337	5.37071
Cj0248	860	907.804	1051.35	1008.2	761.009	989.022	939.346	636.869	959.521	1082.08	884.442	606.426	1060.36	1162.72	1539.65	1276.44	1187.64	1560.65	1201.04	1051.6	1346.18	1250.34	878.763	1146.11	1223.75
Cj0249	482	210.025	328.403	280.059	157.471	265.494	305.275	155.417	301.847	195.617	287.762	195.606	277.588	381.605	538.472	386.658	305.334	469.728	349.037	227.073	276.607	230.451	281.288	376.665	388.071
Cj0250c	1313	197.971	255.751	232.918	164.274	243.405	249.342	251.196	451.715	228.676	327.488	187.171	297.545	195.691	216.813	186.32	220.813	203.051	310.057	228.409	321.806	240.494	154.639	248.795	325.73
Cj0251c	158	643.828	745.682	771.938	573.944	695.905	808.001	785.432	1380.86	703.38	878.225	470.766	975.857	464.208	416.395	506.583	560.378	437.627	760.841	672.998	960.603	755.357	302.344	498.817	790.484
moaC	476	342.381	407.322	405.853	304.578	418.463	359.584	296.04	483.78	423.566	396.739	233.491	471.155	407.459	485.688	464.142	465.019	518.832	455.503	461.151	614.348	526.347	295.938	472.739	477.493
Cj0253	266	447.859	512.997	491.577	401.028	533.233	436.399	371.579	588.159	543.443	482.113	230.413	536.966	400.583	521.377	528.565	464.859	487.194	462.934	433.615	810.98	586.938	315.459	425.686	505.691
Cj0254	1163	383.827	418.501	371.352	356.075	411.836	377.353	304.227	467.413	450.828	365.08	222.113	434.232	379.085	468.396	440.078	424.835	430.401	381.377	350.056	429.379	428.572	294.173	413.344	415.615
Cj0255c	761	182.006	266.909	226.867	153.437	223.316	266.252	276.009	378.014	208.379	363.15	254.301	285.114	407.25	354.888	258.549	456.037	336.432	478.648	292.273	359.361	242.784	326.542	614.118	494.256
Cj0256	1541	136.287	244.439	198.936	112.805	181.711	215.397	89.9773	204.535	244.99	243.401	184.234	137.68	459.117	456.605	227.753	434.853	479.287	339.201	222.524	221.79	246.358	281.012	571.377	366.397
dgkA	359	134.703	277.071	227.739	105.118	189.687	218.682	34.8085	211.02	216.015	136.446	110.317	68.408	408.045	487.106	225.568	345.17	503.787	183.042	153.568	138.343	217.445	182.573	325.368	230.719
Cj0258	248	95.3447	151.957	134.25	69.3489	101.457	121.264	48.2439	128.938	112.633	107.779	59.9847	46.944	269.993	346.196	150.96	226.322	335.455	123.066	125.625	118.476	132.626	156.123	233.871	146.943
pyrC	1010	180.3	259.806	211.876	128.697	199.594	217.552	139.257	229.013	208.66	171.444	98.5855	88.315	369.683	428.745	239.834	288.753	385.233	206.964	177.234	160.908	202.481	196.058	273.999	217.781
Cj0260c	218	89.6347	116.134	131.787	57.7022	99.9928	97.8038	150.013	138.394	183.723	172.455	71.5756	73.8624	123.044	186.507	98.2493	115.135	221.216	128.573	114.02	543.177	168.711	119.112	215.806	171.366
Cj0261c	722	137.254	138.331	135.366	99.0231	117.69	115.024	92.1549	168.815	161.377	169.975	82.0503	124.185	127.192	200.834	166.857	106.116	209.057	173.488	139.584	226.756	190.941	95.1736	173.042	201.984
Cj0262c	2000	2216.23	1836.83	1406.1	1360.53	1548.32	1542.76	3148.95	2319.35	1878.98	2877.63	1111.19	1376.72	2555.78	1837.66	1931.88	2766.87	1666.47	2776.39	2553.94	2511.65	2233.49	2255.32	2224.49	2907.62
zupT	878	154.76	254.952	220.947	168.686	276.589	239.091	45.3475	188.752	599.644	255.26	196.391	171.586	1501.51	2802.76	1537.39	985.465	2601.68	446.292	586.028	311.689	690.895	1249.58	1977.51	468.184
Cj0264c	2519	221.634	322.33	172.916	242.462	296.13	119.543	166.424	344.368	3909.55	118.359	116.485	152.931	435.736	749.551	1581.88	216.986	611.902	520.793	1408.4	712.466	3600.18	397.982	233.202	558.126
Cj0265c	578	178.551	265.319	173.968	192.056	258.073	100.986	148.004	288.699	3887.87	98.1184	78.928	150.614	347.185	712.199	1356.05	232.054	740.284	510.038	1402.73	1082.38	3674.5	332.42	244.281	497.932
Cj0266c	512	116.258	209.245	211.994	75.51	137.929	166.572	71.143	177.012	119.409	248.884	122.16	145.142	327.733	430.85	199.651	270.459	340.77	299.267	135.589	138.222	130.651	291.648	473.731	307.958
Cj0267c	533	227.668	324.652	313.712	132.536	227.585	272.979	122.962	255.227	206.06	396.283	229.485	217.339	523.691	571.871	288.228	460.156	427.178	485.32	212.207	299.575	196.822	430.772	645.444	550.651
Cj0268c	1091	1121.36	1288.22	956.547	663.065	858.489	1030.58	923.991	1041.89	923.304	1545.4	774.247	910.117	2128.04	2025.81	1362.34	1788.54	1361.98	1973.24	1025.55	1331.91	956.132	1603.12	1918.91	2120.29
ilvE	917	1731.49	1851.81	1511.81	1082.45	1276.91	1559.4	1093.59	1548.7	1432.33	2147.99	1389.02	1575.87	3304.4	2962.44	1986.37	3018.81	2257.93	2888.82	1701.78	2422.19	1561.99	3084.51	4007.05	3125.63
Cj0270	209	634.427	709.305	669.644	538.623	632.113	573.05	601.404	755.481	1567.14	633.338	267.313	712.233	832.138	1244.98	1401.87	875.954	1387.07	891.382	1005.56	1631.68	1855.13	607.93	1053.22	920.959
Cj0271	458	510.899	532.111	479.108	411.513	487.749	434.781	458.609	571.691	1097.8	521.948	256.959	529.508	637.19	910.724	1073.54	657.195	967.706	708.951	750.188	1105.77	1274.75	491.36	777.322	725.247
Cj0272	1094	172.16	198.086	175.482	141.227	187.508	182.802	152.989	228.383	330.338	215.697	101.471	206.535	270.445	385.842	366.136	259.597	362.435	294.295	233.025	359.831	364.222	195.681	343.131	311.696
fabZ	443	950.015	1342.75	1156.28	800.842	1148.56	1430.36	574.667	1302.26	559.758	1467.63	983.389	1485.94	1865.21	1601.4	1245.93	1831.49	1362.47	1815.03	798.828	815.013	688.139	1426	2036.89	1876.95
lpxA	794	561.171	889.798	707.941	488.169	783.231	924.934	452.142	816.149	376.44	1026.53	685.646	871.659	1317.96	1028.12	838.155	1298.89	805.435	1249.97	497.556	514.091	451.242	977.772	1287.78	1334.7
clpX	1256	361.812	508.131	465.119	300.06	512.966	519.744	242.116	456.633	188.691	635.892	392.54	476.326	744.423	563.985	400.578	797.089	468.69	688.127	246.648	290.58	226.105	554.093	774.519	712.591
mreB	1043	713.023	890.322	695.449	536.794	871.859	923.306	694.582	831.872	273.284	793.943	485.002	672.782	819.94	571.172	517.04	777.522	464.76	876.728	306.888	406.627	283.462	500.769	651.33	891.361
Cj0277	752	164.205	239.449	198.965	124.086	221.278	263.225	142.131	187.545	71.9772	290.535	179.183	177.152	251.119	260.1	180.723	237.756	227	316.154	85.381	95.2847	76.5626	186.971	317.94	315.989
carB	3272	484.283	530.89	435	422.913	500.301	475.909	347.176	430.132	512.583	482.846	297.08	480.255	634.549	753.353	793.925	561.491	635.94	542.722	399.85	480.025	592.503	479.833	537.3	567.87
Cj0280	425	236.262	344.576	341.469	222.235	355.359	363.405	197.531	279.135	185.154	429.308	251.554	293.557	320.001	392.421	316.322	310.633	366.312	374.159	155.058	198.779	205.602	262.424	502.336	417.797
tal	980	304.7	421.696	375.9	304.506	494.193	510.737	338.248	351.362	231.24	707.601	347.044	354.559	522.932	419.381	325.197	659.853	552.348	754.874	272.572	268.416	276.56	467.833	904.639	791.91
serB	626	1416.07	1628.1	1508.28	1585.3	1957.02	1996.47	1267.91	1473.36	1005.2	1968.68	1405.87	1828.12	1362.05	1094.58	1198.45	1723.56	1451.75	2002.62	1060.61	892.694	1045.22	1362.3	1811.04	2013.13
cheW	524	7466.14	7495.28	5861.78	7782.52	8693.84	8836.25	6567.4	6823.08	4952.48	8959.9	5536.75	8405.61	5955	3996.77	4989.07	7643.2	4897.12	9253.94	4853.05	3699.34	5111.42	6088.63	6674.11	9567.04
cheA	2312	6125.79	6500.88	4491.28	6159.12	7091.26	7212.33	4706.18	5867.31	4169.58	7423.47	4006.85	7290.49	5257.56	3654.07	4808.09	6403.99	3787.93	7873.34	4082.48	3950.04	4240.43	5261.82	4844.33	8212.85
cheV	959	5975.41	6424.11	4798.28	6321.08	7212.04	7048.27	5250.45	5739.94	4497.43	7164.67	4630.84	7362.18	5474.92	4098.9	5279.1	6453.34	4695.96	7630.52	4636.11	4692.12	5090.18	5504.75	5786.14	7953.27
Cj0286c	620	807.119	936.562	858.551	892.251	1086.82	1135.69	774.368	812.089	707.878	1058.58	768.017	1079.57	1149.26	1032.59	942.483	1247.64	1229.12	1236.49	786.087	870.147	835.668	1069.09	1386.21	1217.86
greA	488	1129.75	1242.25	1192.98	916.315	1147.86	1184.92	697.383	1054.21	1285.55	1108.68	760.746	1298.95	2036.38	2731.25	2200.88	1836.48	2650	1481.09	1480.45	2691.41	1717.63	1597.92	2351.76	1530.11
lpxB	1097	417.322	574.529	445.093	336.943	440.555	505.214	157.539	469.021	413.254	492.029	392.841	547.635	601.674	749.783	692.932	611.876	665.567	564.212	417.484	480.901	487.208	565.44	735.207	618.168
peb3	755	2867.06	3149.3	2052.69	2089.78	2074.97	2672.43	1276.74	2563.52	1753.05	3086.44	2578.54	3299.04	1925.01	1971.45	1509.29	1916.65	1962.63	3337.15	1732.23	838.002	1572.9	2209.36	2972.05	3362.76
glpT_	962	24.5795	38.1479	27.9804	21.8672	40.1379	23.942	6.7713	32.8015	12.2585	9.72477	21.5806	25.4081	52.5518	63.6704	48.6157	32.0486	41.9753	16.381	20.8395	20.6245	17.6405	37.1572	36.678	16.0502
surE	779	157.986	213.558	157.515	108.381	152.478	179.763	193.52	251.623	171.892	307.393	282.204	194.284	392.317	262.908	152.464	356.873	189.545	411.219	198.49	229.144	159.7	323.831	413.496	417.83
Cj0294	662	70.9404	98.4155	65.6041	55.0725	68.9405	82.8045	136.051	108.795	96.6211	201.18	107.564	85.044	205.439	198.763	112.929	153.35	142.756	246.982	113.972	155.2	105.615	168.275	249.602	285.32
Cj0295	461	28.4954	39.6769	32.6161	19.8868	31.5234	40.3973	50.4648	50.8143	34.0683	95.1644	52.0613	33.5464	83.7059	92.0495	48.7519	65.4491	65.8264	111.197	38.4921	64.6948	38.5518	62.776	126.063	115.807
panD	383	394.22	538.824	478.813	401.545	491.068	546.209	160.533	435.373	1090.86	489.282	340.077	457.923	1444.59	2004.98	1402.05	1302.42	1613.07	793.299	780.557	439.835	862.646	961.242	1282.99	797.741
panC	851	492.325	727.098	556.01	514.514	637.695	638.73	231.979	547.212	1753.64	626.681	393.125	583.701	2456.68	3612.13	2388.66	2281.65	2835.8	1106.52	1324.8	1091.33	1540.93	1729.84	2109.96	1139.13
panB	827	777.341	1167.38	880.985	801.86	1023.77	978.261	286.694	765.887	2699.86	826.567	568.506	894.867	3167.81	5109.3	3577.66	2871.78	4206.5	1496.98	1936.36	1603.59	2428.39	2328.35	2971.87	1550.11
Cj0299	776	19.5734	25.1424	36.4171	15.0196	25.0727	22.2181	14.219	35.1539	46.6408	24.9351	16.9551	31.125	54.9253	98.177	57.6974	59.5956	101.565	41.8989	57.3422	95.3506	60.5963	45.2119	86.8525	40.8907
modC	887	171.61	254.264	233.689	144.54	231.808	221.234	104.762	282.971	201.876	180.02	168.906	198.25	203.197	240.465	244.579	200.456	232.353	39.7454	138.282	122.1	191.877	165.963	291.455	43.0758
modB	677	385.166	528.863	473.246	339.7	502.404	450.437	207.164	611.179	526.826	329.416	303.433	478.853	386.581	494.935	555.774	422.124	499.533	76.087	287.521	427.563	496.594	296.789	560.956	82.8202
Cj0302c	404	1022.82	1213.94	1172.69	843.32	1231.49	1056.97	777.56	1491.33	1343.68	687.503	593.084	1264.94	762.629	1123.65	1234.47	829.831	1136.19	133.515	695.39	1236.21	1350.89	560.798	1169.78	151.903
modA	752	2106.82	2355.03	2290.55	1889.45	2271.07	1983.73	1992.75	2996	2921.51	1305.32	1128.9	2422.59	1541.93	1989.46	2459.35	1561.53	2141.58	252.79	1676.01	2742.84	3021.56	1064.98	2063.97	271.009
bioC	689	17.3976	24.1875	35.4623	16.9161	32.9451	29.5125	8.10366	26.9196	24.0566	40.4809	21.1112	27.8256	52.3962	76.9624	41.5618	46.755	84.9095	40.8614	23.3953	46.6795	31.2579	37.2077	98.8235	44.8195
Cj0305c	614	26.7434	33.8566	34.7651	20.1399	42.1529	32.5816	19.1614	29.5213	25.0479	52.5234	21.2133	34.6205	56.7161	60.3258	34.9789	57.9381	71.9066	52.1421	29.6725	64.6278	30.3523	43.1515	88.4529	53.2777
bioF	1145	76.7962	98.0798	102.593	65.1718	101.903	99.3703	43.0745	92.5645	76.6515	121.238	67.9065	102.791	183.245	231.215	152.364	225.423	222.434	157.158	109.43	179.076	91.5674	159.959	265.108	156.563
bioA	1286	117.791	145.664	118.539	122.518	141.955	124.09	67.2963	140.528	278.99	159.907	113.724	140.569	373.095	468.105	405.059	310.127	378.122	267.454	240.894	175.853	286.187	279.395	279.662	289.02
bioD	608	76.5658	128.931	112.501	67.9123	106.175	119.382	50.8359	96.0739	88.6669	132.939	105.482	96.4078	202.234	254.181	182.797	192.324	232.852	154.487	106.271	123.984	106.165	220.06	266.365	150.65
Cj0309c	317	139.341	194.9	170.459	120.39	166.134	181.434	95.1958	165.081	126.86	201.816	163.31	171.936	287.147	318.575	263.414	296.138	302.341	226.943	162.164	210.092	182.209	284.716	366.294	240.855
Cj0310c	341	251.845	340.738	340.94	208.828	298.141	329.031	137.812	283.438	230.445	297.692	270.476	303.872	361.568	434.68	380.476	396.619	504.521	308.327	254.627	419.518	325.559	347.994	565.381	318.3
Cj0311	539	4671.76	4200.85	3583.03	2353.3	3303.24	4117.22	5278.45	3422.35	2112.57	5878.29	3290.86	3935.29	5111.14	3316.38	1804.83	5101.07	3364.26	6660.38	2233.28	4147.72	1911.17	4335.53	8712.92	7009.34
pth	548	1249.36	1244.84	984.827	644.024	986.674	1196.76	1110.69	920.545	504.172	1600.91	969.909	1032.32	1342.95	878.927	492.252	1250.96	858.603	1868.37	521.805	984.473	472.394	1157.11	2323.94	2009.79
Cj0313	1061	70.1855	122.373	107.299	43.1366	115.63	122.495	26.3747	79.8576	36.571	133.137	85.9327	77.3007	138.89	121.102	49.8314	151.873	122.945	151.46	36.8325	81.8275	38.6776	114.646	361.791	169.76
lysA	1211	279.934	356.457	327.976	235.916	342.156	336.639	184.149	281.605	234.564	389.811	260.044	318.637	424.958	456.133	411.538	462.45	441.564	454.367	264.594	375.418	320.931	361.461	558.877	465.701
Cj0315	770	235.431	309.791	244.788	175.456	278.495	277.497	119.817	237.672	200.509	359.282	202.643	231.985	349.931	314.512	280.523	369.514	259.287	385.125	191.751	232.889	235.859	291.062	374.601	397.818
pheA	1076	210.673	267.561	204.806	159.177	247.626	254.907	140.784	215.19	175.154	334.385	181.943	196.802	341.634	263.651	256.809	323.572	200.074	362.72	184.994	208.881	200.384	283.325	325.134	368.411
hisC	1097	311.869	375.556	303.684	249.419	367.968	350.507	239.459	327.502	275.04	426.136	209.499	315.159	367.942	366.076	334.377	326.807	306.562	401.938	243.193	260.179	277.496	307.716	443.363	429.527
fliF	1685	282.656	390.892	376.737	239.945	373.847	371.952	244.891	402.416	306.521	467.994	254.735	347.8	438.433	438.551	364.097	463.099	418.152	508.642	313.721	448.234	375.861	330.127	583.281	527.283
fliG	1031	346.407	421.055	344.74	285.859	385.35	377.795	297.081	441.746	287.587	479.566	267.736	353.986	393.256	300.428	302.509	404.148	278.881	451.109	291.278	372.626	304.358	303.895	413.644	462.608
fliH	833	298.446	373.426	372.29	230.439	353.24	366.872	254.546	376.209	268.786	432.559	210.89	322.702	385.124	399.955	333.908	370.038	386.783	454.4	211.235	277.477	300.177	276.505	492.101	467.872
dxs	1850	162.518	205.651	186.644	129.959	214.138	201.438	118.998	205.723	142.118	239.212	145.099	157.795	273.96	281.227	205.413	236.946	228.823	255.981	133.224	125.076	153.674	231.968	321.834	265.979
perR	413	318.271	337.153	448.909	260.526	325.554	380.178	38.1434	81.7994	62.8972	44.6003	31.2172	34.0794	3129.89	4910.87	3458.45	4376.8	6110.8	45.3952	70.6803	101.895	74.2607	55.8336	60.3064	39.762
Cj0323	1199	9.31269	8.81415	11.8686	7.11276	8.56437	9.60475	2.10662	9.14091	7.56922	7.89945	3.86001	7.39107	22.1474	49.6035	34.7482	25.5489	55.285	9.14297	9.65935	25.0324	11.2199	8.7619	16.3489	10.5313
ubiE	710	116.562	137.561	137.843	95.5918	136.933	128.183	60.5714	81.5932	82.0522	145.595	67.327	120.41	144.396	189.217	130.585	147.715	191.349	166.331	94.7244	87.0379	103.342	112.416	186.036	179.596
xseA	1166	70.4137	96.0643	92.5704	62.4743	95.8958	86.3495	47.8283	74.3706	73.0338	98.9712	56.3634	82.7087	113.006	152.289	96.7271	107.63	150.521	111.806	79.578	82.154	96.4279	93.5554	151.849	119.74
serC	1079	429.991	515.983	404.368	372.598	479.182	383.067	327.234	470.929	467.894	358.658	251.904	423.268	321.494	422.303	441.762	300.754	392.385	385.033	331.298	377.658	533.597	225.773	368.366	413.045
Cj0327	353	472.612	625.74	499.539	417.954	594.724	528.501	320.296	530.375	399.654	534.156	430.6	462.711	482.398	522.41	473.932	440.616	481.857	547.698	329.433	324.885	489.482	425.072	575.56	571.959
fabH	977	919.513	1323.06	866.236	711.119	1250.25	1343.88	506.922	777.122	324.397	1621.29	854.439	629.719	1038.68	618.444	384.996	1061.19	659.986	1351.3	339.89	367.093	340.95	1123.84	1193.56	1447.99
plsX	989	1700.49	2407.1	1593.76	1389.53	2154.12	2461.85	1366.96	1438.14	681.693	2556	1232.41	1327.09	1516.25	938.894	676.16	1643.68	1194.75	2355.11	656.603	806.354	692.096	1678.4	1922.23	2448.78
rpmF	149	6996.33	8738.09	6602.58	5639.67	7728.82	9363.04	6956.53	5728.13	3185.16	8588.52	4415.16	5865.95	5864.11	3375.62	2496.48	7810.71	4974.88	8848.02	3121.87	3826	3169.56	6528.31	8076.98	8836.33
Cj0331c	356	4771.85	5948.43	4458.53	3700.54	5557.4	6051.77	4023.64	4074.97	2069.05	5473.48	2950.73	3990.52	3106.8	2096.42	1386.74	3902.15	3288.37	4916.61	1789.29	2609.48	1933.45	3464.53	4951.12	5378.64
ndk	416	7607.69	8808.58	6743.48	6339.77	8246.01	8947.28	5405.43	6363.87	3623.95	7660.34	4644.36	6222.88	3972.87	2714.33	1860.85	4788.81	4953.38	6808.84	2905.97	4076.02	3359.76	4546.61	6561.47	7142.81
fdxA	287	13587.8	16052.4	14717.7	15534.2	19772	16984.4	6893.59	11096.8	1220.38	9784.24	7842.52	13298.8	346.208	383.51	568.607	9122.35	12164.8	11205.3	551.031	660.051	946.716	7466.65	9097.88	10941.7
ahpC	599	2350.81	2226.22	2315.65	1807.32	2138.37	2221.48	43166.3	43643.5	143114	60520.4	27115.3	50888.7	102574	116342	138467	76285.3	85539.1	81310.1	94180	84732.5	146031	86655.2	85734.2	83656.1
flhB	1091	146.294	212.681	244.32	130.932	228.534	196.816	164.559	279.461	184.501	333.25	262.648	251.752	582.061	595.732	350.039	376.427	383.722	507.027	359.004	396.787	280.267	566.551	545.362	567.177
motB	746	867.467	1065.21	954.957	751.361	1003.96	920.405	885.842	1264.53	1005.3	1085.42	704.061	997.777	1439.8	1575.09	1382.22	1431.3	1404.42	1408.38	1165.91	1078.41	1249.5	1048.92	1332.23	1456.1
motA	779	1398.9	1635.26	1424.79	1213.54	1563.02	1419.1	1125.8	2012.68	1621.4	1590.22	1124.57	1610.41	1680.68	1879.38	1863.91	1762.8	1712.38	1791.76	1627.39	1637.59	1947.62	1222.38	1657.39	1874.73
polA	2642	153.888	176.53	191.009	139.097	181.834	172.71	109.113	174.915	201.353	185.868	108.859	195.752	312.675	392.427	377.047	357.091	349.298	248.509	219.438	340.593	263.516	250.16	303.851	257.342
Cj0339	1364	326.543	452.445	419.531	296.309	495.551	385.044	289.756	472.706	664.96	404.704	294.083	460.819	870.898	1124.23	1122.37	905.481	1117.96	566.241	718.745	1084.65	893.704	731.835	878.843	611.753
Cj0340	1010	177.455	227.611	240.454	167.96	275.342	225.826	115.565	247.914	270.86	231.162	175.241	231.569	402.831	493.168	446.61	404.463	452.489	294.658	318.86	346.715	345.879	354.371	428.695	314.429
Cj0341c	446	46.5738	68.4825	74.4997	38.243	70.6876	76.5772	44.4122	83.4432	52.151	80.3857	54.9982	65.0636	102.348	154.003	115.914	96.601	143.58	100.273	71.0693	91.6637	90.3507	95.5532	129.011	110.606
uvrA	2828	127.915	141.636	115.784	89.338	121.8	135.871	167.325	186.727	166.05	205.614	123.723	150.107	276.658	285.565	229.721	262.556	214.095	237.429	204.502	285.504	200.425	222.305	271.451	257.975
Cj0343c	788	68.7659	95.5745	93.3617	65.0257	91.6765	79.4184	62.4204	108.823	681.441	320.031	53.363	79.09	683.789	883.829	842.302	788.109	919.766	425.888	657.172	1305.28	788.207	608.403	792.084	424.599
Cj0344	128	3.20712	14.5167	47.1973	7.21787	20.1733	12.3387	14.5402	16.9367	24.2002	10.4411	7.74802	21.7203	1.05042	19.0175	16.9623	8.74939	20.4296	11.6787	6.34954	47.8839	21.6948	3.09715	21.1698	6.64473
trpE	1253	45.7362	61.4035	47.8929	39.7597	40.6888	57.4557	75.2753	84.538	40.292	61.7242	56.724	115.703	66.2078	39.4848	41.0716	71.924	25.2379	93.6037	68.4311	309.178	63.0394	62.9085	162.333	92.0023
trpD	1604	62.754	82.7924	58.9646	42.4903	59.1148	71.8781	88.2252	105.947	48.0086	71.4383	70.2384	145.561	76.9927	56.8899	56.083	75.4884	40.2643	78.4406	65.026	212.291	69.3656	71.6334	167.139	82.8418
trpF	602	51.0071	67.6161	53.4101	35.7702	44.8885	63.7293	67.5735	84.5274	48.4765	59.1687	54.5845	114.976	86.5466	72.3476	57.5107	66.7532	53.6412	69.6326	55.8028	117.872	66.425	79.243	160.512	68.5767
trpB	1181	46.9951	64.7537	41.2071	32.9165	45.1525	47.8642	61.5728	76.7914	51.0772	44.0846	45.5146	83.669	74.3427	72.8653	65.3882	53.1038	47.9917	44.302	51.1547	89.243	65.4718	68.7578	96.3179	46.8667
trpA	752	78.0627	102.852	80.2465	54.5298	72.1088	88.2084	97.3175	115.554	86.6473	66.4521	58.9949	158.204	89.3979	128.956	104.173	87.1654	113.702	67.2561	78.6262	157.8	106.104	90.6739	193.126	73.8642
Cj0350	425	1937.62	2120.6	2264.56	1585.74	2119.02	1910.7	1143.12	2061.49	1459.75	1289.15	1142.18	2212.85	1081.17	1352.65	1528.31	1208.74	1605.91	1314.32	1092.42	1841.2	1740.36	738.923	1791.62	1424.42
fliN	311	1238.4	1407.61	1444.37	1062.14	1323.43	1232.97	884.406	1424.94	955.83	958.111	808.492	1424.93	754.631	870.295	1031.72	794.77	987.487	1052.86	723.235	1244.64	1128.04	534.741	1213.14	1098.13
Cj0352	800	185.757	264.785	279.072	140.271	246.734	256.973	88.5704	266.923	180.559	220.661	138.679	225.168	195.883	287.093	224.086	202.986	288.256	237.078	138.759	264.28	191.3	133.466	355.942	254.831
Cj0353c	1463	134.742	173.605	161.183	95.7454	142.759	156.352	140.39	213.588	142.231	273.019	174.985	139.952	216.386	253.089	117.602	199.299	236.312	264.643	119.717	138.381	136.664	242.16	580.126	272.165
fdxB	248	607.822	787.415	664.754	464.809	609.467	743.504	506.293	1060.4	868.412	896.206	760.606	783.334	852.267	1010.2	532.62	896.788	887.436	942.083	626.488	930.99	826.859	914.624	2109.95	953.148
Cj0355c	674	4402.59	5889.14	5733.31	4196.93	5127.66	5640.69	3145.95	5043.88	3912.71	4126.8	2904.71	5896.76	3797.44	5013.64	4673.37	4031.05	5724.68	5505.51	3127.87	3307.01	4579.97	2657.6	5593.55	5456.1
Cj0356c	320	43.3603	78.7532	91.6676	38.6434	96.4566	66.6288	36.9736	85.4364	52.3063	63.3729	29.7524	73.6681	96.8492	240.546	94.0721	82.5531	261.688	65.9847	54.3944	130.718	59.0098	68.7566	190.438	71.7631
Cj0357c	611	585.466	1135.77	1445.88	550.983	1140.87	1058.28	284.698	944.49	513.558	481.499	673.176	961.715	840.065	1137.28	757.371	1116.9	1291.22	547.224	624.631	752.763	540.54	559.831	981.156	552.954
Cj0358	1028	18474.7	20855.7	18543.4	8656.23	10499.2	8977.11	8100.53	24584.7	621.999	762.739	9981.85	19485.8	253.802	190.523	197.847	264.152	238.344	254.781	308.467	274.569	325.897	121.09	201.396	254.19
Cj0360	1340	573.797	814.28	591.552	505.539	626.5	616.909	300.451	610.015	710.369	442.264	396.255	664.923	701.119	996.578	1056.34	667.234	1033.51	641.458	518.628	509.316	778.37	485.682	611.133	678.956
lspA	473	444.533	690.91	527.208	396.059	596.699	633.576	149.38	476.154	495.532	498.025	319.54	551.779	515.361	808.124	824.876	473.818	909.889	604.429	372.005	319.275	495.373	384.98	648.09	677.626
Cj0362	455	330.394	524.261	408.356	339.566	414.152	480.603	220.152	341.067	262.525	440.464	263.303	362.674	323.725	474.848	401.348	312.304	482.499	433.678	230.723	202.337	269.488	268.937	448.814	463.583
Cj0363c	1349	123.61	160.34	181.621	121.591	189.768	166.003	118.452	176.953	156.184	236.865	152.622	142.505	239.855	373.674	309.801	274.401	391.073	277.588	156.292	217.197	181.698	193.711	383.748	292.06
Cj0364	254	202.023	232.267	393.236	172.634	336.663	207.782	226.362	266.72	413.787	208.865	78.0903	249.698	245.088	556.629	331.29	388.264	904.781	227.812	403.171	824.666	492.705	223.71	667.561	303.686
cmeC	1481	185.714	165.379	159.405	209.078	161.176	215.903	148.468	150.935	180.83	392.114	137.769	169.343	437.998	491.896	334.847	392.064	422.492	356.854	201.859	203.555	210.546	380.329	480.502	365.161
cmeB	3125	203.456	193.934	163.355	242.474	188.511	231.027	167.396	183.645	201.013	475.436	189.548	168.295	366.792	326.784	329.249	309.973	269.72	396.481	191.525	204.584	217.652	316.704	332.88	431.387
cmeA	1106	260.486	251.798	258.729	348.337	248.673	320.761	231.2	237.121	337.023	618.267	212.637	267.243	452.537	507.526	457.559	458.702	526.868	535.01	275.384	516.294	382.756	373.554	614.385	577.763
cmeR	635	493.002	632.426	843.978	452.599	763.921	550.389	284.614	698.262	427.137	221.722	269.776	699.976	262.239	479.493	427.027	350.034	585.151	193.137	273.9	569.778	482.696	182.714	459.598	223.166
Cj0369c	1379	403.724	522.012	613.666	377.605	574.031	429.626	232.715	582.195	403.976	198.255	246.486	565.39	316.538	429.713	435.444	421.063	503.134	216.309	323.515	566.438	503.746	215.035	401.822	224.077
rpsU	215	39392.3	60532.4	82892.8	44191.2	70214.7	53224.7	17271.5	34089	14125.5	13366	42745.4	54557.2	22691.8	24316.8	21623.9	29114	37138.7	13840.1	10156.1	16074.8	13009.3	19525.2	33923.1	12277.1
Cj0371	608	696.385	1027.73	861.916	571.936	796.858	894.878	315.401	709.362	497.858	521.529	457.813	829.088	952.127	992.051	797.977	800.827	866.293	767.107	523.224	785.161	490.226	542.381	791.984	804.793
Cj0372	1172	879.238	1237.24	929.326	711.289	988.43	1109.83	425.018	831.41	533.473	644.878	586.417	963.009	923.341	996.68	795.941	770.466	810.605	811.797	536.569	698.724	487.991	594.088	760.325	876.595
Cj0373	938	748.899	1074.24	841.138	611.96	824.706	974.816	440.271	768.409	435.333	577.725	451.044	824.045	759.997	806.108	628.531	665.941	662.725	684.886	445.939	451.808	433.217	464.198	615.509	750.226
Cj0374	494	700.363	1032.27	1024.68	590.557	869.034	1064.89	311.625	795.166	403.072	596.949	483.025	905.161	804.821	908.148	673.756	780.531	906.171	750.212	424.194	523.659	455.952	510.924	858.158	725.238
Cj0375	479	127.01	194.809	209.643	83.2345	190.809	194.259	53.4252	147.972	62.7398	128.709	95.6549	169.772	135.577	208.085	114.176	127.079	210.88	133.155	63.2038	119.119	73.6908	85.5217	221.107	166.772
Cj0376	827	113.673	176.588	197.885	91.6068	182.549	195.827	60.2002	170.246	79.5122	172.986	120.481	143.997	144.534	168.175	82.2378	149.918	185.456	186.483	67.6465	139.057	82.379	109.695	299.285	193.902
Cj0377	1715	44.3784	63.3149	68.6515	30.665	61.0662	73.749	28.8744	59.9737	41.8593	83.7215	37.6266	56.0972	80.163	100.086	48.9289	76.8638	108.188	91.1598	38.1886	78.2561	43.5746	50.007	160.053	93.3881
Cj0378c	542	17.2688	41.1396	42.6033	18.6194	32.1305	32.7817	41.8193	136.772	501.732	303.4	96.735	172.16	438.217	791.792	624.156	482.05	775.429	436.58	372.631	302.878	501.192	400.092	611.111	509.157
Cj0379c	896	82.2856	132.854	114.322	99.4639	100.8	119.861	341.694	776.872	3463.84	1815.84	601.247	989.245	2966.85	4117.85	4215.95	3068.02	3855.01	3164.1	2831.82	1620.65	3578.75	2811.32	3182.81	3250.81
Cj0380c	788	55.2211	90.0479	76.0693	51.4974	70.2625	77.8317	45.6344	73.8224	64.8959	117.689	51.5171	69.02	105.106	137.258	90.4036	118.965	131.66	135.244	50.8823	70.8048	77.7635	93.7424	179.035	154.181
pyrF	842	328.117	403.296	369.985	283.936	379.775	390.304	214.96	403.728	429.849	525.654	259.44	364.31	579.735	724.789	613.636	549.086	672.199	654.008	382.722	404.787	483.856	424.213	666.924	669.869
nusB	401	412.764	472.065	438.238	373.241	436.079	419.453	263.557	486.111	598.6	517.601	267.269	455.567	663.889	848.385	827.526	645.306	796.642	695.869	536.76	571.52	669.88	500.404	656.192	720.654
ribH	467	672.817	722.044	560.285	619.07	650.786	606.629	599.647	774.859	980.291	771.815	387.072	666.4	914.693	1019.96	1114.17	792.79	873.137	998.984	828.984	932.787	1066.64	661.007	707.28	1027.05
kdsA	818	478.763	553.41	465.854	442.135	509.771	451.151	377.933	572.601	754.11	572.19	294.533	550.036	752.32	964.176	884.654	695.824	870.942	742.488	681.921	821.895	890.263	590.129	697.487	777.742
Cj0385c	935	92.3761	123.772	133.101	88.7023	126.524	116.129	71.4457	135.574	227.548	127.462	72.5513	129.594	253.882	321.494	301.184	280.28	321.759	181.463	221.512	293.431	277.462	205.708	275.629	202.153
engA	1385	225.381	316.161	310.52	210.177	285.946	282.04	136.106	236.487	223.459	282.06	154.001	272.584	316.138	450.32	432.159	310.838	441.985	313.681	221.523	270.678	272.369	223.883	325.11	310.734
aroK	500	147.948	215.544	203.926	138.725	201.41	206.632	89.7336	206.192	163.576	220.109	115.307	210.6	235.699	290.136	254.79	229.913	283.026	206.293	161.329	218.501	192.287	192.403	236.727	220.09
trpS	962	301.867	412.806	367.862	281.909	397.509	351.947	242.385	397.186	333.918	308.716	213.882	417.97	392.042	459.234	462.063	413.208	434.229	302.627	304.426	487.893	377.506	301.035	416.164	335.354
serS	1238	684.407	791.032	608.137	605.171	764.604	633.93	504.748	792.777	556.568	579.709	384.362	722.935	503.498	471.268	652.215	442.041	373.183	533.963	471.965	557.353	575.126	360.303	374.099	586.923
Cj0390	2465	239.113	306.635	283.423	219.922	305.053	284.075	139.896	292.938	219.824	258.853	175.631	254.734	284.236	359.272	285.594	269.578	330.194	259.885	212.362	254.619	235.798	220.545	359.677	264.832
Cj0391c	638	5157.26	4479.8	4458.24	3482.12	3881.56	4642.43	3903.98	4852.77	3808.1	3172.75	1348.13	2821.06	1417.67	1838.94	1276.07	876.959	2328.17	1196.62	3247.57	2609.09	4228.56	1003.2	1564.79	1254.46
pyk	1445	1047.1	1632.22	1431.6	1002.48	1428.13	1279.97	560.596	1230.02	1906.45	803.525	629.822	1391.54	1421.54	2336.9	2277.65	1434.27	2359.06	1207.71	1286.89	1264.7	2174.53	865.389	1420.24	1239.09
Cj0393c	1349	540.33	629.137	592.78	486.783	555.681	565.524	619.904	657.415	505.253	599.807	383.221	624.464	462.667	724.719	635.48	397.464	619.451	624.342	394.572	498.845	633.061	292.551	680.565	629.079
Cj0394c	632	99.3802	166.759	193.303	97.3815	164.95	165.14	64.1555	162.84	99.9178	186.181	118.005	141.778	117.328	183.006	137.509	112.68	195.623	200.361	74.8013	104.179	114.339	80.2906	278.235	203.418
Cj0395c	293	136.744	178.561	297.366	95.0811	216.429	164.403	84.1642	182.919	142.26	179.874	80.3326	169.216	126.424	240.483	168.631	131.531	278.331	160.287	95.467	268.275	155.222	89.2993	308.144	210.343
Cj0396c	1001	487.365	692.568	670.915	431.592	680.895	600.671	384.407	660.369	577.265	609.049	357.465	593.328	578.718	723.695	722.103	598.033	705.34	664.182	464.762	740.38	654.64	356.765	671.69	710.394
Cj0397c	581	310.887	445.646	565.768	249.167	487.641	391.1	214.166	398.009	410.341	357.543	152.261	442.532	314.267	623.933	428.034	412.955	850.971	372.218	325.703	875.483	488.048	222.213	666.346	429.936
gatC	287	1049.31	1155.27	1299.23	877.582	1193.9	1104.03	909.495	1193.69	1167.55	1065.16	591.593	1338.03	1073.06	1772.67	1376.43	1316.18	2093.94	1098.59	1060.76	1832.86	1493.5	892.323	1676.19	1144.6
Cj0399	566	724.27	1190.47	1018.73	604.708	970.785	953.26	605.74	1007.77	1176.47	810.521	566.429	938.298	1861.22	2373.92	1847.4	1579.09	2218.08	1136.01	1143.01	1163.6	1278.24	1160.7	1625.62	1219.84
fur	476	1271.9	1780.92	1435.57	263.072	351.221	343.547	797.353	1449.82	1437.27	258.185	190.71	312.237	2379.36	2642.12	2265.24	464.743	572.235	307.507	1418.6	1459.01	1438.38	355.764	456.266	342.932
lysS	1508	991.598	1430.42	1342.99	1005.23	1109.39	1105.96	635.602	1107.79	960.034	874.186	641.786	937.988	1619.56	1917.08	1588.42	1030.72	1392.66	838.472	934.005	1130.79	1080.16	842.993	1241.78	904.584
glyA	1247	2340.15	3098.64	2529.54	1568.12	1720.38	1759.62	1573.25	2516.13	1783.51	1437.44	835.655	1549.19	1730.17	2114.95	2239.69	903.587	1126.98	1182.59	1412.68	1767.41	1820.71	741.05	946.229	1217.37
Cj0403	548	1665.57	2305.19	1925.19	1110.38	1346.65	1400.66	1083.77	1792.63	1662.36	1249.09	673.109	1220.46	1969.34	2599.8	2277.72	1391.73	2122.48	1119.11	1408.83	1337.88	1685.3	954.674	1376.96	1194.6
Cj0404	839	2017.92	3080.45	2400.26	1461.77	1841.75	2003.68	1122.53	2170.63	2940.03	1541.6	875.511	1603.63	3813.44	5092.53	4517.13	2950.68	4158.08	1927.47	2595.96	2219.08	2885.79	2016.9	2423.74	2028.96
aroE	791	416.22	677.422	577.564	293.437	412.764	459.229	229.744	462.495	369.349	372.957	276.419	319.554	883.302	1251.02	878.5	549.342	951.797	438.446	427.348	367.06	404.506	480.132	687.985	463.931
Cj0406c	902	524.29	693.004	661.874	438.386	598.311	589.265	397.121	554.193	536.032	435.223	256.183	632.763	402.692	679.859	643.923	408.194	728.077	555.883	368.902	710.119	656.503	281.65	516.074	537.544
lgt	818	134.194	224.317	201.293	132.927	212.453	187.443	90.5218	197.664	350.647	146.546	102.731	209.237	341.725	540.238	360.189	339.375	515.28	209.246	269.506	305.198	353.208	260.17	474.201	239.385
frdC	785	6697.04	8674.45	6101.19	5268.74	7271.04	4487.4	3135.57	8143.37	2145.59	1548.24	3360.06	6992.57	981.003	1174.17	1775.06	1102.72	1281.58	1152.58	1505.56	2064.89	2395.75	781.843	1113.93	1267.66
frdA	1994	6532.45	8289.38	5227.03	4817.99	5928.73	3792.37	3081.29	7691.91	1542.27	1479.83	2902.92	5869.21	915.49	809.315	1342.15	933.158	754.924	967.658	1186.44	1135.88	1665.51	695.616	741.782	1043.42
frdB	728	10066.8	12212.1	8817.07	8199.21	9611.75	6442.96	5046.19	10795.2	2701.01	2465.95	6320.57	8772.23	1787.25	1439.89	2169.32	1926.47	1617.24	1879.97	2099.67	1840.84	2738.53	1427.55	1646.47	1937.59
Cj0411	2189	146.464	226.67	218.333	126.326	248.899	158.248	62.1271	185.253	87.4126	90.0406	129.213	179.425	128.711	136.63	122.454	155.771	152.659	111.342	81.7444	73.29	101.459	88.0161	242.995	117.938
Cj0412	1832	66.1031	124.692	110.397	59.4693	133.18	86.4246	32.7267	105.647	53.039	74.6637	77.3404	88.8099	88.144	80.4066	56.2781	107.591	75.2535	80.68	44.9551	29.6275	50.257	71.4462	150.996	90.9951
Cj0413	707	171.637	302.408	262.329	144.248	341.109	215.01	123.161	251.866	92.7004	154.925	172.352	213.906	113.915	137.443	99.599	125.326	149.496	150.827	68.9738	61.3102	87.8075	113.174	295.202	163.054
Cj0414	731	114.224	158.075	118.548	66.4989	98.0035	79.3996	156.217	228.521	1816.48	642.277	84.658	101.342	363.542	416.703	456.439	308.481	368.209	341.596	1437.12	3152.87	1354.07	449.491	341.823	350.843
Cj0415	1724	109.914	168.273	117.352	56.1868	81.1939	78.2117	134.25	238.258	1361.35	609.416	69.8748	91.8873	404.533	478.164	411.24	405.011	408.163	271.799	1063.62	1793.21	1119.29	482.934	377.059	285.115
Cj0416	101	320.28	325.404	428.005	291.31	380.52	358.351	636.395	506.798	817.316	286.508	114.558	388.242	433.316	1096.94	732.053	421.357	1412.56	209.061	776.53	1454.55	1010.57	393.818	910.477	257.166
Cj0417	149	346.042	381.137	525.738	297.151	416.728	409.412	362.682	543.188	864.767	273.766	105.609	398.838	441.263	1301.24	795.533	468.218	1643.19	201.49	822.741	1564.83	1061.9	428.806	1036.61	234.915
Cj0418c	707	587.142	915.436	884.493	381.276	810.218	766.871	214.733	569.488	680.495	494.444	369.018	691.282	1501.44	2963.08	2030.24	1302.46	2688.7	792.545	885.642	989.454	956.718	1126.13	1262.19	803.978
Cj0419	365	78.0535	65.2258	88.274	101.443	74.0352	79.3281	127.658	94.5364	147.548	112.712	48.5458	106.797	102.591	175.742	137.296	131.936	202.268	129.863	110.221	161.516	181.578	113.681	227.615	123.142
Cj0420	575	4505.63	7098.8	6961.74	9844.38	12560.7	12161.6	2037.89	4886.89	17829.5	7151.61	5229.87	12278.5	17550.9	32390.2	32751	15712.2	40700.4	13542.6	11469.1	7267.39	20829.2	11736.5	24066.7	13670
Cj0421c	959	14.6397	29.427	28.4179	22.5284	43.0813	40.6915	18.9219	27.3154	37.1173	40.3538	29.0251	45.8415	63.652	104.894	77.4655	60.9318	122.325	68.3268	33.8289	54.358	49.8696	48.5036	106.531	74.2939
Cj0422c	212	119.668	202.686	253.302	98.557	203.946	190.279	55.1821	142.879	175.081	113.199	76.72	201.357	122.721	281.782	225.034	152.575	386.682	161.298	131.943	211.617	231.411	116.562	264.882	170.043
Cj0423	230	30.6991	39.637	44.9446	32.1352	40.2079	34.6198	39.3036	66.2415	126.409	38.9064	22.7096	63.4612	88.8568	101.546	75.5192	77.0483	90.4271	57.9535	112.488	123.627	99.272	64.3488	94.5025	66.5629
Cj0424	635	50.0372	52.7631	49.7888	49.2442	58.916	58.1375	69.4003	90.9457	146.601	63.4144	31.965	82.4575	124.079	149.505	126.602	97.9348	99.8875	82.0024	126.604	129.658	131.874	92.6055	110.042	89.9466
Cj0425	419	61.7237	67.352	57.9935	67.5064	74.2394	66.9056	83.9195	104.342	168.48	72.391	43.5517	92.2034	162.533	216.527	161.756	139.145	149.349	91.8688	164.229	160.305	172.758	133.091	145.305	108.521
Cj0426	1580	673.915	808.783	674.946	603.406	719.013	740.112	532.722	750.152	464.196	605.931	390.338	758.8	490.035	577.29	609.162	467.19	469.611	662.089	372.892	506.256	510.706	378.578	520.528	718.682
Cj0427	338	2601.53	3060.19	2620.26	2129.32	2565.31	2703.12	1994.67	2856.69	1313.91	2006.58	1186.18	2798.54	876.738	1201.16	1251.04	835.946	920.84	1873.2	798.714	964.257	1301.38	684.182	1495.76	2007.08
Cj0428	386	6266.15	7450.91	9271.77	3829.77	3876.85	4308.26	7894.01	13772	8143.61	4726.69	2910.49	6006.97	1217.93	1500.74	1237	623.279	1355.86	1283	8685.73	8298.95	7956.87	1010.09	2585.02	1244.09
Cj0429c	587	145.183	176.773	245.401	107.995	149.36	128.698	48.0119	312.588	174.883	127.499	84.138	158.37	116.932	225.391	180.94	141.183	270.708	79.3702	184.263	237.247	197.534	90.3853	190.74	78.9113
Cj0430	1229	45.4268	66.9966	91.976	43.2539	76.2239	67.7338	19.7407	63.7474	70.0417	48.7928	34.8604	74.0388	83.8015	161.559	112.777	96.4849	199.908	70.0406	83.4895	146.939	100.774	56.1266	133.087	72.3455
Cj0431	617	34.7305	42.0679	62.2294	27.9896	50.8047	46.075	20.2532	53.0947	33.6459	48.7835	34.8263	43.7458	57.312	89.2489	59.6315	45.4845	108.025	68.8483	45.6645	77.2172	48.3075	41.5496	100.357	61.9258
murD	1211	99.3228	134.259	116.069	64.5542	112.267	125.146	78.5996	134.81	113.041	250.565	129.994	105.367	439.558	341.013	187.913	379.219	251.54	498.703	166.553	157.263	137.025	383.34	429.096	499.359
mraY	1064	194.993	257.426	212.352	141.402	219.434	242.135	141.935	256.103	183.514	370.869	258.749	208.167	656.666	570.596	359.859	618.595	442.041	528.264	271.805	332.801	224.335	569.254	682.528	555.006
pgm	1481	323.143	396.705	358.197	278.371	394.405	371.954	218.572	315.166	388.299	281.119	186.43	415.849	511.535	612.904	593.619	523.286	578.529	436.762	350.349	518.893	511.886	384.255	542.01	448.787
fabG	746	714.929	715.406	573.712	492.905	567.262	670.059	879.249	819.26	870.965	1104.97	515.283	752.816	1598.13	1367.22	1122.72	1380.87	1034.65	1596.4	974.436	1220.97	977.841	1349.97	1805.13	1680.44
Cj0436	413	368.964	406.468	353.016	257.601	349.545	369.662	424.406	429.119	484.624	623.56	287.519	426.623	832.12	913.261	606.98	769.159	764.66	857.231	496.894	732.082	526.4	729.196	1268.25	969.653
sdhA	1838	1274.64	2452.05	1345.2	1071.94	1376.07	679.401	273.327	1754.79	47.3369	30.0968	770.951	1288.38	27.5419	35.9736	31.7985	21.5411	36.0315	22.1968	25.3521	24.3054	23.9049	20.9936	26.1921	23.2796
sdhB	968	1817.36	3426.19	1746.36	1414.24	1705.43	968.739	440.634	2288.9	64.5619	40.999	1024.53	1713.51	42.4337	51.5857	43.4647	30.8292	42.9716	26.8321	33.0246	36.1628	33.2136	35.9713	39.5478	27.5758
sdhC	860	2449.99	4580.94	2563.32	1985.78	2364.05	1430.98	623.652	3156.9	144.391	87.9713	1562.42	2264.91	153.841	285.882	198.558	140.565	279.813	90.0981	134.354	125.199	143.439	125.922	205.744	85.7372
Cj0440c	671	383.348	617.015	591.32	453.841	594.959	525.371	194.653	487.32	968.802	269.838	258.061	656.725	715.554	1189.33	1064.64	875.752	1379.32	478.241	694.847	741.483	1115.19	525.921	1218.73	488.982
acpP	236	6922.34	6900.85	6031.58	4835.65	5782.69	7026.77	5892.39	6459.05	4725.65	6258.32	3636.41	7011.13	7033.79	7268.45	6102.27	7343.7	7236.3	7000.1	5059.83	8695.72	5128.7	5453.78	8515.21	7136.32
fabF	1217	4450.73	4634.33	3364.63	3020.78	3736.67	4408.42	3461.16	4303.05	2773.39	4428.97	2741.47	4220.85	5104.46	4509.32	3827.97	4647.71	3426.55	4850.26	3094.8	3977.25	2871.75	3845.18	4533.97	5053.43
accA	941	1484.65	1726.15	1191.56	987.328	1361.45	1586.41	817.975	1422.42	696.946	1629.16	1024.56	1313.84	1869.36	1672.73	1146.23	1686.92	1187.32	1564.24	866.074	703.988	727.859	1527.04	1725.82	1660.03
Cj0447	599	222.458	336.284	343.021	201.459	349.979	282.45	152.691	315.273	354.644	203.423	163.139	311.361	472.274	638.903	565.742	435.739	560.52	276.598	325.187	437.035	422.696	364.115	432.261	284.309
Cj0448c	1100	2828.43	3758.62	3691.14	3135.73	4100.43	2790.18	1509.04	3590.07	1538.63	997.538	1624.54	4000.7	1102.22	850.551	1370.03	1365.23	897.11	1308.13	993.022	1488.92	1464.65	566.962	924.561	1362.74
Cj0449c	218	5035.36	6883.85	8071.94	5610.81	8026.42	5299.52	2788.66	6442.38	2850.08	1677.64	2348.95	7947.39	1820.69	1604.92	2560.67	2304.51	2130.15	2129.45	1874.65	3805.14	3041.32	910.163	1950.98	2198.64
rpmB	197	2717.3	3709.8	3545.36	1499.65	2587.97	3792.04	2160.42	3047.35	910.611	4398.14	2493.3	2674.36	2144.79	1832.11	966.291	2503.02	2327.58	4459.65	1013.86	2760.99	914.681	1541.47	5140.87	4307.76
rep	650	535.686	727.98	566.948	442.701	635.152	645.914	236.529	468.786	386.011	456.81	403.412	555.595	674.858	751.226	684.665	620.568	644.062	541.126	475.662	733.067	443.17	512.925	599.868	527.93
dnaQ	764	86.7233	153.528	120.807	70.9753	125.839	144.102	56.6381	83.7871	64.3026	109.673	84.2033	104.546	198.338	205.897	163.752	155.123	178.142	129.057	86.1676	128.69	73.26	134.999	188.432	128.88
thiC	1295	776.39	1040.36	985.623	852.161	873.866	876.57	580.054	939.611	2380.36	1618.56	434.275	881.605	1948.65	2539.16	5158.12	1693.85	1709.68	689.191	2547.53	2286.69	3230.11	1486.6	1370.74	759.688
Cj0454c	572	137.364	199.986	169.69	198.668	272.223	280.827	88.1997	235.614	225.833	268.999	134.66	216.596	309.809	491.243	617.376	325.473	485.658	208.965	234.445	312.29	339.511	292.243	435.026	226.471
Cj0455c	347	141.017	140.063	173.519	122.475	161.981	178.644	64.7453	167.296	102.424	180.182	85.9323	123.52	188.12	404.602	166.064	254.398	438.313	143.959	111.84	205.95	150.451	168.513	391.615	145.557
Cj0456c	962	142.698	151.083	174.581	110.444	142.636	165.268	79.2519	162.129	97.9552	166.589	90.9273	116.203	188.823	298.177	156.949	195.716	322.716	144.644	141.16	169.988	130.604	137.09	304.272	149.621
Cj0457c	632	333.995	416.85	453.306	263.02	375.127	426.387	227.489	363.128	229.673	372.639	307.358	296.478	541.221	498.529	338.898	514.305	418.286	330.256	328.783	264.246	235.317	490.63	462.783	327.332
Cj0458c	1304	867.363	1079.18	927.859	666.701	894.084	1035.39	586.194	908.65	691.972	887.513	743.81	981.413	1375.01	1390.38	1052.78	1446.48	1208.39	900.192	902.284	1059.89	791.246	1187.58	1352.7	917.757
Cj0459c	269	1754.67	2119.12	2468.9	1418.2	1936.8	2104.33	1119.35	1791.14	1562.45	1481.4	1173.63	2246	2055.55	2784.97	2022.18	2498.7	3106.46	1501.36	1710.58	2489.9	1903.36	1641.25	3114.39	1534.21
nusA	1091	294.093	420.572	308.8	180.179	226.112	380.723	335.515	391.73	228.236	420.756	290.1	368.921	546.629	489.659	277.643	584.567	397.546	555.44	421.021	870.082	275.176	353.194	578.813	573.773
Cj0461c	1190	80.5845	107.204	118.005	78.8918	109.151	97.714	72.9487	141.238	169.792	127.64	101.23	120.076	204.845	249.119	182.107	234.115	211.417	167.388	202.673	268.465	203.538	172.899	222.331	175.438
Cj0462	1049	364.804	440.29	384.513	330.41	412.684	389.129	302.755	450.297	543.287	391.184	245.747	482.14	597.226	808.363	788.801	662.483	751.097	508.148	506.123	643.496	642.157	457.846	572.473	528.577
Cj0463	1223	253.02	313.742	294.406	232.381	289.795	298.2	206.528	340.243	307.003	337.619	182.077	320.72	435.96	472.422	439.599	486.569	475.569	432.135	322.25	419.938	382.469	294.057	456.895	456.049
recG	1826	60.3852	93.3013	95.0631	56.2397	94.6474	81.8434	41.2066	96.1995	75.6534	92.3156	70.4977	77.5239	116.598	190.237	121.796	104.012	179.543	123.311	74.7386	70.5923	91.2464	89.7369	181.676	118.955
ctb	386	179.306	230.763	227.286	166.256	201.31	195.884	114.169	226.213	493.04	236.492	139.941	210.676	400.751	670.858	543.63	317.783	590.49	332.732	354.434	360.461	559.543	323.686	521.724	336.108
Cj0466	599	68.807	101.205	121.139	56.119	93.4346	77.781	29.8502	98.9249	195.059	84.1048	38.9635	111.587	223.904	539.394	260.192	211.161	602.958	109.599	168.021	197.473	196.667	152.441	378.457	122.112
Cj0467	704	196.393	259.816	271.265	195.943	254.619	243.128	125.291	273.041	411.673	253.31	225.585	250.936	713.716	840.417	645.401	627.71	682.511	390.175	475.734	443.207	401.726	569.405	569.579	401.472
Cj0468	659	150.376	244.868	226.534	155.833	231.637	220.386	92.1896	248.371	324.994	238.688	189.019	212.963	624.733	708.62	536.494	520.724	564.486	359.636	351.489	303.279	319.317	495.794	501.564	380.438
Cj0469	764	193.972	256.513	240.912	174.322	250.264	230.839	107.099	263.342	263.328	219.803	133.791	244.496	323.201	432.116	371.668	264.804	382.393	321.134	228.45	175.005	267.193	207.73	417.312	326.098
tuf	1202	22532.2	18541.4	11070	10639.7	13847.5	14991.8	29343.8	17624.1	8745.9	25726	17014.6	13537.3	17826.6	11924.9	11177.6	11996.6	7627.29	22775.4	15313.8	15368.3	9498.41	16029.2	11984.2	25338.6
rpmG	161	8281.63	7736.96	4519.47	3826.65	5320.27	5753.35	7558.93	7263	2436.38	8681.4	5124.23	5502.13	4631.58	3096.65	3405.29	3315.17	2083.53	7316.15	3368.75	3230.39	2570.72	4084.59	3509.38	8376.84
secE	182	9896.49	9961.02	5884.13	4348.05	6509.57	8206.26	8001.16	8289.78	2959.67	12129.7	7604.12	7377.28	16167.4	11192.7	6532.55	12287.3	9416.74	12694.1	7294.95	8861.12	3970.44	15206.8	12772.3	13530.8
nusG	536	6586.57	6581.27	3880.73	2928.38	4309.09	5395.01	5888.74	5357.74	2010.33	8095.84	5332.37	4730.93	11996.7	7734.18	4503.94	9203.22	5412.29	8848.28	5351.56	5515.31	2620.36	11215.3	8324.23	9413.27
rplK	428	6044.69	5900.98	3918.97	2914.8	4118.53	5119.05	7247.49	4869.62	2168.82	7379.45	4226.97	4538.67	10282.1	6496.5	4083.64	8593.97	4893.08	7786.25	4717.09	4831.74	2695.9	9189.01	7456.77	8149.09
rplA	704	4859.55	4864.92	3422.23	2228.35	3358.24	4666.45	6946.99	4018.71	1806.02	6860.34	3445.38	3929.74	9437.59	5776.57	3440.81	8226.58	4713.4	7718.3	3663.49	3950.45	2299.74	8132.07	7020.44	8057.22
rplJ	482	6987.05	4750.52	3608.04	2537.52	3160.27	5503.7	11444	5455.36	2562.75	11440.1	5713.31	4633.43	6105.68	4309.41	3293.04	6426.77	3635.82	8230.09	4449.14	3993.24	2884.99	4785.86	4848.44	8593.21
rplL	380	5365.17	3542.54	2613.81	1908	2362.84	4065.61	9801.43	4013.47	2281.03	8814.22	4272.52	3425.11	5686.89	4037.28	3158.86	5214.22	3122.46	6578.76	3822.91	3318.98	2634.84	4569.78	3693.2	7165.08
rpoB	4139	1482.78	1237.75	926.906	620.487	944.838	1344.85	1758.17	1130.42	444.969	1645.4	964.974	1064.32	1442.99	1082.48	935.158	1158.04	861.381	1452.98	748.858	649.198	546.158	1025.06	1281.72	1534.81
rpoC	4556	1554.56	1046.73	864.168	670.797	994.291	1272.91	1800.67	1035.59	445.287	1546.38	907.374	1066.12	1518.87	1035.74	991.166	1200.46	838.055	1328.4	748.342	616.365	583.208	1095.88	1229.26	1420.57
Cj0480c	764	29.4451	37.5459	49.2016	21.767	35.7632	40.3968	39.5858	44.6129	41.8963	46.014	15.9233	41.7728	60.0117	101.527	74.8867	56.6514	136.592	58.5362	40.5129	93.8708	72.7754	37.0144	90.7824	54.635
Cj0481	911	39.9246	36.2042	31.2415	26.4458	37.2433	24.4877	79.8216	36.4887	31.676	48.9859	17.8536	34.1422	22.8026	33.7979	23.6396	22.9957	28.9048	74.8668	18.8837	23.9292	31.4983	18.3494	59.3628	65.7123
uxaA_1	266	24.3838	25.1041	15.6457	15.7633	23.7043	15.3383	44.9793	26.7139	24.1076	36.9176	13.4221	25.6942	20.4714	24.2386	15.6628	8.91579	15.0891	54.325	13.7494	19.2412	19.0233	15.6487	42.2652	45.7483
uxaA_2	1169	28.1634	25.4819	18.7192	21.5211	23.1676	14.8613	45.886	25.4993	24.2666	33.204	12.3297	20.364	28.4666	39.4518	22.1369	19.4985	22.9937	42.8386	19.0613	16.1616	20.1124	22.6647	33.9809	40.1281
Cj0484	1235	20.4092	22.9446	15.8709	12.5448	16.4349	12.0423	24.8655	20.0894	17.9974	24.8425	7.65559	12.5691	29.8304	47.3585	27.0833	21.5503	32.9427	31.5719	18.5362	22.819	20.9863	28.3015	43.5089	31.3087
Cj0485	791	31.1387	40.4486	30.6348	26.5945	31.8094	26.206	43.8647	32.8885	66.1612	35.8486	16.2157	27.0932	84.3952	136.738	95.9214	58.632	101.715	53.5459	63.8753	53.042	72.7097	75.3443	103.938	59.8006
Cj0486	1259	28.8891	35.4674	25.805	24.6114	30.9555	23.2596	40.1773	31.2338	51.7112	34.2919	15.1243	26.3611	69.5233	109.477	80.0272	50.965	85.7862	43.7836	42.606	40.9536	56.8572	66.1774	91.8618	47.3929
Cj0487	773	25.0662	24.2634	20.4935	16.2731	23.8494	17.7924	27.6884	26.2535	38.4558	25.2574	11.2903	22.1793	55.6603	93.196	63.0074	41.3334	77.4134	38.8384	31.8052	31.5527	41.2728	47.8662	83.0128	37.156
Cj0488	320	38.9986	61.3331	49.5047	39.0876	55.547	46.8869	61.8996	59.655	89.8379	50.4804	19.4217	54.1198	111.555	193.876	123.596	94.9051	165.527	73.1866	77.8877	82.933	101.242	90.2302	146.117	78.7145
ald1	224	82.4689	106.542	70.721	58.0602	80.1571	66.1	89.3182	92.48	149.932	88.4575	29.5163	78.6069	180.373	345.106	210.359	148.813	283.163	97.8788	117.013	121.579	173.007	147.188	218.519	120.335
ald2	1184	18.792	34.8205	23.301	16.6266	25.3086	17.1185	22.9611	27.4141	45.5317	33.5686	11.8943	19.9103	86.1348	132.97	71.4177	60.4807	101.236	42.7167	41.415	35.4893	44.9271	69.9787	105.861	44.8692
rpsL	389	6394.91	7195.52	4123.44	3053.74	4204.63	5900.74	7906.43	7666.92	2784.55	7733.9	5975.3	5483.58	5963.52	3692.72	3108.55	5358.11	2743.96	6889.62	3510.04	4647.9	3016	4219.46	5368.2	7472.25
rpsG	473	4630.19	4793.77	2538.97	2075.1	2518.83	3780.73	5531.43	4598.33	1566.79	5724.58	3830.98	3484.44	4261.32	2315.04	1873.93	3710.88	1607.38	4886	2169.6	2939.73	1651.03	3061.82	3329.06	5206.2
fusA	2078	4712.9	4203.7	2301.15	1858.48	2340.28	3700.38	6367.14	4000.66	1234.78	5662.69	3437.36	3194.85	4144.79	2112.67	1493.41	3758.14	1562.33	4362.87	1726.88	2148.42	1179.25	2975.8	3103.47	4677.92
Cj0494	152	307.344	395.008	259.668	143.072	245.339	374.489	342.842	427.479	120.487	482.823	332.322	308.276	637.331	541.04	295.718	484.982	415.293	474.115	278.043	303.048	157.928	569.005	525.334	557.835
Cj0495	704	61.4601	84.2135	50.5345	24.4297	43.9292	76.6493	51.9292	78.696	28.1756	130.988	75.7898	53.8072	184.97	146.72	70.0998	129.884	127.242	137.667	55.799	56.3657	34.361	147.724	169.768	148.229
Cj0496	377	413.125	781.669	793.571	374.004	689.23	606.744	128.178	594.528	496.594	398.118	338.474	735.611	669.062	965.566	715.216	658.079	1165.46	521.918	383.196	445.326	535.253	426.229	1129.38	548.564
Cj0497	1280	213.53	388.685	372.911	190.552	324.79	328.569	139.897	309.566	252.573	244.186	187.709	340.331	430.517	519.539	374.638	461.453	538.533	304.231	225.038	262.671	263.664	275.027	568.433	321.963
trpC	779	209.841	337.667	301.847	178.355	298.866	306.899	139.338	274.428	201.053	232.353	226.867	297.263	425.456	412.478	317.808	395.267	396.108	274.412	193.1	187.939	206.042	286.766	452.869	286.308
Cj0499	488	165.887	287.36	240.577	141.991	256.815	241.379	105.425	239.15	142.208	184.085	181.82	238.924	287.093	289.451	229.551	251.766	250.856	221.576	131.848	114.85	141.882	213.246	300.321	219.201
Cj0500	1001	46.4235	86.1432	81.8778	37.8416	76.6682	79.0201	35.592	69.4841	34.3113	66.6982	59.6435	64.6909	85.6962	98.5871	62.1391	69.4974	84.3249	74.7313	34.1687	31.3726	36.0024	67.3266	112.716	82.3532
hemH	914	80.0363	100.569	91.8746	47.5084	89.4848	112.965	79.2687	111.874	45.2472	151.498	90.0602	85.1703	184.985	209.104	102.53	196.696	221.896	183.997	73.2119	80.6776	66.3682	147.687	280.259	202.36
Cj0504c	869	101.754	152.083	108.142	53.9759	91.0782	125.63	95.3824	135.684	49.0287	186.29	118.31	129.506	245.081	150.054	95.0772	294.82	119.528	258.535	93.526	109.941	72.8586	178.601	305.852	279.543
Cj0505c	1076	256.913	366.048	226.017	150.789	210.289	308.543	262.48	352.307	122.325	382.502	310.305	320.987	474.901	272.639	210.781	544.532	201.939	509.059	207.591	273.83	141.829	376.232	458.285	534.892
alaS	2531	694.967	833.24	626.27	541.085	712.614	662.976	515.63	792.418	499.641	599.115	493.039	763.842	830.366	747.011	652.347	777.753	582.186	667.186	579.077	693.36	545.122	677.823	682.805	708.896
maf	554	150.719	184.472	184.291	110.836	175.166	161.19	52.6716	173.81	104.569	148.938	127.34	170.208	159.21	165.901	143.947	183.72	162.572	166.06	104.771	131.621	114.397	124.87	226.661	177.498
pbpA	1934	203.091	278.685	259.164	158.121	264.143	252.541	168.923	309.38	195.291	255.382	199.204	252.708	303.218	294.866	231.688	283.268	270.611	354.685	210.329	221.743	214.101	221.722	393.741	370.426
clpB	2576	120.668	133.648	118.198	97.2223	132.457	122.263	187.616	149.684	350.052	221.826	96.7107	176.348	391.384	981.519	701.546	278.139	825.043	414.413	484.511	475.276	440.376	336.313	292.925	429.123
Cj0510c	293	101.157	119.503	140.207	77.8598	123.381	110.95	87.3403	178.398	78.2706	107.488	67.9217	141.541	51.3955	69.6076	79.9095	64.5287	78.4557	94.1738	66.8038	83.243	91.8273	50.0617	70.4442	71.0074
Cj0511	1337	787.863	1001.6	861.128	583.695	828.674	858.484	677.669	1068.14	713.223	870.779	566.07	900.915	896.882	1135.36	799.493	916.573	1151	1071.82	750.129	1169.46	789.671	608.637	1029.62	1137.08
purC	713	1171.89	1333.18	1173.61	780.156	1096.83	1198.91	1086.26	1389.27	984.751	1121.88	624.536	1284.41	1153.05	1362.87	1124.64	1103.66	1355.55	1387.25	1029.32	1327.02	1069.75	720.403	1122.92	1437.79
Cj0513	248	1293.11	1621.19	1420.18	897.237	1413.13	1441.63	1136.68	1674.73	1156.35	1466.97	868.312	1467.64	1389.27	1701.53	1404.31	1341.99	1771.19	1710.37	1132.81	1565.41	1271.02	877.058	1504.82	1873.06
purQ	674	903.004	1164.96	971.819	654.06	1006.88	1069.01	750.393	1222.53	681.48	1125.76	786.433	1026.25	1025.66	1153.58	914.074	987.482	1183.25	1301.73	762.698	871.775	769.356	703.073	1110.57	1395.18
Cj0515	1199	237.405	381.14	327.004	172.959	331.005	361.687	218.7	395.169	195.077	487.924	281.615	299.749	436.388	445.663	291.64	428.892	427.622	567.851	221.939	270.297	224.399	307.162	584.955	624.021
plsC	695	127.111	179.631	165.833	83.0323	167.797	186.151	78.3286	181.265	99.0708	243.799	149.166	130.176	275.196	260.606	159.661	265.217	246.579	288.938	111.386	124.919	108.858	204.872	345.758	313.758
crcB	371	42.4896	59.1625	52.8316	25.2857	51.634	64.2099	16.8413	59.8949	29.7355	74.2391	53.4634	36.3762	106.549	131.936	71.4921	95.3541	119.004	86.7981	36.5113	38.8319	30.1063	81.7446	120.592	93.1117
htpG	1829	899.624	1020.44	733.861	586.925	694.934	903.909	1027.46	1164.02	1028.53	1337.35	731.727	982.882	1263.5	1071.57	777.155	1141.1	880.616	1936.53	846.846	1130.87	903.376	834.702	1277.25	2047.74
Cj0519	320	722.501	966.269	717.189	513.69	685.892	878.102	695.228	1029.57	759.801	1160.87	781.621	895.059	1004.84	981.717	667.673	896.761	828.205	1490.2	628.181	795.564	700.404	705.736	1158.13	1610.27
Cj0520	437	331.979	478.487	363.427	223.613	326.913	432.936	148.149	468.941	285.276	559.529	406.079	402.795	448.899	505.397	301.996	368.132	424.999	647.95	248.441	329.093	291.179	342.004	612.03	742.282
Cj0522	506	60.6843	112.003	68.8496	34.9723	59.3387	110.154	15.6321	69.3834	27.1721	83.2561	81.0123	72.115	141.23	146.793	78.5112	90.2239	92.6625	111.279	34.3996	48.0771	31.2207	100.284	148.237	113.136
Cj0523	278	19.1966	32.7932	20.7653	13.0377	16.8488	43.3185	5.02107	15.3798	7.23287	27.3813	26.1612	17.918	56.5869	71.2335	22.3746	30.5692	49.2196	32.9357	12.1814	19.7744	4.8835	46.1081	58.4836	35.5366
Cj0524	704	9.32981	14.5992	16.3999	7.87404	12.0272	14.769	9.81933	14.6272	8.95445	14.4442	14.8386	10.3665	24.4463	34.9512	19.1712	11.5099	22.2004	23.5344	8.27364	8.16764	10.3434	16.7997	26.0426	19.7019
pbpB	1811	120.365	182.377	185.808	91.8668	152.531	152.87	106.879	173.609	123.782	205.572	110.839	120.415	253.318	300.979	195.58	228.153	250.272	227.031	169.153	139.249	170.17	214.453	314.757	228.283
fliE	299	986.327	1305.05	1458.57	767.252	1030.3	1079.53	940.574	1367.12	1594.34	1036.4	542.42	1133.62	2420.4	3688.89	2286.18	2742.41	3767.59	1130.32	2271.96	2728.88	2285.53	1884.28	2843.17	1133.67
flgC	497	1611.49	1935.48	2084.52	1302.39	1697.97	1599.74	1299.96	2075.33	2412.69	1498.27	862.574	1783.19	2504.58	4104.56	2797.77	2522.04	4162	1433.84	3060.32	3664.34	3442.7	2090.39	2988.15	1448.96
flgB	434	1020.79	1079.99	1394.47	714.613	766.132	792.556	910.814	1670.05	1756.8	947.92	375.523	1021.76	578.557	947.898	818.281	387.677	930.139	378.885	2292.78	2206.6	2643.13	414.095	798.92	378.983
Cj0529c	1004	118.819	152.859	205.32	105.045	181.408	157.765	70.3754	142.512	208.5	149.029	91.2723	152.59	315.044	539.167	374.292	366.593	561.132	203.3	235.161	388.625	309.47	221.053	393.069	216.411
Cj0530	2573	82.6448	94.2656	121.102	62.9754	93.3553	92.2003	73.5994	115.196	97.3466	99.9991	51.9321	99.904	87.2412	163.978	102.651	97.7797	187.688	98.5012	79.1525	199.04	117.256	67.8186	176.144	112.263
icd	2207	2385.95	2603.77	2138.3	2746.77	2711.67	2385.25	1933.06	3137.66	2449.6	1398.41	1317.06	3432.82	987.816	1418.33	2114.76	877.992	1036.64	1382.33	1159.79	1124.86	2636.21	618.183	1345.01	1447
mdh	905	1423.32	1710.5	1298	1657.42	1729.2	1548.96	806.225	2036.22	1334.17	923.163	856.592	2165.6	763.79	917.577	1242.53	701.58	607.195	907.249	642.709	468.981	1266.99	476.452	871.945	951.736
sucC	1166	2162.76	2359.48	1624.59	2413.88	2384.67	1958.84	1899.34	2676.72	2175.77	1495.68	1280.6	2728.19	1055.17	1241.84	1875.86	870.027	831.153	1527.25	1085.4	705.571	2038.8	675.457	1091.27	1652.63
sucD	872	2101.24	2482.63	1579.75	2407.6	2328.96	1917.36	1878.22	2626.59	1928.47	1552.63	1387.54	2498.64	1185.26	1458.86	1789.08	1081.24	1100.5	1504.38	1234.1	954.617	1921.77	936.152	1237.97	1649.43
oorD	314	2836.98	3437.04	2045.39	2661.89	2688.52	2323.13	2800.81	3649.03	1958.64	2222.68	1650.38	3065.2	1106.47	1457.45	1514.85	1081.95	1212.4	1316.35	1635.4	1830.01	2163.77	1138.8	1186.31	1406.64
oorA	1127	2993.93	3379.27	2042.04	2641.38	2595.45	2283.31	2898.35	3609	1656.13	2207.76	1751.24	2943.53	808.516	972.554	1254.89	699.754	694.257	1161.06	1261.96	1336.23	1705.97	773.346	812.272	1207.14
oorB	848	3337.93	4021.82	2595.95	3009.93	3094.24	2831.76	2993.94	4214.94	1910.19	2538.55	1897.96	3512.89	951.645	1094.85	1344.81	847.632	807.214	1326.89	1258.33	1474.09	1806.61	814.841	987.529	1421.91
oorC	560	2881.21	3535.13	2546.8	2780.42	2923.61	2751.88	2815.69	3668.66	1673.22	2282.98	1902.27	3306.25	922.693	1141.82	1198.97	936.288	910.574	1293.33	1110.75	1342.05	1708.14	822.248	1201.78	1348.57
Cj0539	266	662.683	800.712	1078.79	588.317	900.536	701.851	284.869	655.623	718.529	483.205	446.41	881.007	912.622	1412.52	1155.52	1024.82	1730.67	616.542	757.998	1126.2	950.004	628.185	1273.81	584.644
Cj0540	539	265.5	384.707	407.358	226.522	366.878	358.943	153.78	346.011	314.37	312.635	221.901	401.04	776.169	983.927	665.952	806.911	953.272	450.797	408.255	592.716	443.302	524.779	890.054	469.264
Cj0541	896	186.288	215.288	231.042	138.647	223.247	224.667	147.479	243.97	190.023	255.969	169.423	208.541	498.877	567.516	371.468	534.889	511.214	335.624	278.246	399.362	244.979	350.494	649.573	344.139
hemA	1301	218.351	274.177	259.161	169.941	263.974	247.949	191.744	271.428	174.102	296.877	230.112	234.845	486.351	510.445	325.291	518.92	465.941	315.358	260.97	299.956	226.253	395.013	599.495	330.495
proS	1712	311.001	358.746	288.653	224.662	328.736	309.389	272.944	344.187	256.326	340.123	247.126	334.06	509.702	495.35	408.981	507.821	421.965	375.647	287.173	272.9	289.372	388.253	527.204	386.13
Cj0544	392	258.036	324.404	271.411	172.051	288.765	277.326	133.786	311.237	220.704	293.5	194.47	276.159	428.059	438.883	321.096	418.122	438.416	347.184	237.568	293.852	279.897	309.967	564.774	376.027
hemC	926	369.283	441.521	343.164	264.549	417.826	369.325	315.909	418.935	304.234	406.812	283.53	363.663	618.766	601.705	457.467	622.993	530.904	471.386	350.783	327.467	357.463	466.217	694.214	483.411
ubiD	1805	249.991	302.173	237.634	174.501	284.983	261.074	208.725	262.163	167.127	293.947	207.617	235.951	430.031	411.837	285.112	390.96	352.18	317.368	198.382	189.841	201.471	331.826	493.94	316.215
flaG	368	3602.46	2650.09	2262.73	3353.53	2693.31	3035.85	3087.57	3585.52	2913.77	1969.64	848.734	1788.15	1534.53	1791.72	1342.63	996.58	1792.68	991.675	3330.84	2824.7	3273.29	1157.88	921.524	1057.47
fliD	1931	3435.54	2223.29	1738.05	3025.02	2244.74	2538.19	2763	2955.03	1990.45	1546.77	693.726	1423.37	1139.31	1358.74	1092.32	703.845	1216.43	737.342	2186.74	1846.79	2048.75	765.017	630.611	750.27
fliS	389	2595.62	1934.42	1593.23	2346.17	2014.87	2278.01	1861.48	2505.69	1349.25	1275.66	627.002	1264.13	1036.06	1458.38	912.187	724.317	1373.39	587.318	1472.44	1181.87	1314.62	714.737	752.466	584.284
Cj0550	278	1964.55	1636.11	1406.49	1658.35	1672.35	1891.34	1352.82	1948.69	1003.8	1016.66	745.832	1051.74	1119.41	1457.33	963.372	794.562	1305.52	641.461	1259.07	1051.45	1122.09	869.874	937.396	641.071
efp	572	1707.21	1988.59	1719.43	1270.28	1832.6	1925.98	1536	1949.13	932.118	2043.39	1394.69	1891.44	1413.18	1574.71	1135.96	1386.77	1647.39	2304.71	950.329	923.172	1008.72	1155.23	2539.8	2413.75
Cj0552	695	411.693	483.835	450.752	517.622	401.26	600.494	690.707	534.871	181.956	391.449	333.246	508.037	197.619	173.611	138.216	228.06	174.391	262.858	189.152	246.02	186.905	175.021	204.402	288.906
Cj0553	956	254.723	275.696	280.226	315.124	242.402	357.322	448.39	352.435	117.5	244.584	169.787	300.086	121.445	122.428	78.5066	111.22	112.594	157.345	103.647	140.981	108.315	93.4413	136.657	175.676
Cj0554	1007	357.679	320.781	350.69	422.81	298.942	413.723	489.774	404.015	134.161	295.44	204.324	380.253	148.474	201.357	119.867	140.783	183.407	166.015	121.467	196.275	132.673	125.649	199.012	187.374
Cj0555	1295	45.9012	52.6862	44.3699	55.5375	72.2928	74.4449	78.0694	80.5872	122.621	156.732	60.3983	76.7508	169.859	232.07	151.028	157.649	180.421	194.747	104.338	145.208	144.672	140.563	290.897	212.897
Cj0556	800	76.3552	83.7615	86.4235	83.4164	108.842	102.987	109.342	104.782	146.933	179.405	65.8685	114.973	170.841	284.955	183.156	150.942	249.336	206.48	114.8	153.15	169.393	142.386	316.304	237.329
Cj0557c	1088	193.408	311.789	272.634	176.756	279.004	242.298	109.235	308.016	310.232	237.235	206.067	245.419	387.916	476.86	393.882	360.451	411.609	310.287	281.932	271.913	325.62	316.03	361.344	326.764
proA	1235	280.345	394.149	328.124	240.481	324.226	286.51	166.039	359.025	509.208	242.544	177.203	322.528	566.233	781.068	657.411	631.786	746.899	398.987	484.409	494.496	562.282	416.925	521.5	418.243
Cj0559	938	750.037	852.494	846.362	1194.3	1352.61	1453.84	647.474	875.302	3069.76	1443.94	739.193	1730.59	2090.49	3218.19	3414.54	2353.97	3482.45	2036.53	2211.72	2581.1	3475.87	1969.42	2866.84	2059.35
Cj0560	1331	9.12934	18.3231	15.5331	16.6591	28.92	49.0951	5.24364	12.623	14.9437	34.838	23.0985	25.4573	93.0372	156.543	88.5277	60.1363	132.958	52.5996	29.5644	48.4703	26.6589	86.6239	134.54	60.2146
Cj0561c	932	241.726	198.997	161.763	288.772	173.387	227.78	303.177	187.766	81.5747	805.767	226.655	237.898	100.552	118.592	116.416	122.92	125.281	307.356	91.7095	115.662	101.172	138.029	164.92	299.678
dnaB	1379	289.353	370.382	330.611	241.55	319.022	295.388	197.914	378.741	343.208	253.201	193.843	330.515	438.22	462.251	427.274	514.601	382.213	325.525	393.208	446.846	408.384	337.453	337.061	329.545
Cj0563	605	42.4761	63.1537	70.3426	33.0086	59.4552	68.1992	40.6507	68.6801	46.1702	59.3556	43.3855	64.0481	107.23	135.822	85.5473	115.422	123.537	67.3312	78.4754	98.5927	75.4796	93.5935	112.926	73.3193
Cj0564	209	21.213	28.8945	33.4019	24.4829	31.893	23.6147	15.2657	31.1182	59.2846	28.6365	18.3481	31.039	99.3933	166.837	81.1418	81.9532	169.056	47.0874	72.2652	80.4199	88.8737	79.6663	160.273	48.2079
Cj0566	1469	2.68272	7.23365	8.0879	2.61245	5.10983	8.78014	3.07687	4.4683	3.44045	4.31155	4.23073	4.21888	30.5703	53.6087	21.4509	26.2345	57.5431	9.87934	12.3562	25.249	9.70383	37.9163	55.2992	10.9116
Cj0567	116	0	1.50173	0	0.612658	2.5884	3.40377	3.43807	0	0.93697	3.50646	1.13994	1.49795	1.73863	6.80591	2.52933	5.11121	9.96084	1.61086	0.583866	4.90244	2.12792	5.12631	9.44333	1.12802
Cj0568	284	1.73456	1.63569	0.945423	0.500481	0	0.463424	1.87238	0	1.14812	2.45522	0	1.22368	6.62803	14.3627	2.68608	1.62375	10.4925	3.07046	2.14632	3.33734	3.25931	2.09384	8.32329	2.53407
Cj0569	872	6.30832	12.7854	11.0079	4.31952	8.67706	11.3953	4.26867	9.1158	12.7136	6.13055	3.18451	10.0299	23.5141	57.1894	22.8127	24.1753	71.5536	12.9287	18.4078	21.3039	16.772	20.3824	36.4305	12.9049
Cj0570	1070	6.13849	10.8536	16.1853	5.04784	12.6275	10.8857	5.83936	12.1565	17.573	7.92862	6.67344	12.1796	29.6554	83.56	40.0343	30.784	86.9009	30.6775	26.0153	30.2353	25.6643	28.0345	45.0995	29.2884
Cj0571	875	36.5942	51.9616	64.6702	32.001	46.3935	72.1236	15.3449	38.9534	18.5081	40.7081	67.8544	39.4524	63.7698	99.1744	37.019	57.5207	116.415	144.362	35.064	69.7585	29.0564	86.385	100.878	157.095
ribA1	1022	503.861	599.759	554.34	420.986	597.511	557.679	274.983	389.423	466.021	323.909	237.101	561.583	495.981	737.471	704.51	473.843	780.936	426.437	392.387	704.208	591.615	352.214	517.589	444.404
Cj0573	446	728.244	782.471	662.822	566.475	729.092	725.049	378.249	518.617	589.014	489.61	316.054	685.83	686.592	848.933	849.551	653.165	760.578	577.058	575.084	888.727	692.227	477.025	604.979	630.926
ilvI	1703	484.129	511.145	369.838	385.638	474.623	431.16	315.876	383.488	346.935	370.581	271.998	401.263	501.895	491.941	481.469	415.73	345.991	421.961	377.338	365.58	392.688	376.648	326.966	464.237
ilvH	467	671.235	807.217	695.398	530.653	770.373	688.781	396.112	561.189	648.407	551.456	405.052	713.159	944.348	1423.72	1009.76	884.201	1605.89	663.544	621.883	620.099	741.441	711.517	1060.74	711.69
lpxD	968	395.075	544.017	465.368	348.807	499.823	458.128	222.068	364.054	525.871	393.423	289.328	465.521	1008.89	1518.82	1072.68	1003	1571.67	572.482	529.373	414.632	630.229	766.386	1076.67	593.286
queA	1031	145.809	196.954	212.183	126.696	212.304	196.908	78.9122	181.885	147.483	205.77	154.55	170.841	404.863	486.313	323.169	388.685	417.732	287.388	190.572	216.037	196.022	330.298	448.426	275.026
mttB	740	251.633	380.73	381.978	220.6	432.122	342.281	143.538	356.109	381.218	325.164	257.139	327.879	826.622	1088.83	788.935	901.368	1022.16	483.478	513.729	694.631	557.305	623.759	826.4	482.2
Cj0579c	419	483.796	678.648	762.085	367.045	596.351	623.667	312.517	574.744	754.853	437.675	264.939	646.254	1308.44	1970.42	1468.69	1579.34	1940.23	743.87	1060.54	1440.48	1016.81	993.925	1234.26	712.649
Cj0580c	1070	21.1778	29.5761	43.9763	21.6526	35.9182	32.7186	12.9833	24.8194	24.4803	33.7781	18.5373	30.8009	39.1426	92.9059	71.7876	41.3737	108.214	42.4363	32.8514	55.5692	37.3141	31.4925	79.0453	38.399
Cj0581	473	1008.31	1409.93	1458.87	786.86	1284.68	1233.9	333.471	991.521	1149.73	934.257	916.684	1230.42	1707.83	2235.76	1578.79	1788.59	2349.23	1156.84	1097.4	1416.97	1254.68	1366.85	2120.03	1182.22
lysC	1205	527.567	634.543	500.903	383.061	567.567	511.159	363.347	491.151	567.48	538.538	426.492	524.076	1176.28	1119.58	925.008	1141.52	947.177	662.718	689.537	911.991	631.179	900.833	918.828	701.324
Cj0583	539	339.377	410.67	351.192	238.52	370.332	368.832	300.284	362.099	342.197	426.369	359.899	341.508	830.798	745.666	582.341	787.111	646.045	535.849	450.978	617.217	385.599	685.731	722.44	574.866
Cj0584	602	59.5992	90.4763	71.0276	32.7009	74.8141	74.8792	30.916	63.7207	54.4345	129.341	64.2494	62.6354	198.778	179.23	89.1904	185.815	149.811	143.921	65.4783	64.9714	65.7074	155.962	250.153	155.194
folP	1145	63.6741	83.88	60.9694	32.7721	74.9979	74.8295	37.4434	67.8456	45.6587	134.128	68.1375	49.7766	160.23	101.013	64.0616	131.468	73.7729	142.851	49.5689	32.78	49.9067	127.528	209.216	151.249
ligA	1946	92.7343	112.135	69.988	49.7405	92.8843	95.9026	95.3319	89.927	54.9028	167.931	89.3558	64.2011	169.45	107.51	69.3249	134.599	76.3138	170.792	56.9392	40.9449	61.0754	148.273	200.989	174.758
Cj0587	1007	7.25631	11.129	8.59893	5.15192	8.64683	10.4558	5.67663	6.5781	6.04425	16.2723	8.20711	5.23416	16.3562	17.5093	6.06034	17.3363	13.1652	18.4323	4.90981	9.47492	5.51526	16.9282	35.8978	17.2171
tlyA	764	39.4392	52.2146	44.3693	17.581	40.6365	45.7371	25.5785	37.1249	35.9213	79.4788	36.2602	31.6139	112.808	123.917	62.7512	112.354	123.378	83.8911	34.7507	37.7964	41.8398	91.5847	195.752	90.1735
ribF	857	44.9312	74.5316	58.2742	24.4634	60.8216	67.7259	33.1183	51.155	53.076	115.4	48.6037	43.8631	187.012	232.608	101.065	181.337	191.737	131.914	52.6337	65.2515	71.5025	146.639	335.228	128.102
Cj0590	713	70.0115	99.8457	90.4729	47.0466	80.0115	93.6793	58.0791	81.2499	81.2496	139.848	76.5949	69.8625	206.585	324.708	144.932	195.416	286.156	159.691	89.7663	89.5962	109.744	167.637	368.08	161.498
Cj0591c	224	271.231	451.833	457.289	287.129	460.3	399.244	143.325	364.274	500.016	380.289	245.871	413.979	576.233	1355.75	826.241	525.846	1539.89	555.295	413.929	432.154	677.153	392.895	939.709	543.846
Cj0592c	437	275.428	467.193	525.941	300.536	481.918	423.298	174.159	364.487	579.009	339.6	189.574	440.305	556.893	1485.48	923.848	579.483	1799.5	533.925	478.903	522.269	797.848	390.236	1037.11	524.598
Cj0593c	635	88.955	134.057	117.548	87.4084	163.981	113.995	99.0236	196.97	185.37	146.137	118.801	148.588	173.52	233.012	225.388	147.94	159.36	165.182	187.72	156.724	226.139	139.532	210.823	178.657
Cj0594c	653	128.12	164.686	167.453	108.289	216.845	151.264	111.054	240.325	285.786	177.257	111.477	217.669	230.714	326.937	338.693	261.796	288.981	224.155	266.869	335.675	396.813	192.045	367.997	244.267
nth	629	166.554	245.561	255.907	150.498	278.487	217.924	102.399	286.928	417.82	229.472	151.469	313.915	406.783	700.684	653.321	530.269	744.942	324.603	452.456	719.569	644.37	377.842	733.187	357.393
peb4cbf2	824	4664.99	6518.57	4557.98	4449.1	5877.32	5327.91	2301.02	3806.11	4785.33	3548.97	2619.78	4756.97	3450.78	4273.26	6616.01	2964.42	3771.33	4997.89	2280.98	1927.05	4081.9	1984.82	2663.91	5262.43
fba	1067	2632.97	4115.4	2716.58	2486.19	3697.37	3406.63	1060.39	2298.9	1959.75	2123.55	1776.35	2879.76	1982.23	2366.67	3440.59	1541.92	1950.37	2800.56	1014.66	836.71	1684.15	1103.29	1520.46	3078.72
Cj0598	1445	581.023	1008.8	790.914	487.101	927.192	877.523	206.17	490.424	379.733	508.406	420.263	566.703	746.524	1100.41	835.942	654.173	1140.85	684.763	326.643	252.617	408.223	418.977	1086.57	704.915
Cj0599	956	228.787	405.739	388.426	201.98	377.39	381.415	89.1357	220.154	173.833	294.243	200.009	232.411	514.119	695.686	438.385	455.149	695.221	424.278	180.444	118.377	193.714	304.099	787.918	411.233
Cj0600	878	36.0951	67.921	73.3941	32.2964	72.2251	73.751	12.9456	38.8889	19.7447	66.2473	42.9983	40.4391	123.199	158.556	78.998	91.6136	152.034	80.8731	26.9988	18.7834	28.3949	72.469	204.087	88.1524
Cj0601c	1346	190.19	287.746	232.743	147.786	227.443	264.154	194.717	307.898	72.8762	212.095	220.945	233.319	145.442	133.194	102.233	131.462	107.847	210.876	84.6354	130.881	75.9221	105.097	174.975	212.753
Cj0602c	671	124.683	292.844	319.719	141.819	277.254	208.305	13.9675	148.26	77.1834	58.107	126.715	217.354	177.937	261.005	209.71	145.501	278.057	91.434	75.8033	51.5102	83.6897	84.7815	167.893	87.3634
dsbD	1706	135.329	310.893	353.921	166.423	322.711	231.363	21.624	164.139	107.128	65.9749	138.007	268.283	253.264	331.536	270.081	256.136	378.498	108.874	115.091	78.5208	131.775	124.902	217.031	116.929
Cj0604	884	234.512	375.53	337.447	274.304	366.283	236.128	98.0498	287.746	214.611	86.2402	123.707	424.906	196.13	257.654	286.432	169.389	251.509	127.25	175.067	182.485	238.113	126.913	167.158	133.662
Cj0605	1193	177.487	280.892	253.927	205.163	284.348	205.307	78.5597	239.515	277.962	116.019	123.366	297.712	346.392	500.79	430.782	320.774	419.935	174.747	249.113	267.102	312.893	254.708	333.987	176.258
Cj0606	1175	185.307	242.448	242.621	105.604	166.762	165.216	153.304	281.264	196.102	253.05	152.602	212.902	287.446	396.982	238.767	309.205	354.013	413.635	228.432	618.534	231.713	213.625	377.229	418.108
Cj0607	1928	106.205	147.727	125.894	53.0063	101.071	102.123	88.8441	163.511	100.458	172.543	105.896	115.872	178.494	186.213	128.348	174.125	170.108	220.038	122.143	211.88	116.634	130.226	219.313	225.9
Cj0608	1373	79.4114	106.83	101.641	42.5996	80.6071	80.4245	72.5692	120.439	79.7155	119.092	72.4247	83.7385	134.895	173.844	109.711	132.091	147.627	125.979	74.1412	99.2676	84.5417	106.399	177.119	140.809
Cj0609c	1181	111.3	151.731	191.201	92.7318	154.373	130.61	73.2795	174.438	245.078	161.086	92.3167	132.615	335.168	487.83	336.928	364.977	465.448	261.065	222.397	193.092	293.604	213.379	502.19	261.922
Cj0610c	1013	175.47	243.56	276.65	139.541	252.533	224.898	102.427	285.225	381.215	233.403	149.79	224.251	549.166	675.44	543.533	639.528	584.603	353.428	372.139	310.259	449.451	342.885	594.07	377.437
Cj0611c	1379	172.064	259.596	240.316	150.022	247.258	221.279	100.596	246.511	385.848	190.797	147.48	226.727	408.238	532.621	548.677	435.825	485.759	309.084	361.873	327.07	458.459	255.905	390.367	356.351
cft	506	5620.93	5632.37	6642.59	5158.35	5971.02	5238.88	3511.97	5364.06	12539.9	3441.06	2380.45	6102.53	5699.83	9731.13	11494.5	6748.43	11032.9	3930.82	8761.59	12420.1	14515.1	3505.36	6318.93	3913.09
pstS	998	74.3693	70.7508	50.5792	63.3063	60.8932	64.8831	95.7079	93.467	351.005	599.41	44.718	60.4745	114.313	178.518	196.503	91.6876	134.241	155.591	132.539	80.7249	293.09	73.2226	95.6086	171.626
pstC	917	18.8916	35.4607	20.5694	16.6627	26.4564	24.8298	9.13319	32.1784	49.4254	143.462	21.1255	22.423	61.2156	73.3237	70.3909	43.4635	56.8345	38.2413	35.5999	22.1189	52.6248	41.7186	60.609	49.3007
pstA	1091	20.3186	33.7437	30.3324	19.1513	32.5298	27.4444	21.6284	37.2577	50.0605	140.714	25.0285	27.9252	78.0723	115.842	71.4815	54.4654	83.6674	43.5035	48.1735	31.2171	53.1121	64.4373	81.3286	51.1527
pstB	743	124.093	159.195	137.593	111.241	155.663	137.901	56.9865	136.487	352.397	178.466	94.325	153.65	631.918	908.05	773.113	480.651	596.513	209.075	411.202	437.717	420.008	610.125	561.642	208.779
Cj0617	614	121.014	156.61	201.812	99.8891	164.113	148.439	91.8013	170.459	206.225	121.703	73.5465	161.216	168.944	309.987	239.214	180.145	335.96	108.038	168.659	319.743	216.587	146.242	271.462	115.506
Cj0618	650	38.5249	48.2402	68.4675	36.7368	53.3066	49.6078	21.986	63.0915	59.277	56.3191	28.6844	61.1288	43.3357	83.9081	55.3402	37.8037	95.7112	41.5882	43.3462	77.5742	54.3994	31.3082	87.1906	39.8589
Cj0619	1319	71.5205	109.442	100.509	68.3743	104.531	96.7387	46.7654	106.742	142.721	97.0065	69.3245	105.478	205.504	271.043	242.774	211.818	226.426	128.398	147.832	215.43	182.743	165.507	216.323	130.701
Cj0620	650	26.5254	42.6122	40.5848	25.0379	52.6599	33.1056	15.4413	40.764	54.0098	41.2113	17.4954	34.4852	73.9499	87.147	66.1735	75.1006	78.3091	55.3871	44.3882	78.7408	54.5893	55.5008	90.6499	48.9178
Cj0621	1523	199.622	267.001	253.162	130.284	239.415	240.109	171.214	282.632	144.157	229.795	208.291	295.842	600.057	494.616	256.106	719.248	421.742	198.679	287.546	422.478	202.106	527.408	826.008	218.656
hypF	2192	66.7456	88.8752	69.7586	39.4572	76.3511	77.2443	56.2503	108.626	45.9893	102.907	83.2488	80.1433	241	144.127	77.1787	224.411	102.123	95.9871	93.8372	96.2219	61.2874	217.267	267.544	98.7047
hypB	746	941.756	1005.74	817.558	737.929	954.212	815.609	703.631	944.3	1289.77	747.446	491.265	1013.85	1103.57	1177.26	1549.37	1095.99	1047.69	574.522	995.408	1199.54	1503.61	985.684	1022.86	580.932
hypC	284	1125.73	1201.41	850.171	876.342	1064.42	852.701	785.462	1141.41	1430.17	952.218	637.186	1059.1	1239.92	1183.53	1713.92	1168.63	835.33	644.358	1158.3	1106.44	1531.22	1114.62	969.562	723.822
hypD	1094	509.8	592.664	406.125	408.675	518.501	440.132	402.34	563.884	534.402	515.527	343.636	500.269	585.688	531.676	672.197	541.233	389.118	305.511	465.555	428.216	560.633	530.754	461.97	329.517
hypE	977	304.627	383.408	313.639	246.157	359.629	316.705	262.135	357.249	259.707	360.418	223.93	358.73	341.159	369.76	335.566	365.261	361.271	176.085	221.902	260.38	280.062	311.156	423.583	194.4
hypA	347	183.37	255.528	260.762	146.233	262.354	232.692	166.461	243.828	138.132	229.414	173.77	218.163	192.382	285.914	202.929	189.849	303.016	109.495	127.454	156.42	156.141	178.034	396.932	118.595
Cj0628	518	2160.5	2565.14	2489.72	2149.2	2498.6	2903.73	1441.41	3781.74	3092.48	2407.96	1804.03	3808.36	1747	2050.81	1598.08	2194.06	2382.76	1982.1	3373.08	6665.01	2805.41	2110.24	3396.91	2056.47
Cj0629	2939	372.994	509.641	516.673	319.529	472.519	555.468	235.549	597.749	338.547	465.548	383.808	555.481	532.213	674.492	403.076	541.39	676.791	384.146	519.128	747.796	377.943	528.31	913.637	398.227
Cj0630c	968	50.8899	60.6463	66.0155	40.5265	69.108	60.0958	34.0587	71.0441	115.538	82.4783	45.216	62.1094	116.189	213.275	160.219	142.644	221.894	114.535	116.985	158.751	160.84	97.7435	167.602	122.672
Cj0631c	1937	64.0881	77.9721	77.4173	51.4759	88.9756	73.5182	41.8994	84.9975	118.62	106.194	52.7362	70.6294	185.716	246.859	226.118	186.716	212.329	144.349	154.863	205.284	159.101	142.685	169.42	147.434
ilvC	1025	1704.36	1905.84	1404.19	1344.96	1658.16	1819.65	1531.39	2137.23	848.195	1542.87	1236.28	2015.25	1214.75	905.854	1121.4	1103.79	758.182	1662.05	1031.59	1071.1	774.471	782.04	973.425	1767.5
Cj0633	1085	285.504	421.507	325.726	214.842	397.663	415.459	247.744	442.572	141.095	400.59	261.297	425.145	256.95	280.201	220.444	247.846	254.128	411.55	153.185	164.636	130.358	184.759	372.493	479.804
dprA	776	80.8327	131.623	89.7884	66.306	122.81	140.941	57.5611	126.88	35.856	169.828	113.403	104.049	143.984	143.366	79.0976	123.521	110.185	193.762	50.0981	34.1992	47.5546	133.507	198.149	190.879
Cj0635	386	46.5814	81.2335	58.604	29.4584	67.9849	77.74	37.3675	71.4522	22.9485	121.784	59.265	50.4182	113.555	96.6404	51.3834	80.0432	86.6514	142.323	34.0397	30.4476	40.7667	99.7933	164.448	125.935
Cj0636	842	16.1864	29.792	21.126	11.1413	29.8827	31.809	10.4993	25.3895	14.4574	51.827	19.3167	20.4993	48.4643	83.0585	29.4796	41.6235	69.1194	56.2206	16.5701	18.4608	19.2018	45.9839	89.9731	59.3643
mrsA	500	579.478	718.868	639.299	428.115	671.007	689.518	327.428	525.596	236.289	631.274	404.765	613.73	587.297	696.721	617.436	570.501	704.221	536.411	309.654	396.562	324.593	465.414	739.47	583.461
ppa	521	2208.57	2261.15	2127.13	1677.13	2125.75	2135.48	1625.12	1672.74	1786.16	2133.79	1028.04	2061.58	2351.27	2593.1	2671.48	2372.11	2626.77	2551.47	1636.14	1919.99	2044.12	1778.63	2307.27	2622.15
adk	581	1660.13	1679.24	1337.07	1181.01	1581.27	1471.07	1242.9	1344.42	1301.92	1755.61	883.07	1436.36	1972.96	1840.55	1880.1	1889.14	1557.18	2039.69	1274.72	1652.22	1450.44	1506.82	1575.31	2138.87
aspS	1754	1239.63	1256.48	966.692	954.56	1134.49	1076.57	889.984	974.67	878.431	1246.15	809.644	1043.1	1776.77	1580.51	1502.64	1803.79	1154.73	1348.53	1005.23	1152.43	958.153	1547.32	1233.58	1420.22
Cj0641	863	127.197	190.887	187.452	123.443	164.287	176.068	67.7017	169.982	166.748	154.728	111.241	193.159	278.023	445.134	318.017	270.61	463.536	210.172	196.907	249.014	205.794	213.147	358.818	209.239
recN	1526	101.364	140.943	142.828	95.5184	145.444	136.27	74.6147	156.113	144.871	142.907	82.4939	160.326	219.744	380.472	233.53	198.54	377.594	168.859	136.921	178.713	164.141	159.899	327.789	193.36
cbrR	1247	861.91	1012.19	987.551	676.773	880.44	1037.17	437.621	682.311	367.902	796.49	630.519	863.054	1901.66	1918.05	1389.46	1876.38	1523.61	957.573	985.022	1406.13	632.586	1532.38	1529.57	1000.16
Cj0644	818	327.205	421.375	438.446	249.868	379.245	488.076	174.949	270.841	135.13	387.569	318.701	367.139	972.74	870.235	529.774	973.67	728.945	495.703	394.944	634.42	238.163	795.535	868.616	499.406
Cj0645	1121	341.519	423.769	346.344	235.901	357.626	441.917	258.05	287.507	118.578	450.446	290.948	315.594	619.678	490.406	327.009	619.933	402.693	475.678	225.298	337.016	185.019	540.191	709.849	517.331
Cj0646	830	713.994	787.471	612.051	505.27	715.111	786.186	623.771	564.758	186.866	802.016	565.734	511.797	947.012	681.684	472.484	827.599	495.374	752.766	356.839	482.962	232.34	803.775	878.494	775.957
Cj0647	491	376.734	427.046	309.513	213.35	352.355	441.21	279.009	311.768	118.539	482.726	258.002	276.392	572.321	512.656	311.448	525.68	379.992	446.027	204.703	267.805	159.49	482.692	660.379	473.965
Cj0648	518	192.1	244.598	228.458	110.718	212.96	247.853	158.603	179.496	112.046	307.81	141.423	173.204	360.924	404.649	234.155	319.087	426.751	299.769	131.796	205.175	141.646	272.581	695.187	321.694
Cj0649	464	288.243	409.972	433.853	224.999	395.248	427.173	209.722	308.106	348.67	436.679	226.705	324.432	560.565	888.313	496.507	545.763	1025.57	449.698	320.542	349.299	401.911	411.671	1241.67	478.421
engB	599	95.5348	159.369	146.129	74.153	138.448	158.418	43.1662	126.773	120.12	189.648	99.561	125.898	220.986	352.127	199.063	213.8	369.856	187.483	116.687	150.636	153.501	176.708	522.736	218.775
Cj0651	497	15.0328	31.3117	24.1758	9.29464	23.1987	31.1156	4.81468	25.3237	20.9942	41.9726	19.0234	17.3646	53.4301	66.0552	23.1416	41.4884	49.6787	47.3728	18.6696	34.1998	20.8596	45.4663	102.896	62.529
pbpC	1808	74.6096	118.703	96.0096	55.8169	95.955	112.286	45.183	102.253	69.1326	141.7	99.9792	76.2134	166.246	163.566	100.192	145.091	130.944	158.576	78.0675	69.8622	71.0275	138.577	277.46	157.592
Cj0653c	1793	72.6237	107.875	91.2346	78.0443	92.5713	82.6156	49.4535	101.967	175.884	85.0054	53.5053	126.244	221.291	272.298	235.474	243.524	250.207	171.818	262.641	238.335	234.311	162.178	207.657	174.199
Cj0659c	551	4.9172	11.6977	10.9642	2.83757	10.1356	7.4047	3.49839	9.39905	4.33965	12.233	5.27972	5.78158	7.56458	8.35813	2.66245	6.57582	12.3614	10.513	2.21254	3.78434	4.59182	6.23551	24.7986	15.7923
Cj0660c	1109	13.8441	20.2108	18.2188	6.92099	21.876	16.7334	7.79172	14.7698	8.86953	32.9046	14.368	10.7067	25.0359	25.9246	14.3923	19.2465	22.3732	38.8097	8.06145	8.48951	7.95715	15.967	38.1068	44.8949
era	878	416.87	549.387	408.178	355.018	486.63	473.16	225.678	425.995	290.166	460.356	337.661	399.047	483.53	498.374	460.22	415	381.366	534.401	260.886	224.321	281.067	371.601	382.697	579.585
hslU	1322	1155.15	1446.4	1029.22	982.645	1243.03	1160.37	703.811	1078.39	1042.45	994.148	637.559	1074.3	1186.14	1228.77	1449.88	1005.86	938.148	1187.02	849.628	812.876	996.737	821.057	710.339	1257.48
hslV	545	1347.08	1694.81	1118.96	1195.12	1439.46	1254.42	754.092	1276.1	1476.27	1076.63	715.15	1231.54	1353.55	1359.99	2065.87	1091.76	934.632	1350.19	1147.28	1142.93	1455.1	926.105	653.236	1463.12
rplI	446	1545.22	1936.78	1255.66	1338.03	1582.73	1371.75	793.459	1389.37	1658.35	1135.3	672.283	1382.7	1456.39	1486.92	2326.3	1006.04	1014.06	1413.6	1227.77	1320.84	1752.64	882.2	686.548	1491.43
argG	1223	1595.93	1842.47	1244.75	1394.4	1511.48	1216.96	823.992	1318.58	1544.21	1031.24	801.831	1196.45	1293.81	1389.13	2165.18	913.185	976.398	1245.02	1272.55	1184.74	1713.04	887.305	632.78	1314.49
Cj0667	248	215.188	245.379	240.08	196.871	267.807	226.342	140.979	244.278	231.182	185.567	128.767	296.144	239.903	380.948	344.984	284.231	407.794	188.869	214.655	265.233	304.567	192.09	284.318	172.532
Cj0668	410	162.402	158.338	170.432	136.243	155.986	144.774	121.59	176.987	156.936	148.244	118.042	194.812	212.504	263.964	240.733	220.289	252.154	131.865	170.973	191.565	180.162	154.545	188.571	145.69
Cj0669	731	188.015	228.772	217.261	161.872	228.292	200.209	150.852	268.146	207.118	213.827	151.317	238.973	304.684	397.893	325.833	295.323	381.686	221.88	223.661	277.297	236.877	243.41	327.626	238.698
rpoN	1253	164.205	205.157	208.232	128.354	191.654	187.86	97.4495	232.035	153.621	183.596	143.578	208.617	247.126	287.892	218.424	260.619	268.298	194.167	165.781	181.946	170.945	194.737	304.006	197.998
dcuB	1427	1706.08	3295.45	2799.96	2086.88	3372.69	1693.12	327.828	3264.18	278.119	129.204	1519.06	2739.61	291.852	281.649	335.881	223.578	242.104	128.108	229.859	160.337	240.828	136.96	169.164	140.616
Cj0672	191	107.034	171.464	218.244	107.905	205.304	143.327	64.7293	190.117	324.927	112.259	67.8473	165.878	219.632	500.834	341.022	283.171	624.692	149.357	272.687	586.217	389.966	202.714	500.775	153.458
kdpB	2048	4.0089	6.77636	4.68695	3.99065	4.95536	4.59487	1.42805	6.61591	14.3025	4.56798	4.06771	5.0907	39.2596	62.6423	31.5178	20.7798	39.9683	12.3174	15.94	13.6988	14.7344	34.8751	42.2271	12.1075
kdpD_	1823	9.77302	18.124	24.4493	12.0461	18.2821	15.1611	9.40707	16.7809	44.2982	12.3991	12.6938	18.841	68.8498	146.594	78.702	61.6136	142.61	28.7003	38.2296	44.0542	50.4374	64.9489	127.231	25.2297
uvrB	1976	140.397	143.904	129.053	115.018	139.399	127.583	115.884	161.611	185.392	140.386	88.6683	138.148	195.013	248.845	237.335	211.902	228.297	167.883	179.775	246.673	222.636	153.043	182.911	165.185
Cj0681	233	2075.11	2456.5	2989.51	1852.05	2273.17	2522.67	1281.75	2469.78	1894.12	1878.63	1247.13	2662.37	2053.17	2735.24	2707.11	2421.36	2866.85	2147.15	2005.69	2634.6	1947.16	1511.16	2081.73	1981.28
Cj0682	245	947.361	1113.46	1132.63	847.888	966.94	1112.8	758.564	1158.43	760.376	1050.43	684.373	1213.03	1155.76	1242.23	1322.59	1161.6	1050.21	1274.46	998.787	1097.65	802.981	856.514	894.461	1161.36
Cj0683	440	134.722	179.479	153.472	116.455	150.4	169.152	104.991	160.813	87.8154	198.092	148.612	154.412	289.688	294.412	255.527	234.465	176.774	233.291	171.938	183.386	105.608	230.353	184.362	257.239
priA	1856	38.7067	56.9406	52.6946	26.1145	51.412	56.0204	21.6312	49.0257	26.2644	65.0886	45.8825	41.6931	98.7037	117.721	67.0905	68.5044	98.8548	81.9524	48.1689	56.0376	33.2487	76.7522	104.436	86.9631
Cj0685c	1355	75.8008	90.8072	98.5326	87.0128	116.113	95.5769	36.2025	90.0848	119.317	80.8781	57.2847	106.523	174.989	281.709	235.891	192.091	269.734	114.92	113.914	126.934	135.488	136.728	227.935	115.109
ispG	1076	364.806	452.015	394.827	338.829	475.16	409.76	240.241	396.744	490.816	323.801	286.832	448.295	627.662	764.478	636.541	657.982	728.971	415.803	568.642	598.28	617.498	589.371	717.728	442.045
flgH	701	1038.4	734.575	819.864	643.771	490.343	542.503	971.628	1441.75	1080.22	596.156	217.873	652.416	224.698	326.324	244.097	84.1093	258.523	81.2123	1950.79	1549.03	1385.08	201.233	262.527	78.678
pta	1508	1121.78	1364.88	1260.37	1040.67	1210.93	1159.55	680.87	990.867	779.523	670.773	609.56	1271.26	559.305	909.898	979.278	564.897	800.134	664.664	528.488	589.215	816.875	388.46	620.087	700.716
ackA	1193	1247.02	1434.44	1218.88	1175.87	1247.32	1277.29	657.562	1083.95	770.021	736.541	631.071	1361.17	595.071	835.919	996.534	549.552	707.792	759.864	561.754	468.474	784.121	389.789	562.139	814.605
Cj0690c	3755	54.5527	67.8555	86.1631	48.7731	67.6311	65.7537	37.722	69.906	71.4797	63.9254	35.6025	69.2274	109.121	145.895	104.406	132.194	164.658	83.1039	76.6927	96.4212	90.8964	74.9056	130.032	87.8839
Cj0691	494	248.135	379.198	494.741	207.594	369.665	353.942	136.168	325.112	356.098	266.422	182.824	366.051	440.107	782.56	590.843	517.554	917.743	343.584	352.352	659.115	476.438	343.202	654.968	357.586
Cj0692c	941	31.41	45.17	51.0749	23.1104	46.2665	49.1624	26.2769	55.4839	36.5568	68.7898	30.4937	37.7932	98.8047	131.581	61.1125	95.6313	108.12	84.7917	43.2569	61.1054	43.9378	70.7768	186.012	91.9844
mraW	941	149.023	208.387	227.127	111.625	162.156	201.755	59.335	183.73	90.901	181.669	130.336	193.706	217.185	284.486	158.581	221.506	285.391	202.481	120.342	242.407	104.926	181.506	424.287	210.389
Cj0694	1493	550.19	663.51	684.378	413.319	607.627	659.693	396.456	563.676	429.658	661.984	380.136	591.158	842.524	1038.37	691.588	899.388	1110.24	708.222	635.232	1219.01	598.414	580.181	1139.95	720.07
ftsA	1391	759.166	880.187	710.338	568.495	777.897	827.853	549.149	787.876	461.125	929.127	606.884	707.085	855.443	712.864	621.65	862.662	650.543	799.067	571.723	836.695	536.044	654.692	827.549	819.953
ftsZ	1115	1671.21	1738.67	1407.88	1226.39	1600.74	1567.49	1521.16	1598.76	1334.14	1698.81	1086.56	1560.44	1755.14	1742.83	1638.11	1616.1	1630.89	1734.19	1322.74	1877.08	1469.57	1388.82	1817.06	1846.81
flgG2	815	1256.82	848.489	873.037	661.676	497.353	635.454	1415.92	1680.75	1234.98	850.073	293.833	743.733	298.109	316.924	287.786	121.652	232.509	123.962	2274.01	1657.28	1651.32	224.565	313.666	124.508
flgG	794	1157.6	949.693	840.5	675.954	599.071	670.494	1463.08	1626.69	1153.07	867.506	362.308	740.206	518.428	632.135	552.808	309.808	514.847	185.604	2139.25	1285.15	1459.35	393.855	429.719	196.77
glnA	1433	721.618	694.128	756.035	3205.76	2166.81	7779.92	4968.41	378.253	436.612	2161.88	299.485	661.907	201.4	1004.67	211.954	185.313	4262.59	308.564	340.674	264.918	308.677	158.887	221.041	332.33
Cj0700	698	2561.52	2889.7	2413.13	1917.52	2709.17	2513.08	1533.46	2099.66	2215.74	2406.36	1630.94	2325.63	3241.93	3989.28	3520.74	3405.54	4037.13	2521.98	2027.49	2665.9	2684.81	2548.62	3086.22	2759.01
Cj0701	1256	997.844	1175.16	929.329	718.039	1079.72	1030.89	536.941	829.121	692.889	1273.73	713.384	889.519	1449.56	1524.55	1160.48	1540.47	1391.84	1355.38	690.873	858.811	815.049	1182.1	1584.52	1449.3
purE	497	879.668	940.987	795.911	651.054	950.059	864.22	598.224	747.837	574.824	1075.27	606.888	690.273	1121.35	1028.29	803.934	1136.49	868.887	1140.71	513.482	567.539	653.104	929.268	1160.85	1181.34
Cj0703	539	625.745	740.649	626.293	470.58	717.935	711.293	495.869	612.586	467.119	870.419	395.227	551.055	995.062	873.219	689.577	1038.64	767.447	967.232	448.716	505.965	523.788	775.462	1046.44	1040.61
glyQ	866	477.635	528.569	443.444	345.822	503.359	504.869	359.748	433.288	318.221	589.994	316	415.479	620.881	535.972	446.202	649.801	488.826	675.513	313.928	272.157	333.275	505.691	644.447	700.108
Cj0705	728	183.151	254.043	251.442	124.369	253.236	252.559	144.26	213.167	131.904	309.212	149.67	189.834	334.935	328.229	190.147	361.242	340.406	348.394	120.199	184.527	152.409	247.59	581.688	385.361
Cj0706	719	761.873	914.533	940.684	449.242	725.537	894.745	805.305	912.338	487.209	1134.9	579.232	917.631	1096.58	1187.43	559.056	1156.75	1300.6	1399.15	569.145	1325.79	593.065	837.622	2341.36	1382.21
kdtA	1160	88.897	123.793	118.453	54.9554	112.233	114.764	84.5192	118.466	84.421	178.479	89.5422	105.206	138.975	164.363	111.645	134.993	187.107	180.738	78.5883	103.605	108.205	122.918	257.853	188.21
Cj0708	755	230.974	362.706	343.004	195.885	320.854	316.306	139.982	279.642	416.039	315.086	149.922	317.529	477.001	800.552	631.572	474.233	883.77	400.283	322.674	384.395	543.535	337.101	667.107	402.429
ffh	1340	559.399	815.233	764.474	337.521	599.387	832.694	307.396	743.397	365.283	755.521	642.168	728.809	1109.7	986.022	701.231	1090.52	880.163	971.251	565.33	688.739	469.362	794.447	1504.17	986.6
rpsP	230	3517.91	4580.47	4371.01	2159.24	3778.5	4556.94	4082.08	4850.81	1916.46	5101.29	3457.32	4491.39	5068.35	4323.29	3036.84	5616.51	4972.43	5879.3	3007.14	4304.14	2715.49	3947.11	10720.9	5899.35
Cj0711	245	3195.29	4047.62	3769.96	1822.83	3224.11	3857.59	3167.2	4321.55	1722.38	4832.84	3151.73	3991.34	4867.8	4071.76	2832.95	5123.14	4710.2	5775.86	2764.43	3876.07	2437.4	3818.99	10374.4	5910.42
rimM	542	597.893	855.683	721.284	311.809	677.732	843.097	532.736	837.185	305.912	998.861	615.42	697.936	1044.63	975.689	575.869	1083.7	1031.14	1074.73	502.465	655.77	409.083	812.496	2153.3	1185.62
trmD	707	293.571	395.955	324.707	162.743	286.324	391.487	260.706	386.274	168.644	502.251	325.439	306.727	544.854	443.69	248.5	459.747	416.061	518.379	242.558	328.984	201.015	409.892	814.169	552.643
rplS	359	2982.67	3276.49	2908.81	1863.61	2480.31	3440.62	2906.51	3298.65	1576.89	3817.42	2927.54	3022.7	3199	2848.78	1595	2955.32	2851.12	3747.43	2035.25	2818.25	1720.82	2296.34	5407.27	3758.2
Cj0715	416	14488.7	19237.9	15998	20773.5	24695.9	25831.3	4772.21	12822.6	19036.2	8009.82	10201.6	26218.1	15776.7	21172.3	31658.1	15823	20733	11832.8	11765.7	11875.7	19722.5	9727.42	13258.3	12400.2
Cj0716	1343	6555.17	9764.36	7673.19	9355.61	12296.6	12984	1585.02	6104.64	8127.36	3941.19	5179.63	12095.3	7846.66	9061.4	13099.4	7793.69	8138.1	5600.73	4904.99	4178.2	7691.51	4788.95	5448.93	5885.04
Cj0717	332	2389.38	3910.24	3057.22	2656.93	4527.86	4952.91	463.684	2219.05	1983.73	1687.38	1523.86	3980.84	3021.38	3181.72	2796.33	3743.92	2703.27	1993.35	1365.58	1190.47	1623.41	1894.81	2236	2234.5
dnaE	3605	287.233	312.466	279.188	363.148	473.143	445.055	155.396	242.047	685.31	406.717	261.788	445.147	1159.79	1362.47	1236.46	1071.35	1013.08	589.156	656.806	726.397	803.064	893.087	777.762	604.687
Cj0719c	635	833.824	1126.04	1102.44	749.295	1065.4	1069.17	202.653	768.439	583.152	425.599	431.475	862.702	853.944	1589.23	1684.91	703.803	1478.87	464.549	679.311	800.237	822.536	565.622	750.138	454.678
flaC	752	5596.5	6428.36	6101.59	5068.53	6317.15	5510.75	2909.62	4617.04	10573.9	2633.9	2316.54	5210.57	4177.92	6175.82	9334.25	4762.91	6328.25	2699.52	5401.25	9021.55	11878.1	2932.14	3659.11	2809.45
Cj0721c	473	358.959	573.18	606.396	394.256	554.168	525.059	250.138	520.714	1106.07	378.125	310.873	594.026	815.254	1616.25	1122.74	897.219	1548.62	521.073	772.362	718.97	1206.53	606.665	1136.14	533.774
Cj0722c	818	71.6639	114.998	127.521	69.6782	107.989	121.637	35.9162	95.6298	230.863	125.306	74.9266	100.689	343.697	556.404	289.457	329.067	590.888	226.912	198.3	176.738	256.118	263.967	525.652	226.188
Cj0723c	1190	154.615	244.906	226.194	149.96	209.623	230.045	78.9254	189.666	570.569	222.369	126.066	219.661	594.819	1072.66	617.328	562.452	1109.77	374.975	423.9	402.114	581.989	420.92	785.887	411.518
Cj0724	188	401.777	508.703	663.038	386.339	585.176	418.29	358.864	500.014	1222.46	321.134	221.209	520.672	769.894	1651.41	1288.16	959.783	2069.6	531.423	886.954	1666.39	1493.18	697.275	1301.51	503.564
mogA	545	838.197	936.315	857.722	724.505	909.907	774.944	592.736	855.007	1500.6	674.574	424.722	871.258	1036.9	1311.1	1575	1147.97	1226.09	898.068	1165.3	1278.81	1717.11	783.049	861.848	891.101
corA	986	665.562	729.664	692.627	525.732	638.511	582.912	381.895	610.562	978.803	530.742	348.754	692.995	996.272	1180.89	1252.4	1164.62	1101	720.906	966.057	1270.6	1289.27	776.519	805.811	727.041
Cj0727	1049	4.85257	6.69789	4.8632	6.02963	6.29703	7.59062	6.78	6.54435	22.3801	18.2242	4.28591	4.6933	29.2877	47.8533	23.6624	18.6518	30.6677	20.0101	14.7853	10.9629	18.4129	28.9106	33.0865	23.2636
Cj0728	1328	7.41889	9.96931	7.68298	5.72613	8.36551	8.5231	5.40564	10.2935	35.6839	21.8776	5.27737	9.42087	47.383	96.4563	42.7289	32.3932	77.5281	21.5751	24.5311	20.7927	29.4143	37.2155	69.5495	25.4704
Cj0729	812	6.06668	6.79354	6.53064	3.58842	5.54656	5.1867	2.21019	6.52625	17.9363	13.9543	3.90836	5.92049	45.4529	87.4235	35.3383	30.505	71.9727	16.6455	15.7644	14.1626	19.3793	33.3617	69.3694	16.7591
Cj0730	842	1.56014	4.4826	3.74688	1.9413	4.20783	3.98589	2.9998	2.86078	10.4558	5.03778	1.64899	3.50827	25.31	57.1174	25.995	15.4914	52.0743	7.76732	10.0547	8.78015	11.5797	17.8913	33.4147	6.76007
Cj0731	782	2.62476	2.67316	2.7468	1.90848	3.37882	2.35623	0.509995	3.15729	8.82573	4.08681	1.43731	1.55542	17.7095	30.7919	12.4565	11.5412	25.3519	6.29237	7.96805	8.24179	9.46951	13.9411	20.7908	8.78469
Cj0732	992	7.4488	7.19982	8.93196	5.0149	9.01972	7.29706	4.82439	6.55616	21.3104	11.8908	4.93207	7.64883	34.2235	59.4236	27.6248	29.2864	50.0241	11.6159	24.1009	22.4212	21.2749	26.8419	48.0644	15.7627
Cj0733	641	7.557	12.9541	12.9852	8.09358	12.9282	14.0647	5.4959	16.7224	21.7886	13.8695	8.04537	14.7287	40.2734	66.9195	32.6816	29.8043	61.3828	12.0492	23.668	22.3767	17.2325	35.9739	55.4954	19.801
hisJ	758	1864.42	1947.77	1945.47	1406.36	1836.54	1854.47	1321.06	1619.81	709.343	1201.01	844.599	1748.1	601.231	584.91	814.791	705.188	685.396	1038.9	602.318	758.245	804.668	470.003	850.055	1067.43
Cj0735	722	55.1519	124.257	197.563	77.8601	154.119	79.7513	2.4857	37.1993	6.92475	2.01201	32.6919	117.847	10.7079	9.20337	6.33944	4.1972	7.15949	8.88574	3.47085	5.07597	3.33335	4.30111	6.78752	11.5989
Cj0736	1931	4.93209	7.00652	11.1238	5.26295	11.1021	5.11183	0.688445	4.55311	2.78616	1.32403	3.18427	5.63911	7.90294	22.9296	6.6855	6.61848	20.3447	4.54811	3.89324	4.45025	4.69773	6.70647	11.1964	4.81116
Cj0737	1079	7.60911	11.3012	6.84314	7.44274	11.5204	6.83068	2.89533	5.35781	14.5556	2.96189	3.18634	7.08578	15.3271	37.0719	19.6327	12.4551	32.8585	7.04259	14.6881	11.2437	13.8975	11.9408	23.7242	7.39746
Cj0738	167	13.7657	20.1669	14.0681	11.0645	10.428	15.762	7.9604	7.93311	36.121	5.91508	6.33451	14.2201	33.8149	63.4267	52.0042	16.5681	69.1891	17.5297	30.417	27.6207	25.1273	22.9473	49.7136	12.5365
Cj0739	176	12.5952	19.4656	19.451	12.1139	16.7187	14.956	4.90967	14.0284	45.6986	7.92368	6.38625	19.7458	38.1973	86.7238	65.6821	23.5812	89.8382	17.695	31.1705	38.0558	31.5561	23.6509	79.2743	17.0997
Cj0740	167	8.84935	17.3853	26.9304	11.9156	20.856	14.9739	4.37822	25.2417	39.7006	12.874	12.2731	23.9314	53.1377	115.035	54.8153	33.5306	107.061	18.2757	26.7669	42.7553	36.2128	30.8602	118.07	21.9389
Cj0741	929	3.53508	7.9381	9.97121	3.28949	6.98114	7.43773	1.50254	8.94542	11.6995	3.75287	3.20263	9.35214	37.6299	91.2143	38.9729	25.954	79.8628	11.9343	18.1533	20.6769	18.4	27.8799	63.798	9.29613
Cj0747	110	0	11.6134	13.425	2.5843	6.00508	13.1612	1.20853	5.4745	6.91654	15.8474	9.01588	10.0045	22.0016	46.0533	19.738	7.18666	45.3337	112.116	17.24	14.3607	12.9029	25.2277	38.2613	130.255
Cj0748	95	43.2118	96.5744	72.0711	29.1754	70.7967	70.6551	47.5781	51.979	81.8024	27.5244	29.2304	54.2627	152.146	430.062	199.513	133.836	516.595	310.121	193.917	392.425	157.847	118.93	254.285	311.285
tonB3	686	19.0296	24.3779	20.7442	704.156	1065.68	940.761	16.1813	31.1632	549.542	386.928	514.764	1080.32	1188.14	1513.95	1524.49	1314.58	1496.31	489.485	699.893	857.907	780.096	559.111	860.524	537.229
cfrA	2093	7.88465	8.15655	6.54252	2428.31	2480.07	2360.98	10.5754	9.49472	1757.76	2388.58	2703.86	3271.02	6190.97	1914.62	2402.98	5216.18	1437.82	2962.67	1640.92	1150.17	1424.75	2577.36	3344.9	3231.4
hrcA	797	230.443	275.034	262.605	160.862	254.67	265.289	1021.98	261.808	179.875	443.057	370.402	277.613	236.518	553.894	249.226	197.799	639.878	622.63	260.546	406.395	235.766	273.16	455.517	625.93
grpE	533	438.393	436.972	314.342	288.94	341.264	382.368	730.165	431.027	380.308	1026.3	436.642	468.583	796.384	1248.91	631.172	604.394	1083.01	1231.01	855.945	1022.02	505.255	804.026	846.313	1299.42
dnaK	1874	671.364	684.129	420.624	446.433	513.508	555.034	1219.54	613.956	651.377	1494.94	587.569	638.521	1217.3	1842.41	1160.9	847.095	1381.9	1899.87	1153.23	1391.36	791.194	1321.87	1010.42	2003.14
Cj0760	1025	159.559	240.595	177.996	133.747	202.122	190.549	156.868	221.96	133.66	256.578	177.644	205.012	313.771	394.614	279.147	237.224	296.295	386.845	200.74	176.122	185.129	372.197	322.131	429.188
Cj0761	344	187.117	281.388	257.768	168.787	246.313	240.652	193.225	300.222	221.642	307.426	197.581	245.154	329.296	425.343	290.332	267.341	420.215	402.689	222.086	206.644	261.728	350.722	491.903	451.509
aspB	1172	812.477	931.795	801.147	797.578	782.863	841.051	764.851	1018.23	761.469	638.631	582.186	995.281	489.405	624.167	713.127	536.859	582.658	599.162	511.141	537.09	818.127	365.653	595.037	621.65
cysE	641	157.416	215.78	187.866	152.669	225.87	181.609	175.454	236.651	246.711	270.32	138.112	177.648	357.217	455.812	359.955	315.823	430.913	316.291	210.159	212.332	276.875	269.134	410.414	337.332
speA	1838	309.425	331.468	280.442	250.015	344.067	282.451	296.508	352.34	436.025	435.549	231.695	279.079	564.372	613.125	558.613	519.495	510.397	521.844	376.597	374.069	479.24	445.683	561.672	547.534
hisS	1229	206.893	224.046	204.816	167.638	228.574	206.414	201.842	254.157	371.301	294.79	131.103	210.759	422.891	485.318	471.115	389.585	390.81	365.813	300.231	340.871	412.787	311.815	384.251	395.372
tdk	581	178.195	204.184	197.331	159.506	205.268	176.918	150.557	229.995	413.896	287.735	134.736	188.816	509.122	550.33	602.964	484.956	447.78	389.907	356.244	404.027	470.31	389.384	424.02	376.898
coaD	479	265.847	317.731	354.263	234.273	339.619	315.293	204.404	339.945	610.607	344.396	190.482	325.397	681.956	915.298	898.215	658.365	888.081	511.945	516.093	707.194	761.257	522.648	763.224	504.278
Cj0768c	566	69.1923	93.461	93.216	60.3955	96.5481	83.9437	45.9179	107.778	106.576	98.6587	48.0104	85.3463	195.149	289.664	208.699	177.265	251.742	125.783	144.072	230.979	141.082	145.336	247.933	140.907
flgA	665	91.6089	141.543	153.933	79.9385	141.503	119.639	51.3763	147.696	144.891	115.777	72.9767	139.446	319.961	537.701	339.729	333.946	549.608	180.678	243.008	423.401	242.57	241.04	464.44	194.307
Cj0770c	779	378.788	417.426	401.371	267.122	318.138	330.298	411.103	662.183	459.589	465.676	179.592	424.481	386.103	360.707	458.672	298.437	309.376	355.009	553.912	961.433	546.356	217.131	260.664	380.288
Cj0771c	773	418.69	470.319	421.073	298.248	356.731	403.351	511.203	743.279	537.748	582.949	202.369	524.285	476.243	437.553	534.273	315.668	343.955	493.135	627.342	1214.29	681.84	220.697	309.303	500.21
Cj0772c	776	1205.4	1212.82	1189.57	840.547	978.92	1011.94	1491.28	1796.89	1827.54	1652.83	573.577	1386.67	1352.25	1272.57	1495.37	960.321	1250.05	1557.24	1763.38	3462.18	2277.29	693.335	1130.57	1616.32
Cj0773c	914	321.133	361.489	331.512	221.836	339.806	330.831	221.807	337.796	258.997	395.941	233.361	319.706	501.262	519.989	396.51	504.534	421.304	395.594	278.25	249.292	293.087	395.495	500.278	411.448
Cj0774c	1013	590.683	689.064	640.04	427.041	632.045	641.757	442.845	605.049	406.482	698.488	427.44	609.685	954.985	1039.14	731.217	946.611	865.618	669.349	532.467	505.184	496.479	699.076	940.961	664.842
valS	2615	459.177	524.334	526.553	354.037	516.506	495.296	363.027	474.065	388.535	481.677	315.791	483.568	688.7	732.199	634.826	703.922	669.903	519.562	477.103	423.486	475.79	487.572	729.439	531.532
Cj0776c	1025	813.013	1015.63	977.93	568.893	893.204	876.668	580.131	825.918	795.229	698.248	365.543	888.365	773.736	1132.62	1081.67	906.157	1221.31	781.71	733.78	1277.67	983.561	506.663	1048.18	852.696
Cj0777	2033	91.1485	124.131	118.6	63.4825	114.607	119.539	46.7868	108.146	46.0844	104.495	115.972	97.9214	161.735	177.663	108.846	160.206	124.918	121.846	75.1242	64.5857	52.8766	144.755	168.51	126.892
peb2	740	1731.69	2647.3	1868.34	1667.99	1867.98	2259.38	726.402	1519.16	2346.86	1650.08	987.637	2223.07	3921.07	4361.82	5011.63	2864.08	3056.95	2990	2088.41	1254.01	2287.43	2155.75	2118.86	3033.33
tpx	530	3406.01	4487.58	3879.7	3000.69	3643.61	4298.51	2321.79	3123.69	51150.7	16709.4	1939.08	4402.75	50266.5	75539.8	65054.3	49691.2	74445.7	33739.2	51798.8	69830.1	65202.1	40138.8	57653.8	34414.6
napA	2777	4296.29	3863.86	2213.07	2192.32	2136.25	1833.19	3120.92	4474.59	1306.45	1181.08	2194.44	2945.71	902.132	1246.54	1146.33	622.079	1033.37	1050.75	1121.21	1258.64	1526.47	909.62	727.786	1113.71
napG	743	2910.82	2982.12	1527.88	1367.04	1482.68	1222.6	1740.28	3447.59	563.776	825.62	1844.5	1945.92	391.601	440.344	420.556	305.006	345.729	497.118	466.533	396.216	617.761	444.544	328.853	541.804
napH	785	1931.24	1980.04	1020.3	840.235	934.344	752.371	939.038	2263.56	309.312	542.653	1102.76	1262.53	199.369	223.771	206.465	182.611	188.561	300.641	235.367	239.386	308.784	239.46	198.594	343.044
napB	527	2704.39	2510.87	1431.92	1247.94	1250.13	1047.53	1841.47	2726.45	510.65	718.123	1409.15	1673.11	311.005	363.033	321.462	334.389	368.228	526.421	401.23	379.002	512.881	395.808	426.443	572.438
napL	917	265.02	251.328	228.093	151.902	212.961	162.327	145.696	294.925	173.522	121.157	137.568	244.19	131.375	227.935	167.85	156.109	296.905	134.354	145.502	219.535	196.233	115.501	269.408	151.541
napD	341	152.648	189.015	229.721	123.171	193.712	183.717	92.5893	227.104	204.946	130.698	95.3938	221.322	223.959	417.123	260.706	249.795	487.043	186.677	207.555	324.088	243.219	163.34	466.304	193.397
Cj0786	176	62.9762	77.5325	78.1854	41.9949	73.0163	72.5364	48.719	87.592	74.7234	51.5039	41.6985	88.1977	109.626	208.212	122.362	129.884	250.856	84.9361	90.048	159.404	88.357	82.966	232.254	95.1637
Cj0787	251	611.025	699.579	899.101	409.421	643.333	628.436	400.14	743.267	530.452	532.686	290.807	725.28	719.947	1118.7	820.825	910.478	1288.96	644.702	623.317	1108.42	772.231	530.949	1140.45	598.73
Cj0788	494	382.923	478.875	545.561	265.139	424.367	442.261	286.733	529.054	343.337	414.042	235.958	450.822	575.242	818.252	598.564	663.978	930.546	489.592	429.678	708.36	524.032	396.97	874.147	488.834
cca	1121	84.8122	104.997	129.1	61.6221	102.156	102.672	65.1056	125.542	68.2576	133.631	94.1319	92.2808	279.104	331.182	182.742	305.118	318.118	173.08	144.399	205.287	118.63	211.538	375.291	180.284
purU	827	147.129	167.671	161.035	111.028	135.132	151.267	160.507	215.829	96.4003	218.094	142.066	169.07	224.036	255.366	140.492	232.763	241.71	210.358	147.168	231.278	122.225	189.828	317.411	215.578
Cj0791c	1277	163.755	211.805	201.743	138.463	188.476	197.419	89.1636	181.177	183.034	172.228	123.535	211.681	321.08	459.091	393.899	327.944	428.743	212.32	204.299	226.573	241.668	240.127	299.286	217.486
Cj0792	881	26.5598	42.1825	57.601	22.587	38.716	40.1859	14.7877	43.1311	31.6443	44.2563	20.4128	39.118	39.0696	85.2811	53.1521	39.407	108.305	34.2187	37.6696	74.9494	48.331	28.0489	80.8858	41.1413
flgS	1022	98.2497	85.7935	105.416	80.8732	83.0839	86.2178	135.995	178.184	127.672	110.585	41.2743	89.6017	83.2117	143.361	105.074	74.7732	153.045	64.1148	156.928	197.104	170.637	67.4301	114.97	62.2242
Cj0794	1283	25.149	32.541	47.0869	17.9471	22.4196	23.9016	29.1678	58.5298	42.0183	26.6305	10.9765	31.0145	40.8184	91.9938	42.3524	31.5782	84.2289	20.5842	63.083	72.8399	54.2064	31.105	50.3293	18.9697
murF	1430	109.259	123.93	139.977	88.1644	124.553	118.497	91.988	129.535	147.718	112.313	72.2195	132.084	227.162	325.87	231.972	243.379	331.923	126.228	164.727	186.468	183.705	185.603	270.006	128.517
Cj0796c	722	204.574	284.946	289.512	173.143	281.706	263.59	128.428	241.629	352.711	212.227	185.895	298.509	484.93	840.97	738.544	523.737	837.576	288.312	313.783	394.088	452.224	413.365	665.816	313.08
Cj0797c	218	358.539	472.792	497.587	306.441	442.943	471.511	285.086	386.731	567.873	330.25	276.597	518.631	694.167	1194.79	1109.81	729.188	1286.85	427.148	498.332	686.652	686.166	624.051	846.298	430.065
ddl	1043	324.395	325.965	314.709	212.046	297.778	286.759	215.595	340.474	228.944	343.516	180.6	300.211	252.279	314.003	254.582	278.228	341.384	305.401	236.822	316.056	237.49	205.629	390.643	317.904
ruvA	554	228.671	212.248	201.133	155.221	183.621	215.474	179.611	237.182	175.196	247.636	154.431	197.077	241.241	265.537	201.568	276.71	235.9	241.163	201.351	258.793	171.428	192.731	241.335	243.041
Cj0800c	1862	168.835	198.587	201.808	118.473	167.51	190.386	124.443	196.991	152.613	216.232	133.689	186.672	252.264	282.772	183.416	289.197	294.596	225.83	178.051	322.994	175.12	199.104	336.109	236.577
Cj0801	1454	61.6615	107.707	106.043	49.3177	96.0234	102.556	24.7774	94.9265	68.5844	85.8417	70.982	87.1602	190.354	246.465	145.652	179.374	262.159	128.857	116.778	143.062	94.3894	137.598	233.947	137.015
cysS	1391	205.285	247.922	236.216	158.792	228.547	224.337	151.623	253.693	244.647	203.437	131.663	250.297	467.401	646.6	499.058	411.085	570.406	268.893	356.56	451.394	334.102	320.055	485.355	281.125
msbA	1745	97.6759	128.08	112.939	74.245	118.415	121.544	68.4501	136.521	98.4425	121.209	82.1814	125.634	221.291	274.548	206.105	205.335	243.289	151.986	148.304	196.695	141.101	153.917	237.323	154.321
pyrD	1061	491.376	583.186	564.964	417.367	584.604	531.102	346.63	552.135	466.766	459.544	383.114	598.807	722.708	984.748	853.991	778.488	987.69	549.6	580.83	695.653	642.106	604.18	845.792	580.932
Cj0805	1253	346.822	466.806	437.893	289.435	440.532	416.843	224.5	404.619	360.936	338.208	249.85	423.521	581.384	730.783	638.928	625.865	744.129	447.439	382.641	441.149	433.494	418.845	658.995	477.66
dapA	899	1086.69	1530.41	1228.34	975.272	1337.62	1281.14	666.542	1223.48	1213.16	911.42	738.828	1438.42	1522.45	1900.9	2112.37	1531.46	1859.99	1241.09	1189.81	1010.92	1404.77	1078.18	1463.86	1318.62
Cj0807	782	935.358	1399.84	1100.7	872.631	1208.54	1149.34	634.944	1144.94	971.386	848.124	704.284	1272.04	1271.73	1693.81	1703.08	1314.86	1691.27	1074.08	986.046	1086.87	1190.08	963.204	1489.27	1171.38
Cj0808c	308	221.516	317.294	266.103	176.978	271.788	280.531	140.924	294.841	202.027	187.904	179.244	301.452	321.075	547.043	387.329	313.989	544.755	221.845	231.332	300.138	261.665	242.623	391.598	234.935
Cj0809c	599	283.178	320.095	308.506	216.052	281.407	273.112	222.711	313.664	251.036	234.853	162.035	294.826	278	387.823	313.681	290.896	415.542	250.602	245.925	328.277	290.004	215.866	322.632	251.105
nadE	743	338.244	406.624	351.526	258.161	343.574	362.776	186.884	350.051	452.089	278.569	258.593	396.559	556.909	641.612	517.857	642.109	609.2	435.251	435.905	589.094	496.501	489.363	639.471	461.409
lpxK	929	132.919	198.765	170.594	97.3842	156.882	176.31	72.551	188.761	209.948	136.855	100.705	186.98	385.996	403.028	283.675	437.247	352.706	224.272	237.378	332.871	263.91	288.542	403.702	245.714
thrC	1415	370.07	421.446	414.278	292.41	389.036	372.84	360.156	548.274	553.006	355.623	229.515	459.479	619.108	656.277	548.444	710.316	607.62	474.346	550.156	738.73	662.539	480.017	679.991	502.733
kdsB	722	386.632	455.286	453.512	298.152	425.762	417.715	362.083	579.759	513.184	371.659	266.938	460.88	584.001	709.024	527.88	638.339	700.619	486.645	483.761	642.547	593.677	459.579	801.646	496.669
Cj0814	758	44.8422	49.7169	74.3866	31.6901	35.3333	40.8902	40.513	97.7177	67.3209	42.1621	22.1551	51.9607	41.4183	82.889	46.2166	31.4614	89.4553	33.4441	80.6844	95.7809	83.1208	32.949	70.4322	28.0516
Cj0815	347	4.02231	5.18753	2.70821	2.25288	3.80725	4.74108	2.49021	6.94173	4.69835	7.36803	3.81075	3.83914	19.5676	36.9716	14.5433	12.7199	34.8758	7.7185	13.0772	14.0213	8.71404	13.9	22.7625	10.7471
Cj0816	173	0	1.00694	0.776012	0	1.04134	3.04306	0.384216	3.13281	1.57064	2.01527	0	2.67842	8.54912	20.916	8.81902	6.47354	13.0064	4.68049	8.22137	6.57437	4.99384	7.63843	7.66499	3.02544
glnH	773	278.808	315.725	299.761	238.396	295.981	278.293	245.498	296.501	945.435	607.906	157.978	291.703	981.447	1023.2	1223.94	948.197	998.743	924.225	890.983	1088.08	1257.26	733.036	904.564	979.768
Cj0818	230	72.8212	103.511	75.0049	5784.65	7240.03	7598.9	58.6664	101.064	4983.37	5846.07	5671.64	6346.62	9312.43	9213.24	8028.76	14285.7	9756.87	6085.12	6194.21	6708.27	5427.23	9679.32	9238.93	6004.03
Cj0819	227	98.3781	138.133	144.008	2668.66	3808.59	3640.8	124.154	161.293	2052.63	3252.46	3032.04	2866.7	3983.88	4285.07	3648.27	4710.99	3842.51	3032.01	2566.22	2891.02	2226.44	4496.13	4003.02	3241.57
fliP	737	191.721	237.31	225.056	772.976	1319.08	1374.79	184.166	312.373	488.877	1075.89	1072.22	952.669	1488.21	1812.14	1310.16	1137.08	1446.82	1130.54	797.945	1060.72	630.661	1482.01	1582.4	1198.69
glmU	1292	443.111	566.646	443.223	357.157	479.941	488.963	253.119	427.642	406.11	321.972	246.043	530.792	684.084	842.647	728.736	585.965	641.79	486.577	436.356	542.616	447.538	472.837	551.194	506.993
dfp	1157	216.077	286.018	227.25	163.082	255.255	254.182	111.855	233.071	203.944	199.633	184.006	250.657	423.99	432.955	323.224	389.687	345.223	289.791	241.059	241.116	225.664	298.497	370.241	298.965
Cj0823	620	131.231	191.621	194.229	98.9225	185.77	181.816	64.0035	171.14	129.637	158.951	130.1	175.818	279.21	296.269	187.588	279.237	284.352	199.216	161.565	185.586	147.008	195.447	325.001	216.219
uppS	671	215.84	300.459	257.696	177.194	295.958	270.678	137.396	265.109	194.457	210.692	212.932	251.019	333.731	301.597	225.015	291.885	273.978	310.504	220.445	246.156	201.775	245.187	336.73	301.189
Cj0825	779	29.5105	44.3515	36.4491	22.1689	42.3208	40.3792	23.8914	37.183	26.7884	36.177	34.2889	37.4739	45.4798	50.8419	30.4325	42.7909	44.9661	48.4539	31.7341	45.18	30.6568	38.6765	55.3597	54.5069
Cj0826	1028	78.3486	100.148	106.172	48.8767	106.666	100.182	65.1762	116.983	100.706	142.611	97.0523	89.1914	203.055	222.843	139.794	205.708	201.075	175.711	112.529	158.336	112.854	159.268	282.83	186.983
truA	728	49.284	63.6502	51.0814	29.9697	58.3185	55.9534	48.0259	63.1974	58.7485	96.7385	59.3958	45.9867	120.233	132.575	77.2196	105.875	112.772	113.793	62.7976	81.6745	66.4565	103.647	135.582	122.852
ilvA	1214	150.544	187.785	164.993	125.16	172.436	164.787	173.729	232.545	309.01	229.891	122.648	156.11	441.518	508.44	385.29	479.974	467.723	307.174	338.642	388.283	361.667	337.655	425.139	319.257
Cj0829c	416	64.9319	95.3358	96.1695	45.7844	69.2894	81.3087	38.9868	90.1845	153.758	96.7984	38.1441	85.6283	242.567	358.684	225.13	284.415	374.968	147.182	186.09	272.342	180.679	187.258	271.778	150.195
Cj0830	419	222.009	399.677	438.155	172.667	353.282	299.505	158.955	353.7	647.073	229.516	159.058	359.69	757.148	1494.65	680.217	847.449	1617.58	358.853	549.101	895.929	883.817	667.032	1563.13	409.414
trmA	1076	113.768	155.205	170.807	99.1389	145.885	137.606	95.9975	160.735	102.022	176.589	95.918	134.628	139.953	242.984	134.921	151.592	247.324	136.787	106.439	118.975	133.284	115.443	278.357	135.35
Cj0832c	1736	347.043	427.708	354.494	342.651	385.176	378.462	343.412	510.027	162.876	431.183	317.595	369.479	158.89	202.525	188.886	148.415	159.53	258.259	133.467	106.792	181.539	130.204	213.081	280.619
Cj0833c	752	977.149	925.441	796.485	856.505	832.087	769.11	872.145	1033.26	321.874	733.06	555.22	868.737	202.754	239.365	319.699	189.136	188.021	430.539	255.693	218.13	367.304	176.515	312.88	451.363
Cj0834c	1241	522.782	528.17	466.467	396.974	413.291	445.425	380.927	553.573	141.181	397.15	236.922	451.979	104.064	139.798	143.604	120.449	117.805	218.58	130.654	156.924	188.112	91.7347	195.029	216.994
acnB	2549	1895.96	1776.65	1353.03	1438.51	1367.22	1295.86	1548.27	1740.34	770.925	1075.83	819.88	1482.99	412.7	481.568	771.548	330.216	345.151	782.943	583.065	890.642	1064.95	301.331	433.751	821.394
ogt	455	82.4632	137.574	152.248	65.2891	121.157	114.257	29.6556	102.175	113.585	86.3304	68.1508	125.771	118.202	277.332	133.998	99.3234	331.2	87.2011	105.984	105.543	107.28	75.2209	235.811	85.412
Cj0837c	944	96.018	125.73	119.602	79.8765	121.31	119.344	86.9594	126.117	98.6141	144.344	80.8246	108.663	179.747	236.609	179.833	152.412	245.058	154.924	95.0637	140.364	110.018	125.076	231.96	170.563
metG	1889	445.196	496.596	442.549	384.988	503.962	469.98	376.261	472.32	456.59	549.909	319.557	447.944	639.708	779.594	722.4	604.304	712.056	600.542	403.036	523.827	513.997	461.773	616.309	635.374
Cj0839c	200	473.32	567.604	559.823	428.897	608.615	532.043	324.37	495.607	528.498	566.253	337.194	543.298	693.785	912.842	935.953	716.421	899.737	660.237	473.76	671.678	645.174	534.856	714.333	714.114
fbp	845	408.277	466.39	453.511	353.239	522.762	458.541	240.863	380.844	449.996	424.215	254.372	440.542	649.757	896.229	890.97	644.043	857.507	510.749	396.031	512.301	561.156	454.61	641.358	531.298
mobB	494	196.447	283.634	275.158	167.169	289.07	272.55	72.1206	210.646	283.712	247.484	160.339	282.101	545.03	977.401	741.227	602.368	978.433	337.154	294.084	427.984	408.483	368.08	642.831	364.341
Cj0842	488	241.428	374.46	508.252	235.923	373.472	371.104	165.629	318.25	302.457	297.084	246.175	388.592	434.91	744.861	531.491	560.636	969.029	378.314	301.447	494.102	383.283	333.07	828.068	393.221
Cj0843c	1628	304.807	468.102	497.995	256.902	415.966	447.062	203.164	414.139	347.463	381.693	309.139	430.778	544.59	741.597	484.402	595.044	760.692	459.726	325.371	356.727	372.987	389.251	663.198	486.549
Cj0844c	284	444.625	628.104	493.511	344.831	500.071	507.913	278.516	582.687	498.092	491.863	380.402	575.742	693.34	747.787	605.607	626.071	581.797	626.813	437.373	410.493	475.86	479.258	524.367	653.559
gltX1	1298	497.548	705.615	580.75	429.366	560.674	620.85	302.287	609.294	559.645	506.578	365.321	679.611	882.24	1059.03	875.505	825.553	889.902	708.281	559.777	523.508	609.537	630.081	730.669	743.668
Cj0846	1127	112.408	197.644	185.77	115.651	217.558	198.061	61.81	202.62	201.127	181.23	146.899	226.955	397.458	498.711	355.936	421.746	456.344	232.124	277.705	304.778	250.836	346.602	509.218	256.998
psd	803	269.517	405.094	401.245	273.299	444.884	407.458	191.793	412.162	364.37	346.905	291.555	465.026	591.65	914.676	595.72	547.368	902.737	398.773	468.617	363.857	455.176	509.819	924.69	436.303
Cj0848c	284	149.461	227.565	211.775	145.89	228.362	239.822	88.7038	238.97	153.082	190.28	194.857	211.901	427.035	695.896	359.728	327.997	559.956	228.969	224.41	151.515	209.465	384.337	547.104	217.008
Cj0849c	2162	48.6842	69.4009	65.0448	35.1397	68.6056	62.8233	26.6861	64.5925	54.8721	52.4092	36.5445	43.2933	122.794	190.768	85.6865	100.432	171.527	51.8574	64.721	50.7367	62.0236	101.278	190.989	53.8955
Cj0850c	1190	116.599	157.512	138.424	85.6403	149.219	153.4	53.2313	141.44	146.273	105.032	78.2841	96.9567	245.633	404.307	168.842	190.935	319.348	98.2451	171.598	110.445	149.192	234.751	284.055	104.57
Cj0851c	506	61.4956	85.2642	69.5129	41.4331	77.615	75.3	25.747	63.7898	40.4897	44.6712	29.9223	53.2277	60.1856	115.588	59.4922	49.9942	113.334	37.9135	46.9816	64.4358	46.953	54.3204	76.2264	38.2724
Cj0852c	332	657.808	863.482	816.823	528.945	816.293	746.663	338.553	575.35	334.905	341.816	339.345	707.263	355.98	540.988	540.673	394.87	562.709	283.854	316.202	517.296	400.555	327.576	441.088	294.807
hemL	1277	1257.7	1490.28	1292.98	994.065	1345.76	1182.35	524.572	911.828	576.381	546.533	560.411	1217.2	615.574	755.792	927.353	750.088	842.865	450.248	608.177	935.633	710.893	622.281	662.141	470.374
Cj0854c	350	1111.9	1553.54	1468.7	861.754	1404.84	1224.56	174.719	893.83	596.234	567.456	574.647	1301.4	717.986	974.45	1040.82	847	1265.96	479.428	627.552	1043.31	731.876	673.184	967.105	510.315
folD	851	515.479	730.169	713.765	436.932	618.572	692.705	400.691	894.094	389.35	678.165	707.003	832.06	828.846	938.615	519.78	1036.01	1032.97	659.095	601.12	559.254	450.604	715.849	1339.32	681.235
lepP	851	427.878	685.476	624.555	374.883	582.231	616.769	430.996	880.578	323.767	635.968	657.435	711.862	609.074	685.349	407.729	662.648	662.803	529.545	398.81	382.686	333.276	491.467	969.821	557.535
moeA	1163	288.805	336.368	335.51	234.043	318.894	334.463	173.175	301.253	218.919	316.716	235.018	298.718	417.179	466.473	362.779	480.687	407.08	333.712	256.704	302.896	282.973	344.906	417.31	353.79
murA	1259	502.005	535.977	455.746	409.419	513.508	486.935	333.878	482.952	446.409	453.871	338.722	481.999	724.548	766.075	692.56	789.12	635.137	491.761	518.104	554.982	570.189	573.712	586.386	530.883
Cj0859c	431	460.421	223.106	315.69	473.239	262.217	327.046	676.106	553.572	583.287	393.267	79.4625	258.695	150.208	359.023	249.834	133.895	586.971	87.2878	673.041	671.747	950.844	131.838	208.143	89.4092
Cj0860	875	38.94	59.7259	59.3002	43.6968	58.8154	58.2855	36.1593	75.0163	78.0694	59.4351	38.3853	65.3348	67.4577	91.5803	79.8054	72.5785	115.998	57.3747	60.375	92.0726	92.5997	45.2313	107.533	63.5558
pabA	569	25.5397	28.2681	33.7395	14.3635	35.5661	32.9609	14.719	37.6769	29.6076	41.0527	18.0106	30.0293	50.5681	81.631	45.4799	55.1104	76.4177	47.9464	24.0442	42.754	34.488	38.9003	77.5138	50.8223
pabB	1787	31.0583	38.6029	49.245	20.5211	39.989	40.3234	15.2504	30.6321	55.1958	54.0749	29.0439	35.8157	135.508	154.591	99.6943	167.404	144.054	83.5134	63.0666	80.4777	70.8608	98.5356	176.834	85.2686
xerD	1067	107.726	147.426	135.634	79.8602	122.465	136.793	46.3479	103.225	155.087	133.532	83.4666	133.05	327.945	425.017	321.945	347.726	382.892	212.078	165.735	224.619	198.2	228.622	363.809	224.971
Cj0864	362	176.225	191.043	218.991	228.911	233.899	128.704	90.5232	247.532	118.446	33.7085	93.3301	251.044	92.6695	83.2376	93.2079	78.2526	91.8923	48.5215	82.696	105.952	139.955	58.4066	77.4029	54.4004
dsbB	803	109.299	136.02	144.95	150.456	161.905	96.2099	41.7192	168.66	76.0007	23.8072	87.6887	168.281	86.734	152.801	104.28	78.758	154.874	34.3623	73.5482	91.2789	88.453	73.1487	123.421	39.6787
dsbA	644	571.019	733.23	720.239	501.782	640.138	598.592	307.059	721.232	919.549	392.673	348.343	709.711	753.487	1164	970.414	937.531	1386.15	697.434	948.724	1218.71	1155.04	494.312	1006.44	745.683
Cj0873c	215	370.415	660.612	581.646	349.061	578.722	596.847	162	655.132	753.237	290.265	393.931	627.162	971.198	1291.02	1097.46	917.386	1202.98	544.934	840.462	878.447	1000.84	747.694	943.917	540.746
Cj0874c	563	354.513	624.503	551.665	300.431	607.547	482.852	226.917	653.109	1418.26	196.408	298.053	605.546	1010.56	1613.68	1506.3	1020.93	1343.52	374.936	1131.89	1280.24	1610.37	863.871	1045.45	395.107
Cj0876c	290	468.833	775.894	760.364	432.046	743.18	528.946	300.487	813.171	2101.25	224.012	294.56	760.961	1168.36	1995.49	1981.78	1222.6	1747.24	420.326	1541.41	1881.23	2394.76	1058.98	1316.7	425.94
Cj0877c	95	2.59271	3.66738	4.23947	2.24426	3.16057	5.54158	0.699677	6.3389	6.86454	4.28157	1.39193	4.87755	19.1067	32.549	6.79458	13.1756	37.1283	7.86777	12.1198	15.963	8.44448	19.474	34.5924	6.88685
Cj0878	149	1107	1388.93	1759.67	482.215	1201.42	1194.23	868.116	1475.58	1012.12	1411.73	1074.28	1261.04	1036.83	1567.05	687.231	1472.74	2306.02	912.978	775.922	2366.76	983.627	769.367	2542.97	1072.71
Cj0879c	635	298.154	421.465	492.602	156.238	382.528	360.743	224.635	454.729	294.914	395.677	315.485	375.072	312.421	563.311	271.224	398.69	724.112	328.108	239.663	632.965	311.366	247.433	797.532	353.81
Cj0880c	245	145.438	156.899	177.265	72.2286	155.397	169.485	120.459	155.588	121.776	198.275	86.6261	164.07	165.736	193.612	132.69	185.533	243.502	206.689	95.6491	162.739	124.175	124.594	398.166	190.133
Cj0881c	1049	89.5377	110.654	121.068	57.1798	102.985	114.612	72.1088	116.593	98.1201	146.846	80.0457	99.3324	193.991	231.615	128.045	200.711	232.529	150.996	104.53	165.708	118.948	152.426	341.143	168.958
flhA	2177	145.423	188.257	169.863	98.5881	175.518	200.834	110.192	199.054	125.738	262.509	194.219	157.214	385.545	263.252	162.16	364.945	202.498	329.2	150.981	187.558	137.139	352.366	463.616	340.649
Cj0883c	413	446.692	514.025	600.062	324.195	492.765	576.004	247.691	559.765	358.041	535.625	456.412	544.569	855.722	1247.63	569.896	1046.23	1241.16	568.571	464.751	823.115	418.968	805.828	1539.35	610.053
rpsO	275	5037.2	5897.91	8520.48	2527.96	4018.16	7687.37	5530.01	4992.75	4711.35	6668.57	5822.82	5051.97	7789.8	6567.56	2633.36	10376.6	7611.65	5657.42	5876.61	10503.5	3290.81	5355.71	13221.2	5252.56
ftsK	2843	226.496	275.567	273.458	171.034	251.208	281.58	196.626	318.064	120.196	345.208	215.233	247.167	331.643	282.67	152.181	317.872	263.575	329.551	185.556	218.232	149.922	277.211	493.699	340.427
flaD	2255	568.964	453.359	435.821	452.001	274.503	356.404	799.548	1024.96	651.408	434.759	143.052	382.227	167.606	193.17	153.896	69.2082	158.034	56.9279	719.964	646.049	769.359	120.425	141.949	55.4735
Cj0888c	1934	60.7065	78.2432	57.8233	45.7865	72.595	70.74	70.0437	80.4899	43.5822	104.557	70.2188	50.1642	100.528	89.0586	53.9775	90.335	74.5233	102.608	46.6815	54.8884	45.2133	87.9713	137.606	100.945
Cj0889c	1292	22.7497	35.1907	30.5492	16.997	37.3691	31.0695	18.0578	35.0038	16.4884	55.0037	25.024	22.2359	40.7942	42.3666	29.5673	36.4571	46.7398	44.208	13.2626	25.8226	18.4842	37.4342	87.9982	44.6632
Cj0890c	665	218.528	328.056	279.099	180.182	330.776	325.469	222.797	288.873	115.962	326.885	257.307	233.426	266.078	272.659	232.427	248.651	257.246	254.672	105.005	138.061	119.707	226.931	395.255	250.878
serA	1586	499.085	667.183	488.582	433.355	656.091	597.318	547.639	616.206	245.269	579.384	461.523	488.53	465.589	385.077	417.016	409.14	318.025	487.531	206.516	233.943	231.003	356.233	463.959	482.025
Cj0892c	491	528.231	768.706	734.957	485.899	746.415	780.829	350.352	728.153	266.298	557.401	478.974	664.97	521.387	554.596	524.3	548.758	542.615	518.208	232.153	339.1	287.308	345.568	597.911	528.597
rpsA	1673	2818.42	3568.8	3390.48	2616.66	3563.31	3276.27	1762.05	2934.92	1573.64	1722.61	1664.02	3591.86	1982.58	2169.87	2614.03	2320.37	2384.12	1689.96	1216.84	1994.19	1785.63	1243.21	2232.07	1740.63
ispH	836	232.165	304.643	304.552	163.389	308.802	307.384	159.336	297.136	210.812	378.182	216.065	278.519	455.955	459.982	308.564	444.99	399.216	413.43	213.15	213.899	232.74	327.754	662.538	417.672
aroA	1289	289.747	394.17	342.343	225.555	364.311	385.801	180.328	377.809	256.164	484.736	328.223	345.953	565.407	488.554	352.583	580.43	412.107	554.876	263.82	258.091	278.1	433.546	654.143	588.267
pheT	2324	493.78	582.443	537.462	381.916	538.752	554.171	422.927	553.273	490.291	646.403	413.712	613.304	856.221	879.169	697.524	913.558	851.756	777.08	540.312	754.492	571.956	643.751	941.765	818.573
pheS	995	710.701	865.809	779.797	592.402	817.596	806.341	562.551	825.461	813.143	906.177	696.848	923.94	1484.4	1601.98	1365.4	1476.13	1421.63	1162.22	1015.11	1219.92	943.134	1174.76	1512.51	1197.51
Cj0898	368	1181.11	1291.04	1517.06	1011.37	1368.44	1223.5	807.566	1132.88	1596.21	746.548	527.854	1364.45	1049.69	1733.79	1906.64	1281.39	2273.9	945.299	1109.24	1697.47	2243.68	794.844	1796.99	960.753
thiJ	572	1084.84	1488.32	1360.81	961.037	1266.32	1344.66	635.991	1035	1525.25	941.902	622.443	1397.29	1318.22	2156.36	2007.96	1371.92	2612.54	1227.54	1266.59	1505.66	1682.23	1138.48	1807.43	1315.82
Cj0900c	182	555.319	830.165	826.523	483.811	656.599	756.41	369.964	594.916	865.029	493.909	273.911	833.488	780.87	1411.24	1158.45	745.649	1812.71	641.688	740.919	959.957	967.688	608.81	1224.04	743.761
Cj0901	746	139.112	162.291	157.645	107.65	146.988	138.581	102.021	184.614	241.49	190.211	112.912	131.681	382.456	499.337	325.653	470.152	444.118	245.389	297.242	492.114	287.454	311.497	394.613	253.807
glnQ	731	276.183	328.543	367.489	247.427	321.366	355.318	215.866	332.567	336.697	332.982	230.639	347.129	576.811	718.835	484.374	680.497	722.525	370.225	415.172	583.724	393.051	448.226	641.214	360.956
Cj0903c	1469	1533.4	2002.42	2054.28	1917.05	1618.59	2793.02	2059.96	1583.38	180.79	1125.87	1324.31	2392.74	234.082	240.5	144.364	210.145	335.613	597.467	116.323	144.053	121.613	153.689	324.534	641.602
Cj0904c	470	88.2163	105.385	108.4	62.4494	105.792	119.011	58.1253	109.933	91.9227	168.881	84.404	82.6913	192.813	258.822	127.848	159.648	224.363	175.86	72.4838	73.9423	88.2316	154.778	395.727	173.585
alr	989	134.651	182.009	232.257	102.471	167.766	189.767	131.124	163.305	185.562	276.199	133.169	156.486	350.071	454.147	238.578	333.985	464.864	295.436	171.958	288.079	190.745	266.494	649.06	292.726
Cj0906c	980	677.931	782.421	872.351	526.05	729.678	865.218	618.504	816.835	964.777	1162.97	555.513	750.549	1883.8	2262.99	1114.33	1955.7	2249.54	1311.7	952.206	1980.91	1095.35	1473.55	3042.78	1363.91
Cj0908	473	13.8862	20.9925	28.8084	13.823	27.0419	13.9125	10.9611	27.2452	25.9658	20.7613	5.73103	19.3478	18.0504	34.0775	24.1917	17.5488	37.671	16.0654	20.9056	55.7061	28.0498	12.5719	17.9178	21.3012
Cj0909	422	611.487	753.769	766.53	617.385	775.11	604.731	433.626	819.956	252.791	290.673	309.431	883.774	199.292	226.057	281.861	185.925	229.276	274.385	182.321	295.272	261.169	102.083	196.188	273.018
Cj0910	455	317.944	425.611	411.454	313.013	471.828	331.201	126.949	530.726	111.913	217.103	242.524	470.878	126.18	154.571	138.383	115.395	153.304	190.966	81.5718	144.011	115.96	77.5444	187.027	208.929
Cj0911	563	194.1	294.254	268.381	181.268	279.028	248.381	73.317	319.067	183.882	214.16	179.677	291.456	368.257	517.793	411.597	401.351	518.697	271.162	283.906	341.075	244.646	277.316	463.485	285.871
cysM	902	286.903	465.243	391.29	301.37	386.336	447.658	170.153	389.491	2336.92	911.867	197.763	419.638	2274.54	2982.45	2644.13	2479.55	3073.51	1601.15	2476.29	2217.64	2456.89	1508.09	2413.99	1662.25
hupB	299	39452	43031.4	42483	37617.7	44926	44823.3	41788.3	50702.2	28251.4	30689.4	28853.1	40686.8	9690.61	8358.25	18902.4	11384.7	9466.37	24019.5	14106.5	14221.5	22750.4	6665.36	11136.3	23953.2
Cj0914c	1835	168.813	269.924	248.893	173.856	220.895	235.934	67.2662	172.093	485.071	226.475	94.0403	265.521	544.412	939.638	751.685	505.984	980.109	394.9	409.729	383.599	547.921	356.503	619.741	416.403
Cj0915	416	143.087	157.171	124.084	86.102	104.656	139.522	198.29	170.091	778.847	845.065	170.377	138.119	1148.68	1315.65	579.892	1132.12	1400.9	1420.91	844.163	1405	804.45	999.028	2088.02	1434.48
Cj0916c	200	117.406	154.748	166.47	91.6781	118.6	187.219	54.1725	74.6722	193.466	322.494	137.853	196.641	291.766	489.152	210.956	278.663	479.819	337.281	208.265	353.847	207.036	283.781	688.966	401.71
cstA	2114	146.223	167.334	137.362	124.554	122.687	194.119	134.542	162.627	67.9432	238.53	190.781	217.025	112.48	130.834	108.756	75.32	82.0149	162.434	62.6023	54.6685	60.2501	97.1709	135.326	175.571
prsA	932	1461.46	1651.67	1365.76	1185.44	1513.51	1515.73	1052.38	1392.93	1155.22	1318.07	956.844	1479.66	1643.75	1981.05	2139.44	1794.96	1797.85	1439.41	1188.66	1493.71	1470.97	1439.41	1493.5	1485.96
Cj0919c	662	436.184	574.002	626.433	425.766	528.937	630.428	464.583	644.858	112.547	373.57	437.647	680.177	168.373	286.516	181.271	149.17	264.015	214.051	107.731	146.705	119.877	124.759	283.393	230.272
Cj0920c	755	1282.75	1589.26	1722.58	1522.56	1448.7	1777.81	1228.67	1879.97	394.374	880.84	965.3	2262.9	251.367	431.428	474.806	212.99	356.424	636.807	238.171	322.798	413.822	184.653	425.342	641.859
peb1A	782	3768.73	4304.97	4831.54	4509.02	4063.56	4786.44	3730.53	5119.04	1284.25	2159.99	2092.65	6403.74	503.946	782.671	1304.78	441.6	664.128	1637.29	697.031	868.135	1409.38	334.418	909.783	1731.42
pebC	731	852.584	1005.33	1157.01	907.943	905.362	1141.84	715.432	1196.07	242.059	720.574	735.874	1347.16	339.815	427.323	354.892	339.482	370.871	535.783	249.418	285.595	291.496	252.901	520.227	529.039
cheR	791	362.143	373.581	371.946	249.233	343.603	347.75	271.423	379.36	433.998	336.962	193.418	377.035	629.777	799.549	675.085	623.299	748.445	384.034	477.353	700.569	516.301	500.764	692.796	416.95
cheB_	557	805.252	985.052	1055.32	636.808	903.888	863.751	634.144	808.801	892.631	679.966	521.335	963.13	1136.22	1661.06	1495.35	1292.6	1736.84	799.213	917.069	1304.92	1246.16	966.295	1469.19	825.037
rpiB	440	322.811	416.894	520.982	265.537	408.891	449.128	190.495	356.39	298.276	388.128	264.616	436.513	821.088	1045.47	628.147	961.516	1166.93	501.265	491.185	716.024	408.546	602.911	1180.47	529.645
Cj0926	335	402.424	539.242	697.9	319.913	581.327	601.292	302.981	500.451	346.343	501.108	265.847	524.4	938.572	1242.56	772.129	1165.94	1269.64	635.322	579.23	1042.11	505.466	669.6	1287.66	706.2
apt	551	396.058	489.195	508.859	289.045	528.687	510.446	270.703	439.46	307.918	434.906	302.504	449.281	735.717	841.186	614.813	886.062	755.589	569.396	412.025	666.962	359.282	527.141	842.942	560.684
Cj0928	599	341.568	420.04	415.973	280.951	427.975	407.691	243.573	374.889	229.988	345.15	223.626	391.425	489.221	452.515	393.717	479.841	387.318	385.573	272.157	406.233	252.814	336.208	442.367	415.05
pepA	1454	465.454	511.06	397.857	348.352	481.563	459.06	344.827	427.542	276.917	430.767	280.518	439.466	653.778	538.133	592.333	561.003	403.569	492.123	386.341	529.746	316.909	457.009	468.607	526.1
Cj0930	1106	536.115	627.028	559.517	446.137	616.145	617.96	415.403	548.074	319.187	576.919	385.4	582.927	820.22	770.569	712.654	763.67	673.678	637.226	442.868	556.972	387.331	599.61	780.102	670.636
argH	1385	772.236	1081.47	865.258	773.541	954.829	1158.81	404.863	851.508	784.205	718.513	642.69	1034.84	1022.24	976.026	1054.04	1045.15	965.289	896.296	667.993	547.788	764.264	669.55	824.39	926.721
pckA	1577	1287.81	1739.39	1284.91	1282.02	1571.98	1671.74	842.479	1338	1413.98	1035.13	919.132	1668.61	1375.19	1405	1749.21	1329.63	1322.74	1225.27	1143.35	1033.23	1340.32	895.099	1013.94	1306.3
pycB	1802	1399.38	1985.49	1559.04	1393.09	1873.6	1851.67	847.097	1492.39	1612.53	1096.36	1000.11	1895.64	1541.75	2072.91	2141.97	1543.89	2131.68	1301.21	1230.05	1226.57	1631.57	1068.42	1470.82	1389.03
Cj0934c	1343	51.5356	80.7661	96.4141	64.6123	78.2493	124.704	75.2791	61.9683	20.8394	66.3276	59.5196	84.1427	44.1507	53.3966	23.245	51.4563	74.8057	40.2566	19.0628	21.4074	20.3554	21.5486	68.7298	43.4056
Cj0935c	1337	206.76	291.42	323.927	245.257	250.489	437.166	226.503	212.097	59.5876	186.055	180.3	333.143	112.179	88.3275	48.8053	143.532	158.743	117.864	53.3418	67.8658	50.4939	58.462	123.631	122.14
atpE	341	8911.6	10159.3	7065.45	6841.1	8066.88	9555.03	7274.2	6683.84	2998.66	9674.56	10031.5	6491.9	6908.43	4437.48	2804.96	7115.96	3897.42	7728.64	5351.74	5345.33	2727.35	6849.83	6574.25	8172.18
Cj0937	914	22.8162	35.1324	35.0313	15.7843	27.923	36.287	48.943	45.3952	68.7925	54.2289	28.4286	31.622	82.1584	124.527	60.0287	66.3823	154.562	83.4802	73.8047	149.257	70.5542	70.7712	125.401	85.6825
aas	3515	98.2659	134.421	129.839	77.7808	119.282	131.013	78.4962	152.579	145.856	111.238	95.9676	127.937	271.319	309.954	229.997	270.595	283.825	168.767	230.816	283.02	193.731	193.255	260.435	184.903
Cj0939c	383	69.4547	84.1439	102.528	53.0693	85.9212	72.679	41.8254	79.5589	123.587	57.6518	33.3172	112.817	131.997	268.487	134.674	116.619	340.429	105.545	125.731	343.817	157.255	91.7769	201.563	152.374
glnP	788	37.5087	61.825	48.0438	28.2289	52.9636	61.5472	22.6063	49.8263	34.9652	66.4396	50.0069	46.5278	113.808	199.292	100.084	73.6527	180.357	64.8159	42.0294	43.0602	48.3183	100.702	216.788	69.1612
Cj0941c	1208	158.632	187.516	162.311	115.78	164.742	187.45	107.848	183.65	93.5279	192.263	153.743	195.627	222.662	177.493	123.093	210.558	183.75	193.047	111.572	170.469	100.636	192.31	261.209	204.995
secA	2591	632.071	711.84	557.829	457.157	573.02	647.878	508.948	643.217	404.677	562.725	489.405	710.878	756.416	676.212	581.391	766.48	621.89	672.651	530.117	672.231	471.599	582.616	716.592	715.56
lolA	512	185.692	290.561	389.902	181.418	282.778	243.946	154.749	295.334	459.91	197.7	123.968	292.885	364.366	726.008	520.33	489.194	996.891	318.975	428.594	773.177	606.49	253.063	726.869	326.87
Cj0944c	737	91.6828	121.728	138.986	74.0576	133.383	118.041	90.5498	167.34	151.014	115.347	76.6126	117.492	174.499	298.869	229.626	181.812	324.449	150.265	165.415	228.742	190.571	119.594	267.461	151.09
Cj0945c	1346	79.9674	108.714	109.066	69.3787	110.286	91.4736	32.3952	87.1975	123.062	73.087	49.0716	102.502	146.192	282.029	220.684	135.671	272.757	98.9827	132.387	184.82	163.902	111.97	182.3	106.449
Cj0946	1349	42.4206	72.4437	66.7269	34.1381	55.2431	81.3675	33.21	92.7175	129.516	96.1845	68.469	75.353	283.411	374.406	125.582	287.489	338.058	239.727	123.257	108.2	116.649	182.348	466.361	256.365
Cj0947c	875	158.95	223.972	206.361	229.287	356.599	395.74	132.939	269.715	130.613	455.891	298.166	385.786	341.437	369.93	162.83	667.963	485.049	518.081	167.347	196.06	134.633	447.027	749.898	535.513
Cj0948c	890	122.785	184.966	177.316	192.284	326.771	348.625	81.1075	226.195	68.4493	376.259	263.5	357.938	143.217	194.045	86.7679	553.373	444.964	400.243	75.7949	101.596	71.2781	364.215	702.019	429.673
Cj0949c	980	265.073	364.162	342.406	446.135	644.259	696.405	175.872	412.012	98.8178	658.388	483.73	839.558	186.315	286.457	167.06	857.621	828.305	707.142	108.089	143.847	108.244	573.684	1092.96	717.673
Cj0950c	437	2073.79	3222.78	3180.22	2149.45	2957.74	2901.8	866.231	2145.58	2388.41	1590.03	1232.76	2836.14	2512.48	4246.42	3886.74	2966.46	5145.36	2546.19	1755.98	1934.94	2954.15	1750.54	3760.97	2548.13
Cj0951c	677	128.671	204.907	208.415	128.28	175.895	191.198	30.1419	132.269	125.144	97.503	91.8013	166.063	201.284	276.961	233.248	227.41	332.813	163.214	114.448	107.427	153.955	141.416	250.799	157.619
Cj0952c	722	465.777	689.806	707.974	456.333	711.46	480.787	185.23	631.971	240.786	298.663	401.918	649.404	388.651	356.653	330.463	390.522	446.836	334.035	284.047	381.923	296.839	215.056	475.845	318.698
purH	1535	168.965	169.964	98.5666	75.05	121.588	176.455	277.915	175.676	51.5828	321.879	127.409	106.824	106.469	89.2778	66.2879	79.0104	65.33	269.678	48.3144	43.1401	51.3778	93.6205	172.774	292.218
Cj0954c	773	207.964	234.671	163.254	96.7191	185.59	241.942	264.588	237.217	91.6752	401.788	186.289	157.803	183.505	213.542	136.87	135.25	161.199	354.3	99.3584	119.017	99.7094	152.83	314.3	369.867
purL	2189	224.853	220.384	127.35	103.372	177.382	194.863	320.444	236.119	68.7186	374.815	195.933	134.602	114.093	102.488	72.8613	73.7024	78.427	307.392	60.4574	69.6241	64.9234	88.8009	213.602	332.924
trmE	1331	115.659	141.132	121.138	60.1224	117.936	139.82	110.816	137.134	33.7661	213.394	126.173	88.3827	116.574	71.8208	42.9853	87.507	60.2196	206.28	42.4893	55.8761	35.6071	94.2686	209.608	200.306
Cj0957c	821	471.913	549.973	441.341	270.769	456.708	569.252	468.524	494.372	114.381	718.021	397.585	417.863	537.162	289.686	189.621	487.383	231.773	647.977	193.946	273.759	133.566	430.074	771.553	678.954
Cj0958c	1589	544.903	655.034	518.751	345.681	555.536	696.536	503.519	614.777	135.844	798.066	510.499	525.99	557.364	307.422	219.913	504.842	245.053	754.689	218.53	333.352	170.371	437.267	822.178	804.617
Cj0959c	344	750.377	1177.37	1007.27	506.361	971.985	1235.21	627.208	967.889	249.92	1039.17	1037.49	1085.51	831.546	611.813	368.459	746.104	580.911	1141.25	352.03	575.296	325.411	676.474	1801.02	1273.13
rnpA	329	2872.33	4045.09	2931.87	2006.76	3363.39	4111.99	2312.69	3524.58	917.906	3287.19	3366.11	3890.91	2492.31	1976.11	1262.43	2452.9	1954.35	3593.31	1010.57	1966.29	1104.58	2093.83	4498.59	3770.19
rpmH	137	5162.86	6702.7	6460.66	3823.68	5973.08	7143.1	3528.7	5791.18	1635.48	5187.21	5145.5	6690.5	4212.25	3364.92	2170.32	4328.7	3498.78	5639.88	2436.25	3512.65	2024.26	3427.57	8927.96	5619.87
Cj0962	482	116.51	148.781	176.308	81.242	145.019	136.527	91.7056	185.531	242.294	144.665	77.776	188.303	280.764	446.201	296.324	356.587	483.102	197.068	234.801	482.424	269.372	209.869	499.868	240.39
Cj0963	611	63.9619	87.9081	102.5	46.0606	80.7884	80.9923	46.2348	115.807	106.554	102.424	64.1687	97.3564	239.201	241.196	159.907	272.891	250.62	153.728	136.011	240.855	131.802	168.804	343.848	159.868
Cj0964	1193	163.723	202.772	196.818	124.742	165.253	187.986	186.593	259.858	190.273	206.662	142.929	216.293	345.885	280.313	192.716	405.869	249.473	268.203	185.529	289.135	185.439	257.81	368.589	282.375
Cj0965c	377	241.516	369.194	433.197	236.015	415.577	291.852	114.426	280.971	223.864	154.746	189.405	420.656	333.283	456.345	348.503	390.374	557.323	144.895	262.29	371.748	254.532	237.65	469.796	166.6
Cj0967	2291	11.3603	30.9217	35.3351	16.9683	26.9979	21.9163	2.37909	13.1163	8.49203	3.50011	10.5336	25.9393	22.5069	47.0957	23.0009	14.9526	51.3372	8.97186	11.8251	10.2048	9.13119	19.2363	29.8965	8.62434
Cj0968	245	4.35645	8.05826	5.75357	3.4809	4.9021	5.90913	1.89912	4.1785	21.9595	1.42303	2.42877	6.85594	19.4822	57.1974	25.1488	14.7889	55.3527	3.55923	18.5216	19.8588	24.1801	15.6416	39.7695	9.88052
Cj0970	305	1.34594	1.52307	1.54057	2.0971	1.96888	3.66789	0.871729	2.36929	9.62161	0.381029	1.08388	2.27886	16.3109	37.5329	21.5482	9.07169	32.1016	4.4928	11.5471	6.83663	13.9605	11.9147	21.5494	2.5741
Cj0971	395	0.415708	1.91106	1.52943	2.87872	2.43244	1.99918	0.50483	2.89664	4.81531	1.17685	1.0043	3.81252	9.36075	26.3162	11.1419	6.00405	22.6319	4.73062	6.68711	3.67925	7.81135	7.02542	15.7636	1.4907
Cj0972	326	1.00739	2.84991	3.70629	4.57802	3.6841	3.22975	0	1.6625	3.6674	1.96067	0.811245	3.02042	9.07361	33.2988	11.3401	11.7206	33.7646	5.92295	6.02492	5.42711	7.19315	7.29634	16.6242	4.2145
Cj0973	113	0.726569	2.05546	1.18805	0	2.12569	4.07649	0	0.532916	1.92369	0	0.585101	2.0503	17.8479	51.8173	21.2911	11.0768	51.6646	5.51208	8.39113	8.94684	6.00713	17.5414	35.2047	1.15797
Cj0974	143	5.16728	1.62425	4.69406	0.496981	3.35948	3.22128	0	2.10558	8.36066	0	1.84941	2.83529	21.1554	70.3912	26.6729	19.3487	73.1464	3.48456	11.8406	14.5816	15.9668	21.7161	52.4127	1.37255
Cj0975	1727	1.85408	2.79071	3.10944	1.35799	2.81651	2.6292	1.07767	3.13825	13.9401	1.37949	1.95248	3.18615	19.6971	56.7238	20.7267	14.5335	49.0171	4.00336	12.3927	11.3422	16.8299	17.7902	42.4977	4.3945
Cj0976	893	110.328	126.668	137.407	104.414	132.744	114.958	83.5891	146.064	131.388	109.121	78.8511	159.169	149.963	275.171	236.036	192.912	288.405	130.013	149.412	212.77	184.645	127.632	221.836	138.03
Cj0977	581	780.326	581.568	646.642	705.668	666.14	748.56	724.642	885.465	510.705	439.253	255.248	449.012	365.295	842.593	477.725	267.48	987.88	225.989	697.101	629.369	711.52	293.857	315.857	214.518
Cj0978c	176	565.387	763.117	692.608	534.627	720.95	733.964	366.337	835.888	651.514	488.297	421.492	661.812	890.76	1501.22	1187.95	886.73	1243.91	577.919	840.063	880.669	788.551	802.63	855.638	570.982
Cj0979c	530	159.712	213.533	235.191	132.08	195.335	198.536	55.0567	209.178	218.813	157.656	118.635	213.105	325.862	512.048	386.405	356.734	498.442	223.409	281.904	358.855	268.262	259.802	375.186	211.088
cjaB	1271	551.139	660.391	606.396	488.811	566.443	568.077	471.666	659.24	712.461	486.663	345.408	708.54	318.946	368.81	519.998	423.411	479.331	553.276	503.727	555.509	803.73	312.635	464.861	572.302
cjaA	1250	124.927	148.651	154.871	100.86	143.93	143.563	123.58	202.627	173.076	207.093	139.479	163.013	159.463	228.267	177.59	145.669	205.209	196.775	146.022	166.864	213.861	118.138	331.257	204.021
Cj0982c	842	691.824	735.146	666.387	546.264	599.652	679.32	1204.5	1059.21	761.271	1084.23	641.22	765.904	712.113	876.998	565.897	722.856	777.865	1022.62	773.407	1008.82	943.161	596.692	1468.95	1062.34
Cj0983	1121	372.427	395.279	465.743	251.497	326.342	395.659	524.758	532.628	357.867	559.973	338.486	440.426	450.44	487.941	309.734	537.894	541.138	709.377	374.168	810.891	379.341	346.453	922.31	733.624
Cj0984	743	59.2286	84.9511	74.8042	49.0687	62.4754	81.1286	69.511	105.688	61.0733	131.464	59.7985	86.0628	116.539	142.649	84.1902	118.456	120.89	133.375	75.3855	98.4799	69.7659	87.4148	204.544	146.964
hipO	1154	127.422	177.471	147.745	128.773	158.661	147.979	64.2806	178.049	344.384	81.0678	92.1276	235.398	198.885	304.381	349.235	206.767	279.932	128.945	301.902	222.414	359.456	154.303	237.211	141.168
Cj0986c	191	77.3739	126.166	120.544	83.3471	108.783	101.982	70.6454	109.089	295.906	50.5014	58.501	168.607	166.484	401.632	274.661	201.082	454.987	93.9189	263.467	230.914	272.362	147.712	314.531	100.022
Cj0987c	968	29.8554	39.951	46.3218	41.0405	35.1123	60.2997	153.47	42.7384	33.123	76.1754	18.1684	43.7399	20.3487	38.8082	19.3985	22.9347	79.1581	33.9744	20.6404	30.4186	36.146	14.1974	59.3813	38.6603
Cj0988c	239	30.5737	43.9753	59.5419	22.3018	39.9501	54.5173	21.971	30.4877	22.9656	24.3125	9.95897	35.1403	17.1584	47.0718	26.2712	22.3268	124.681	19.8066	14.4525	46.2667	30.4675	13.8227	56.9303	22.9946
Cj0989	209	189.346	270.053	405.641	175.12	295.082	344.459	169.513	191.031	159.913	153.469	73.0761	230.021	136.384	295.9	194.572	159.809	792.904	132.918	117.634	310.796	197.235	88.8342	330.752	152.137
Cj0990c	764	76.9441	119.098	128.276	63.8126	108.311	115.764	43.5879	95.5315	80.4494	107.087	75.4628	93.4012	134.982	194.099	113.828	118.908	213.643	122.453	62.1435	90.4799	80.6102	101.011	232.654	139.328
Cj0991c	1268	216.069	350.416	305.398	193.42	297.886	334.221	132.152	293.879	261.778	289.435	195.794	272.84	425.949	545.988	358.839	423.062	551.399	358.295	220.545	243.828	272.291	306.705	590.317	372.685
hemN	1358	500.05	679.271	548.913	437.243	570.836	607.763	300.434	582.905	587.382	499.172	329.024	582.579	674.203	843.164	685.109	676.096	777.948	609.885	453.252	500.89	602.555	491.797	708.406	634.979
Cj0993c	494	908.444	1179.67	956.464	749.67	987.069	1075.01	558.8	1054.69	1183.03	868.194	539.237	1074.94	1246.97	1344.18	1417.6	1152.46	1217.38	1172.6	875.122	867.223	1136.13	874.992	974.283	1196.59
argF	923	969.217	1337.93	1043.53	848.2	1121.64	1128.47	526.282	1150.3	1456.7	906.104	607.584	1206.05	1351.1	1546.04	1803.9	1210.99	1295.53	1232.98	1090.19	1107.31	1508.64	933.318	1011.29	1284.76
hemB	986	762.403	1103.15	982.571	682.861	944.673	909.207	521.845	914.531	1556.75	706.654	422.515	1074.53	1134.27	1712.75	1841.65	1101.88	1673.98	1078.01	1020.46	1345.13	1757.16	782.416	1109.17	1055.96
ribA2	563	176.6	202.873	248.351	152.361	198.712	197.536	156.905	193.922	295.37	242.026	101.934	230.655	363.003	583.116	430.775	422.881	629.091	304.131	326.131	549.155	401.825	279.429	457.136	307.021
Cj0997	569	64.9316	74.497	80.9275	57.7039	79.153	75.868	42.1712	78.7405	105.25	120.197	51.8242	80.5192	161.983	203.615	155.209	157.458	180.837	136.505	123.078	156.802	134.807	126.223	168.402	148.097
Cj0998c	575	4906.01	5571.29	5113.99	5296.63	4822.65	5496.82	2352.44	4233.07	9671.77	4043.44	2703.65	5839.94	9154.47	14974.1	12929	8315.72	14580	5496.92	8869.01	8346.95	10040.6	6396.27	8266.99	5701.54
Cj0999c	1100	23.0633	27.5554	27.2772	20.8682	20.6902	26.0832	24.8958	40.4566	65.806	20.3903	19.895	32.541	65.027	74.1638	56.6533	51.5643	56.1696	36.749	45.9322	38.3143	69.9563	49.9748	61.3229	36.2217
Cj1000	884	43.4659	65.0953	71.9847	42.7696	51.2877	65.8807	38.1221	76.4325	67.6229	51.8625	37.471	92.2541	117.8	163.211	91.1405	139.58	145.086	75.8852	95.2335	114.795	89.9816	91.7839	173.093	75.5644
rpoD	1871	467.689	443.555	438.95	298.973	365.697	434.863	526.461	542.233	465.659	516.379	302.595	386.408	578.276	619.155	387.586	549.873	667.096	472.059	466.895	738.589	482.43	430.901	757.083	483.082
Cj1002c	515	176.799	238.807	283.88	156.074	271.569	218.758	127.647	269.76	192.685	182.332	128.895	236.632	199.201	352.33	274.26	272.977	400.071	177.184	179.513	325.383	235.455	175.509	379.957	179.379
Cj1003c	521	57.0462	90.9454	106.679	51.9712	128.861	86.7733	34.1915	108.881	76.5618	55.4303	38.3247	87.4928	86.0663	130.192	125.358	114.559	163.531	57.5044	68.2484	153.177	100.559	58.8438	153.928	62.5368
Cj1004	419	56.0412	109.62	127.522	43.4212	74.526	67.3768	69.9594	119.577	65.7578	127.724	84.4208	107.824	99.9583	160.158	110.498	101.725	182.296	199.495	63.0408	149.146	84.0959	80.4223	205.023	186.438
Cj1005c	1619	134.69	190.591	203.407	129.055	192.652	200.305	124.03	217.11	167.799	217.785	118.756	175.301	236.935	277.953	214.461	218.63	269.623	242.106	148.216	171.725	177.048	161.324	320.427	253.052
Cj1006c	1253	155.686	226.892	228.375	140.889	237.663	239.696	131.4	261.16	206.621	263.499	164.473	227.801	354.754	446.881	312.135	326.339	387.353	300.894	222.915	236.409	247.725	244.621	464.591	313.497
Cj1007c	1574	141.358	212.236	238.946	130.939	210.941	219.243	94.8898	229.094	204.533	205.257	139.542	220.166	301.583	479.802	309.955	314.489	467.654	239.015	209.898	269.207	239.429	200.904	464.712	245.78
aroB	1058	312.268	516.565	511.749	321.285	437.61	474.763	142.488	420.114	385.906	331.287	245.843	532.839	580.454	923.18	735.502	611.953	912.318	445.072	367.769	443.384	479.562	408.3	816.311	469.106
Cj1009c	1403	214.18	241.042	258.692	148.975	222.055	224.67	120.479	223.409	188.326	197.68	135.532	251.252	389.707	514.694	323.642	384.514	513.296	295.139	302.919	474.961	242.792	282.28	481.861	320.69
tgt	1124	167.053	206.54	195.343	138.343	196.928	188.52	92.4302	162.496	206.45	178.663	130.586	190.562	438.771	617.049	439.372	448.66	586.061	224.819	260.971	407.793	290.595	329.716	536.377	244.587
Cj1011	770	37.8524	58.3685	58.4075	27.9658	58.0231	52.0468	30.7313	50.209	60.4139	47.7685	22.4968	48.0668	90.1019	170.03	98.4612	102.838	179.834	44.9757	54.5346	175.529	68.6019	66.244	151.548	56.4185
Cj1012c	452	149.31	204.519	259.59	89.936	146.407	234.981	148.968	216.097	118.307	287.45	253.349	187.09	437.274	509.439	217.455	394.101	489.872	616.664	192.247	184.249	155.639	347.757	788.151	613.866
Cj1013c	3248	267.54	333.044	293.445	160.801	209.364	325.769	297.413	335.676	169.926	398.215	286.674	298.253	505.984	513.846	308.235	421.593	432.248	412.149	222.661	220.162	217.352	382.703	710.007	439.887
livF	698	261.951	338.502	259.46	140.711	199.338	311.307	297.303	370.807	152.6	491.662	310.975	262.138	625.078	544.232	304.92	475.679	372.374	437.969	239.96	189.833	192.821	444.522	713.82	461.912
livG	773	254.91	317.978	290.296	148.113	202.06	319.837	320.308	353.916	146.512	473.651	318.009	271.546	547.297	527.26	312.836	439.668	403.903	424.966	228.857	181.305	201.574	434.642	687.373	446.718
livM	1055	204.205	303.984	236.369	120.984	171.273	260.169	221.522	312.799	116.776	426.522	281.888	231.629	468.296	370.11	253.188	347.747	283.432	415.283	184.825	148.654	159.919	347.835	543.533	431.619
livH	899	354.62	504.581	380.649	209.489	277.877	411.6	492.051	518.263	215.08	668.198	425.822	394.494	780.329	594.968	452.277	518.815	379.763	710.579	363.277	280.722	265.715	561.211	707.432	740.926
livK	1112	728.068	862.492	630.746	462.966	482.134	681.379	928	938.656	421.657	1011.39	716.282	681.456	1187.12	879.415	839.837	762.393	523.533	1098.02	725.644	743.243	499.892	809.387	919.457	1158.29
livJ	1118	915.683	1057.25	852.512	587.616	619.737	837.411	1052.99	1126.23	647.27	1154.97	832.843	952.379	1520.85	1391.01	1179.22	1090.64	1000.11	1328.57	1059.06	1257.07	808.683	1082.87	1472.7	1406.87
Cj1020c	437	432.493	517.154	458.508	282.322	325.951	437.755	417.068	609.912	305.049	536.393	339.206	472.91	810.572	700.661	510.533	637.371	482.473	650.659	495.642	589.939	366.021	537.198	782.617	644.818
Cj1021c	194	482.457	675.252	680.246	296.362	398.997	551.551	384.426	722.945	489.659	584.964	331.264	672.957	815.043	836.963	579.545	627.876	736.346	748.401	510.756	642.619	501.629	536.413	1125.14	775.32
Cj1022c	509	696.015	722.356	695.384	545.927	421.535	506.799	385.757	686.313	541.414	678.79	408.13	696.985	583.912	855.405	676.727	281.113	645.89	674.505	472.768	568.683	599.517	497.166	1034.94	656.821
asd	1034	554.628	582.129	537	407.715	309.14	312.484	432.501	548.906	477.063	438.275	277.51	569.126	419.877	478.158	571.028	147.683	315.654	444.077	436.37	427.521	532.648	337.136	416.849	451.205
flgR	1304	439.096	578.576	595.426	332.342	442.046	455.547	247.782	441.44	443.214	353.855	248.9	565.439	541.065	753.967	731.345	420.83	783.627	401.805	548.164	667.244	582.124	445.432	670.582	403.99
Cj1025c	452	361.832	311.403	302.508	216.821	170.055	241.241	471.315	504.272	396.16	354.941	165.876	239.116	252.994	275.679	153.192	156.095	237.2	237.019	860.84	492.076	526.989	184.769	250.897	226.382
Cj1026c	518	3105.15	2340.16	2385.27	1824.59	1490.95	1893.64	4041.41	3753.72	2960.61	2507.8	1044.33	2008.11	1613.45	1511.02	1044.13	1370.84	1324.16	1283.61	4845.46	3614.59	3507.2	1252.06	1568.79	1211.25
gyrA	2594	805.388	943.262	676.219	543.368	692.158	789.066	725.09	917.338	431.926	841.297	603.587	815.671	959.193	774.192	607.051	917.159	608.511	802.497	575.77	664.219	474.122	727.892	813.735	818.191
Cj1028c	578	292.472	308.618	353.161	231.771	305.968	304.895	306.242	422.995	202.052	287.418	224.43	305.638	215.174	289.228	204.163	208.005	324.9	259.383	239.393	316.81	264.348	199.703	336.448	255.814
mapA	647	1825.92	1772.34	1874.52	1468.49	1742.12	1716.05	2064.25	2540.02	1541.63	1731.44	1146.97	1934.4	1322.31	1582.22	1276.91	1450.53	1883.43	1486.89	1580.26	2032.63	1903.37	1108.63	2110.83	1553.52
lepA	1799	385.32	486.387	385.81	295.729	398.091	437.306	264.954	442.391	252.962	472.317	324.776	429.368	684.566	598.514	403.554	671.521	492.661	525.713	344.892	313.266	269.409	562.001	640.315	551.149
cmeD	1277	278.132	448.665	471.767	242.868	448.241	449.049	114.617	348.632	255.933	308.144	273.526	405.9	735.288	910.402	722.362	849.034	878.725	403.521	470.015	573.879	404.326	564.022	791.761	427.44
cmeE	743	293.16	378.568	401.395	242.57	438.379	355.159	227.588	413.756	236.101	361.311	229.583	386.035	458.647	525.35	439.985	488.808	510.326	398.281	303.274	380.568	348.248	355.884	597.724	394.752
cmeF	3020	142.619	211.117	205.154	111.991	237.041	207.878	105.647	235.634	120.637	233.428	180.769	196.797	268.508	242.357	203.963	272.346	227.286	252.611	168.11	176.777	166.514	216.858	354.744	271.579
Cj1034c	809	329.12	222.865	257.714	239.208	245.399	252.081	279.845	358.861	252.039	208.366	94.0668	162.236	153.9	312.606	147.825	137.619	368.189	100.244	304.903	288.442	292.072	116.137	178.236	111.037
Cj1035c	722	199.229	230.82	243.119	168.418	237.542	218.564	189.465	308.688	237.098	181.806	135.346	194.861	230.081	331.595	239.436	212.871	332.621	206.615	193.429	336.327	265.727	163.534	332.349	217.932
Cj1036c	254	646.152	827.567	770.352	554.556	724.392	674.384	556.354	1043.41	1006.01	506.72	321.472	763.233	573.549	791.039	912.088	565.667	752.268	632.674	597.823	1117.22	1102.51	362.358	631.47	640.341
pycA	1448	657.556	777.607	695.309	572.276	688.884	616.615	523.354	856.215	996.099	455.706	353.047	748.812	641.165	913.569	939.86	642.217	871.423	573.182	709.745	965.042	1149.73	476.059	661.827	597.998
Cj1038	1166	55.4156	87.7477	81.5747	40.0445	73.4412	83.1326	50.5646	118.838	45.0694	125.882	94.3549	86.3349	168.356	131.355	73.577	189.61	111.405	180.129	76.4994	103.018	61.5509	137.698	228.342	187.859
murG	1031	72.1481	95.5766	91.2145	44.5986	81.8927	88.2097	73.819	117.577	54.9241	138.645	71.5674	95.4487	140.258	135.154	82.9267	144.599	121.981	169.339	61.6191	92.2984	65.6002	122.404	195.274	177.999
Cj1040c	1166	93.0165	137.498	142.885	81.9784	151.517	134.434	41.9566	124.416	97.829	138.938	94.9786	101.933	187.268	342.212	278.757	183.113	338.96	167.789	117.044	124.857	137.815	144.555	269.876	170.801
Cj1041c	854	293.03	345.342	262.526	243.663	314.036	286.881	297.4	333.887	569.278	296.863	190.53	271.089	574.737	802.813	801.256	455.59	690.597	399.246	460.934	502.907	629.959	438.368	550.819	410.707
Cj1042c	893	49.1879	68.1457	66.1478	32.8681	70.8101	56.5948	33.6441	75.5273	67.1848	74.8949	38.5001	55.7156	101.481	151.694	84.5051	105.567	149.48	75.7482	65.7565	96.3726	75.6686	91.3028	184.454	80.0046
Cj1043c	608	142.464	181.363	166.598	124.369	184.794	150.12	111.292	202.548	203.433	171.263	115.921	165.284	249.117	326.68	256.341	238.807	285.664	200.382	179.347	214.607	221.465	214.192	309.89	209.188
thiH	1148	246.092	286.136	227.57	218.219	297.848	229.863	205.43	320.821	365.498	255.812	182.511	272.4	356.339	410.503	379.583	351.195	360.167	262.764	309.38	320.173	376.493	326.448	392.931	295.894
thiG	779	402.713	418.022	347.861	348.955	447.105	357.077	343.268	512.136	579.928	378.702	273.632	421.209	440.472	526.746	565.411	458.523	432.721	418.175	537.393	610.294	623.117	390.158	444.432	446.553
moeB	806	270.347	321.961	292.485	236.395	324.468	258.898	236.106	355.639	429.495	278.784	151.428	317.559	325.627	353.195	431.658	343.692	333.041	324.647	389.564	458.067	507.612	258.387	339.415	341.168
Cj1047c	194	384.273	403.774	439.773	291.6	438.928	382.287	327.55	523.972	540.921	449.88	220.502	432.914	452.224	520.558	552.927	527.022	506.571	490.907	478.987	535.787	633.001	383.493	521.561	497.095
dapE	1100	185.029	212.894	178.858	164.232	205.974	189.402	167.744	252.812	296.077	222.761	120.933	212.833	295.311	319.682	348.989	318.19	285.492	259.791	295.357	322.943	338.449	244.949	281.981	280.554
Cj1049c	602	128.472	180.374	186.657	119.352	198.407	155.552	99.1519	198.464	294.47	140.345	104.446	192.043	306.654	423.485	407.254	336.392	439.13	215.933	251.338	366.947	371.898	262.753	356.842	240.942
Cj1050c	704	219.367	270.374	289.286	190.996	298.292	262.103	155.41	264.059	435.68	219.222	166.982	304.332	537.34	737.806	728.504	580.173	733.477	332.932	434.366	505.855	563.889	438.95	583.993	337.998
Cj1051c	4022	76.0192	84.3139	75.62	51.7374	76.9671	77.4066	51.7278	58.6474	46.8047	83.2308	44.2365	64.5022	124.175	124.334	84.3148	127.3	112.071	97.9827	53.3812	59.6679	52.5805	90.3527	139.505	100.74
mutS	2213	137.01	163.915	152.055	98.0119	159.421	154.153	90.5881	125.636	107.461	168.308	105.643	147.564	296.644	354.638	219.873	275.121	331.136	221.929	135.273	154.984	133.235	259.752	336.128	225.484
Cj1053c	353	101.174	126.168	119.038	62.0086	116.529	111.852	81.1566	109.009	79.4381	123.292	61.6213	123.39	174.448	236.696	147.449	159.936	240.153	139.924	89.601	159.31	101.567	155.354	223.593	155.315
murC	1301	274.958	302.831	267.417	216.319	283.176	280.069	189.65	246.294	190.769	283.88	206.481	294.591	449.663	493.049	395.698	423.673	435.605	385.879	249.101	354.741	243.518	365.049	469.12	390.136
Cj1055c	1976	87.7947	133.53	142.675	67.3278	138.548	118.824	43.6962	103.647	116.527	103.363	77.6601	105.846	182.493	312.305	194.423	196.833	341.922	129.932	111.464	116.173	136.473	125.591	349.367	138.465
Cj1056c	779	540.885	687.783	593.699	442.557	679.522	642.603	339.685	542.671	578.812	551.681	371.237	608.801	836.154	1134.4	912.899	776.072	1023.06	667.801	520.526	542.808	602.362	631.038	955.991	708.169
Cj1057c	176	1462.91	1737.06	1412.3	1174.24	1711.11	1568.51	1067.29	1380.94	1424.99	1319.29	948.922	1565.18	2026.75	2441.72	2184.18	1749.13	2042.78	1466.56	1332.63	1365.7	1446.67	1520.04	1801.03	1615.18
guaB	1460	948.113	1080.72	801.592	781.654	1000.17	899.517	636.102	861.593	946.446	783.688	547.816	957.044	1308.03	1417.38	1369.5	1039.11	1074.65	986.302	874.995	982.818	943.101	972.803	964.599	1017.14
gatA	1364	552.987	627.625	489.757	434.59	584.438	518.875	345.991	490.145	430.371	450.542	268.731	555.811	570.1	547.257	601.905	530.065	465.42	539.801	404.235	508.276	448.254	419.395	456.54	561.485
Cj1060c	113	1501.09	1576.03	1438.73	1178.6	1531.56	1444.83	921.159	1275.27	1127.76	1135.4	711.483	1717.64	1166.66	1279.71	1535.56	1189.88	1357.81	1340.54	995.548	1578	1235.83	934.369	1292.37	1407.51
ileS	2756	838.898	930.819	828.565	679.713	907.821	833.347	535.975	719.51	625.314	628.129	489.876	878.565	743.134	766.354	901.733	767.992	694.612	739.912	601.938	834.202	673.096	584.703	679.422	788.21
Cj1062	1091	146.369	152.964	182.179	122.79	165.346	157.127	159.989	204.669	193.717	152.644	87.6907	187.619	138.275	224.869	183.41	151.38	254.012	153.918	179.285	321.785	249.497	110.646	227.868	170.969
Cj1063	428	94.1875	109.757	133.623	76.7139	105.65	106.243	89.7647	158.006	106.276	130.741	77.5478	135.465	94.872	138.959	108.038	94.6608	165.958	120.062	98.4277	161.363	143.893	77.9593	167.978	129.78
rdxA	608	60.4965	93.9767	79.6006	68.263	77.0388	92.8647	31.0482	87.0608	95.9963	147.179	74.4898	68.2095	175.476	185.685	141.393	159.06	169.438	226.301	89.4505	77.8406	94.2899	155.944	216.677	239.318
pgsA	539	118.051	232.375	210.964	196.987	326.101	328.787	61.2899	195.294	186.827	236.417	197	287.348	373.18	631.906	439.613	384.511	733.712	319.522	247.542	252.396	247.64	271.645	553.757	334.044
Cj1068	1109	77.5863	141.423	118.331	133.806	201.541	205.904	49.8071	121.634	108.345	156.035	114.109	160.236	264.302	386.853	263.083	272.718	366.197	218.817	133.258	138.339	149.461	186.063	308.441	235.979
Cj1069	869	30.5168	59.7374	56.3881	49.9686	95.2935	103.669	22.6409	59.3187	45.2765	79.0362	49.1499	72.9843	124.165	165.12	109.055	141.004	151.229	101.278	52.9981	50.317	57.3779	89.4905	158.034	124.074
rpsF	380	4425.96	4100.13	3144.28	1598.1	2329.18	3899.89	7139.51	4234.22	2374.56	6790.11	4166.56	3807.84	5121.47	4319.66	2569.74	5194.11	4817.07	6293.23	4032.16	6056.31	2748.35	3810.12	6177.78	6484.83
ssb	554	2820.67	2893.49	1856.84	918.5	1562.73	2604.93	3718.92	2909.45	1504.08	5183.06	2688.58	2448.47	3792.51	2609.77	1643.37	3620.42	2534.96	4506.1	2498.86	3527.64	1602.22	2536.28	3822.44	4904.52
rpsR	263	2767.13	2649.44	2107.16	1039.27	1667.49	2596.97	4645.52	2655.38	1837.79	4800.56	2616.25	2363.97	3588.86	2720.42	1785.85	3726.48	3050.16	3803.26	2665.87	3296.3	2024.45	2407.5	3838.71	4223.52
lon	2378	408.889	521.454	513.204	323.961	475.987	533.119	294.081	446.354	357.443	463.365	336.81	500.024	832.424	954.625	631.172	892.757	907.037	536.926	526.903	679.008	416.864	609.767	868.52	569.759
Cj1074c	650	520.529	842.952	900.405	482.827	745.831	821.667	332.449	701.882	556.987	570.7	426.807	812.229	1020.3	1648.81	982.942	1181.85	1934.06	693.488	736.677	921.17	713.553	720.494	1610.41	707.798
Cj1075	392	2154.35	2461.32	1977.11	1859.74	2067.62	1952.53	1620.7	2476.22	1893.87	1747.8	1185.71	2074.66	1252.79	1714.92	1894.09	1115.55	1481.09	1352.19	1513.52	1988.62	1932.99	963.275	1075.42	1453.54
proC	734	818.674	1011.58	664.849	666.628	799.477	770.31	424.353	1097.08	598.231	881.105	592.076	664.512	547.068	575.084	679.382	345.813	376.978	685.491	486.187	445.236	605.074	382.482	382.763	727.43
Cj1077	305	59.7597	82.2455	62.0631	40.3109	73.4391	71.2002	45.9837	99.3128	45.7917	112.404	60.9139	47.6661	44.0834	88.2239	64.2599	24.6232	72.7769	82.7083	44.6341	40.6054	51.998	33.3612	63.3249	79.7971
Cj1078	665	5.92618	9.51773	11.4062	2.03052	6.41144	9.79672	4.79779	9.14612	4.08603	18.6991	7.55617	5.40014	10.2104	23.1503	8.02995	8.42047	21.2162	15.5482	4.37943	7.79149	6.40295	10.5318	29.3905	18.8896
Cj1079	455	33.3823	59.7259	47.2088	15.4632	42.7614	48.1615	18.8452	38.2493	17.5574	56.8299	32.1137	26.7327	59.1008	82.2742	44.236	42.1328	77.3869	37.5088	20.393	28.6078	20.8863	42.1121	100.103	58.8106
hemD	632	87.2987	130.375	80.2951	48.0161	103.949	90.9001	55.6365	87.1849	33.6212	108.767	55.2365	45.2736	119.35	116.591	70.7508	89.8523	97.956	91.6557	43.0804	39.6919	34.5652	97.7496	140.304	104.038
thiE	635	259.107	354.071	218.394	187.464	285.312	250.789	198.989	267.432	124.692	271.593	187.521	167.925	414.797	412.045	303.105	294.012	272.464	258.759	163.401	128.961	158.89	326.616	338.842	296.319
thiD	815	383.917	486.836	322.694	298.312	402.745	339.689	305.351	366.046	204.441	359.622	240.453	236.872	414.169	425.579	361.227	307.403	331.826	325.571	221.468	160.642	224.578	330.849	347.48	355.623
Cj1083c	689	185.296	223.503	199.524	130.172	205.951	177.457	116.828	181.62	92.125	193.887	92.6974	126.098	201.389	242.537	179.107	168.949	209.714	181.435	116.288	78.9609	110.97	137.036	210.45	185.83
Cj1084c	764	153.673	199.054	167.461	97.3933	181.017	146.6	110.666	151.968	92.1149	160.935	90.8669	100.224	234.239	354.872	194.398	198.582	299.292	156.613	106.468	86.5927	115.1	170.111	283.516	151.659
mfd	2939	154.455	223.12	183.812	122.453	190.225	176.663	91.8448	162.873	100.811	150.971	94.5067	126.622	278.379	342.853	273.935	225.361	289.48	166.684	130.133	91.2439	121.362	193.968	253.136	174.548
Cj1086c	398	980.277	1153.9	937.895	798	1018.45	895.329	597.222	1017.83	678.757	700.788	440.389	664.49	1032.39	1009.34	1312.79	844.99	827.248	785.154	611.768	818.098	789.666	681.974	738.058	826.032
Cj1087c	905	494.61	578.936	567.485	370.262	560.496	526.886	201.465	479.028	426.467	465.691	321.085	462.471	924.244	1007.14	865.682	1041.09	935.386	600.084	511.593	739.393	544.34	730.374	841.558	606.754
folC	1187	170.499	206.145	275.23	112.62	211.67	218.319	60.7016	177.259	188.488	179.167	104.216	215.239	310.197	461.586	278.275	362.022	507.258	224.378	185.155	323.388	203.065	240.299	456.618	230.999
Cj1089c	1400	109.489	141.144	163.785	78.2766	131.425	170.861	68.5584	147.151	80.0025	189.429	105.645	130.777	255.223	304.751	139.282	309.578	301.635	222.229	114.122	142.622	112.267	193.687	433.558	235.764
Cj1090c	515	286.481	394.629	410.571	206.443	358.905	425.249	187.405	404.932	194.479	433.377	271.912	370.581	502.572	617.28	311.633	598.528	639.782	466.483	256.447	353.357	248.276	389.635	903.993	490.751
leuS	2432	467.43	547.266	459.111	355.897	481.246	537.923	443.065	557.402	252.013	561.86	372.095	514	631.554	617.435	390.037	708.294	601.634	611.16	342.764	387.203	295.709	494.402	781.079	672.14
secF	974	728.722	954.765	747.541	540.017	794.162	920.814	698.065	980.329	414.277	986.029	710.447	854.779	1001.78	872.838	610.12	1076.77	791.575	1076.78	518.88	593.335	431.714	750.811	1134.79	1164.22
secD	1583	787	1068.24	816.61	612.812	875.042	1023.59	494.972	1127.24	513.37	1013.59	795.361	1019.31	1116.53	1051.86	748.463	1195.12	941.016	1222.51	654.651	780.079	556.361	846.253	1232.66	1320.78
yajC	275	1705.34	1990.32	1839.96	1324.45	1619.41	1963.66	1275.97	2135.71	1225.22	1846.11	1436.05	2066.83	2013.88	2091.18	1525.05	2389.81	2377.92	2307.54	1692.47	2650.64	1453.65	1549.46	2801.36	2254.67
Cj1095	1328	92.7361	110.362	108.118	71.2288	83.3838	108.124	96.801	124.928	98.3762	146.58	88.2217	110.652	175.459	208.766	123.989	186.918	217.473	172.554	136.987	258.077	117.378	136.573	262.091	172.332
metK	1199	2685	2480.26	1649.18	1433.69	1952.63	2019.08	2462.69	2138.17	2435.38	2287.88	1828.6	2016.7	2284.94	1283.98	1409.26	2117.87	941.165	2576.45	1442.24	1738.62	1565.34	1651.43	1841.27	2794.62
Cj1097	1226	125.296	157.245	154.672	114.718	171.189	147.178	65.2766	150.696	127.882	169.202	126.463	132.283	274.941	281.89	255.877	245.564	206.349	213.633	193.462	190.901	170.834	237.559	250.179	222.797
pyrB	890	253.041	300.969	245.647	216.718	313.681	270.175	150.564	268.687	178.664	282.047	192.109	226.152	336.287	369.535	353.335	270.469	322.653	293.026	237.202	205.251	231.654	252.634	338.021	295.442
Cj1099	1724	169.586	199.058	199.779	145.476	225.26	195.51	122.182	186.212	143.489	192.05	114.745	186.16	210.923	348.949	266.342	206.842	374.123	204.382	165.628	165.298	187.957	151.767	357.863	207.584
Cj1100	440	175.027	206.137	187.95	156.996	229.831	195.774	152.728	183.806	123.016	219.222	124.269	168.497	190.07	263.162	219.518	179.517	269.238	231.592	129.3	117.183	151.329	139.052	289.318	221.553
Cj1101	2078	48.2025	62.7614	55.916	38.6122	70.2808	61.6261	42.351	63.2044	35.2793	95.9129	47.3442	47.0224	64.3479	78.9929	58.1439	55.1306	71.9051	95.2282	34.9072	30.7725	45.5844	44.9916	128.209	101.695
truB	821	64.4018	83.8822	104.898	49.0813	85.7241	86.7264	46.6338	78.5568	51.498	96.5383	48.48	67.3039	98.8346	191.441	106.64	94.7645	235.773	106.289	63.5212	149.001	73.9614	72.8326	194.24	106.306
csrA	230	710.364	984.612	1355.05	629.109	1005.98	1005.4	512.97	801.967	795.553	757.917	479.488	946.881	1084.11	2541.23	1668.57	1163.46	3249.03	915.34	914.923	1825.56	1169.8	758.397	1999.34	905.995
ispE	770	219.544	364.238	403.796	206.929	369.741	340.312	127.673	287.333	351.614	292.95	196.374	336.092	626.435	1132.02	686.561	536.519	1241.54	396.126	381.302	485.473	427.56	471.86	964.619	405.38
smpB	455	358.905	753.21	691.314	367.837	681.015	609.178	123.151	491.815	815.164	402.918	328.984	652.406	1345.87	2284.45	1406.91	1198.83	2288.19	632.447	730.127	517.717	809.007	1033.2	1876.73	662.447
Cj1106	605	442.674	752.95	634.304	395.281	692.817	645.554	304.001	567.955	710.068	531.127	323.697	586.102	1187.64	1860.08	1266.82	1025.84	1740.07	692.358	668.44	537.455	808.447	859.597	1384.94	747.468
cplS	293	527.36	863.869	739.521	466.189	837.637	795.739	319.189	674.13	740.232	674.676	429.644	659.468	1170.17	1897.37	1302.79	1164.44	1876.71	791.017	732.068	628.42	839.925	877.658	1494.28	839.807
clpA	2132	203.947	325.441	287.769	175.337	301.127	303.875	116.384	248.278	247.328	294.732	169.323	238.53	438.869	662.904	425.158	420.604	628.217	324.375	255.348	194.896	280.733	340.806	550.823	340.106
aat	650	129.595	208.415	216.865	118.848	197.059	193.369	89.1712	182.234	142.298	199.083	133.352	171.624	241.914	350.714	210.618	241.721	357.022	220.686	148.794	178.965	167.091	194.761	333.152	212.682
Cj1110c	1292	2736.96	2810.67	2731.71	2095.85	2571.96	2562.47	2525.68	3049.94	2988.72	2807.12	1606.45	2912.99	2799.4	2824.81	2718.19	2925.65	2727.15	3320.95	2892.72	5041.03	3281.88	2180.03	3125.41	3428.33
Cj1111c	629	162.247	229.129	176.723	149.933	193.136	191.874	153.017	264.525	304.12	203.698	121.196	213.911	215.042	219.127	264.015	225.178	200.714	282.814	189.08	244.611	282.059	160.192	186.436	314.852
Cj1112c	362	506.449	598.955	550.166	460.766	515.076	518.815	502.192	670.233	770.578	522.963	290.949	620.65	502.161	569.033	671.097	565.056	510.195	682.742	534.156	821.606	727.049	386.761	457.091	695.819
Cj1113	800	66.6055	99.5847	105.47	64.4945	92.8535	103.316	65.3061	106.89	83.5543	129.288	90.6622	97.8863	209.497	267.356	169.073	182.811	260.434	170.042	118.44	156.23	113.854	178.478	228.526	181.882
pssA	731	404.559	626.344	493.658	356.119	535.857	589.736	365.354	592.392	571.618	681.545	532.459	480.957	1253.87	1113.58	925.401	1061.61	824.186	793.45	736.952	776.57	651.539	1041.52	802.424	857.059
Cj1115c	620	492.746	761.706	642.451	436.153	692.521	785.111	445.452	698.838	573.595	979.946	560.924	650.676	1601.2	1318.89	1034.86	1521.46	974.684	1206.45	796.792	680.382	649.743	1232.89	1220.22	1255.11
ftsH	1940	701.763	1095.61	870.964	603.421	910.388	976.816	673.328	902.362	758.887	1152.11	667.265	936.348	1792.02	1639.13	1320.85	1525.95	1332.32	1439.65	978.99	959.401	889.064	1312.29	1457.61	1517.73
prmA	848	517.497	730.561	686.132	347.212	586.345	705.555	525.719	739.535	373.745	981.241	503.436	653.318	1113.45	1067	653.304	1089.24	1020.49	1169.93	498.539	753.476	479.196	823.646	1425.99	1154.66
cheY	395	3752.39	4415.29	4030.39	2556.48	3677.69	4226.76	3444.46	4736.46	2705.11	4553.23	2830.96	4265.18	4199.57	4917.79	3286.55	4084.59	4724.98	5006.26	2915.58	4131.47	3375.13	3220.15	6185.91	5085.1
wlaM	896	262.618	364.927	359.299	234.7	352.128	328.223	127.078	355.134	380.713	235.281	232.514	320.569	443.054	535.355	451.957	489.01	526.282	344.175	359.58	326.654	443.538	317.826	440.127	362.101
wlaL	1775	230.858	358.444	315.28	209.401	331.413	300.595	106.164	341.097	405.607	214.816	185.946	309.249	521.039	581.55	489.345	577.535	550.954	302.73	349.021	336.689	440.728	341.045	433.396	324.029
wlaK	1163	574.858	839.898	725.793	529.804	730.678	684.26	293.711	760.692	1009.88	466.305	399.314	746.049	1049.39	1290.3	1095.81	1141.45	1240.95	625.864	843.839	1042.78	1028.64	745.317	951.861	645.362
wlaJ	656	29.662	47.1793	49.2182	30.4424	48.242	47.85	11.1458	45.0728	41.0896	46.5033	29.1275	41.5865	73.376	89.7598	63.2425	92.7912	95.0212	63.3309	38.0972	90.4461	45.2475	59.4249	110.738	69.1152
wlaI	590	63.4554	104.324	101.029	57.5774	101.781	113.209	43.4867	102.986	79.6742	115.919	72.2799	91.6917	178.437	189.454	128.898	172.399	179.039	164.267	71.287	62.3303	87.1256	115.123	220.649	172.212
wlaH	605	138.013	182.167	169.31	117.116	199.607	202.422	103.824	162.941	144.978	176.338	132.342	165.146	253.685	294.698	212.898	262.64	275.32	231.026	136.576	97.2349	171.563	185.658	291.129	248.507
wlaG	1133	151.089	203.67	214.054	136.617	227.854	219.199	106.949	207.978	177.374	210.272	151.315	191.042	292.05	314.145	216.232	315.492	310.079	264.484	185.611	165.078	199.29	211.047	349.486	289.649
wlaF	2144	186.722	286.759	294.924	174.024	286.922	293.519	126.924	281.184	226.325	262.457	187.587	257.105	365.579	412.817	299.205	405.376	432.105	324.709	199.9	200.584	237.081	254.305	440.714	349.127
wlaE	1100	182.939	252.327	255.38	161.067	247.791	238.278	91.3047	221.827	226.418	202.054	147.019	229.999	352.148	491.993	339.706	376.461	519.679	264.095	211.313	231.035	269.783	260.506	449.754	292.569
wlaD	932	200.939	307.156	286.074	175.307	264.236	301.353	75.6695	249.149	201.4	225.944	185.793	257.847	392.976	431.591	298.817	391.874	388.372	319.586	206.601	150.442	198.57	280.453	380.937	314.77
wlaC	1082	341.309	491.529	450.829	317.18	429.402	452.311	163.409	403.003	316.02	317.225	298.257	437.083	485.813	557.091	439.236	512.41	544.287	434.451	321.679	245.857	332.73	361.811	510.893	463.236
wlaB	1697	138.176	221.729	178.947	129.238	201.384	184.195	61.4557	172.284	147.597	145.216	120.545	171.954	257.024	269.675	209.375	259.318	233.328	177.83	149.944	99.4907	133.274	188.094	207.208	209.846
galE	989	1025.66	1539.51	1134	1014.57	1273.63	1175.8	466.764	1062.27	940.612	782.594	791.793	1173	1158.36	1367.3	1321.94	1106.8	1280.65	1034.81	916.696	670.077	965.765	869.43	1060.22	1084.31
Cj1132c	797	154.727	191.249	170.802	129.564	181.283	160.098	119.178	206.424	253.516	149.605	90.4228	189.024	225.721	332.502	263.51	215.405	353.665	185.609	214.402	299.92	267.357	158.259	244.794	197.671
waaC	1031	105.435	173.468	173.835	99.8127	160.698	163.143	74.1414	180.892	226.918	161.865	94.846	161.179	339.135	496.523	385.606	379.803	507.389	243.407	238.856	296.323	269.104	259.035	406.542	235.936
htrB	890	82.1946	118.156	130.856	76.7378	124.42	124.958	63.706	151.564	172.009	149.315	70.9452	118.51	244.133	267.523	237.689	271.579	254.734	195.188	168.103	177.563	200.799	177.134	271.751	189.365
Cj1135	1550	106.521	111.451	120.695	91.2884	141.371	114.758	87.8253	139.282	140.699	141.819	69.6995	116.589	147.379	206.327	172.255	179.485	235.564	157.283	117.061	169.953	148.621	121.744	255.277	159.933
Cj1136	1175	109.144	112.922	117.055	100.1	132.163	106.298	95.7158	138.223	133.71	139.061	70.1679	116.877	142.007	189.532	164.255	156.425	225.605	159.135	115.167	177.569	156.664	102.961	237.093	159.359
Cj1137c	998	19.2504	22.9824	32.4864	20.1526	24.7303	28.2215	16.9836	29.2047	39.2063	32.8962	12.1898	29.831	35.4997	73.1078	44.6865	49.0453	100.178	36.9475	32.2355	56.7924	46.3131	28.9315	82.8415	38.6781
Cj1138	1172	23.3277	23.633	29.1524	24.2554	27.0536	27.0637	25.5215	35.7618	33.571	36.2425	11.0006	30.8879	25.411	54.0582	38.6029	25.463	63.3042	30.4523	24.7336	51.6495	46.7561	13.8684	58.2443	31.1495
Cj1139c	914	19.3129	23.0616	29.3029	14.8512	19.3818	19.2955	19.5626	25.959	25.5668	21.6789	7.59544	25.6652	20.5212	47.3634	28.0562	25.2267	51.0994	20.2397	26.0095	38.7833	31.1924	15.1808	34.2518	19.8279
Cj1140	887	176.33	247.062	289.689	156.398	220.367	224.795	137.885	232.392	298.924	183.689	98.0939	252.841	313.095	473.958	333.757	350.333	537.038	247.812	290.385	344.644	324.828	227.045	409.168	258.971
neuB1	1034	346.037	456.168	440.532	325.031	420.413	413.803	305.219	517.515	539.501	372.469	230.129	444.098	565.255	740.492	630.389	578.82	708.178	455.041	493.094	541.306	606.115	356.369	566.671	468.542
neuC1	1118	99.6537	130.469	148.72	93.0626	136.752	126.492	87.0998	160.514	154.186	133.106	73.1539	137.394	181.237	280.286	181.762	200.992	320.169	150.424	143.393	206.686	184.577	115.538	260.217	163.914
neuA1	1613	92.0788	132.909	152.436	84.4624	129.185	134.591	67.7056	154.189	146.187	141.899	86.4884	115.447	199.931	290.122	184.591	214.297	314.851	169.251	127.857	145.138	181.839	128.294	323.513	169.505
Cj1144c	596	156.766	201.48	227.955	149.172	284.032	236.174	69.2575	159.642	106.774	143.318	129.46	231.586	215.104	365.711	238.168	252.347	417.328	157.806	119.547	223.699	147.026	168.729	396.516	164.441
Cj1145c	320	304.805	375.983	518.121	259.621	405.906	401.418	150.802	254.616	280.552	289.627	217.151	398.025	495.801	830.399	554.53	642.102	1166.29	296.055	313.879	576.977	404.391	461.681	831.299	317.516
waaV	827	149.313	183.188	249.751	119.708	191.625	182.38	74.8282	129.031	144.502	137.293	99.9342	192.253	235.986	424.416	286.448	296.33	575.854	149.578	160.435	273.301	198.113	208.683	389.844	166.134
waaF	962	223.178	268.484	227.89	181.217	265.297	242.088	160.024	261.536	243.419	240.28	188.796	245.17	430.617	468.398	419.852	442.723	446.809	299.519	312.311	349.631	302.647	376.105	432.885	297.949
gmhA	563	637.278	677.722	590.176	506.44	723.169	609.672	489.37	656.96	628.482	638.351	429.229	645.36	979.63	938.361	960.045	1046.67	910.475	816.694	754.516	834.226	778.988	789.114	948.578	814.385
waaE	1388	405.011	466.418	397.769	348.327	481.055	405.6	262.956	434.639	430.995	419.936	285.139	436.368	687.044	634.679	654.701	749.193	559.984	527.146	513.282	520.201	535.024	538.29	607.07	556.537
waaD	956	568.877	633.451	579.059	469.601	647.43	513.647	401.458	558.038	686.636	490.809	332.657	647.066	858.272	921.41	997.383	939.24	897.445	665.41	770.446	1041.53	901.567	663.005	835.26	676.424
Cj1152c	563	294.285	377.796	404.419	234.412	416.729	321.434	128.098	301.739	427.032	268.242	196.823	394.85	570.655	761.673	642.671	667.085	922.465	353.916	458.58	705.383	559.552	433.05	789.44	392.202
Cj1153	305	24829.6	23406.5	27905.1	18470.5	18323.6	18306.4	20148.7	23788.9	15248.8	17233	19056.7	22909.9	4618.84	6991.04	8408.04	7875.96	11049.1	9593.34	12496.2	19853.6	18730.2	6492.65	10689.2	9489.85
Cj1154c	209	206.631	308.949	333.377	212.865	281.003	262.91	181.598	314.64	326.066	241.603	204.676	301.244	248.322	447.312	351.24	310.792	565.653	273.584	268.645	437.774	402.441	229.831	526.886	292.691
Cj1155c	2360	46.5131	54.5484	53.7853	35.9858	50.1271	49.7451	39.7408	67.9001	70.5324	53.1334	35.2434	57.9454	70.3607	90.2388	73.3257	73.61	94.6218	62.8407	63.6532	77.5112	78.549	51.9341	81.1309	64.0666
rho	1301	768.013	902.558	750.552	631.366	854.697	845.163	728.761	913.661	451.63	933.955	757.366	689.53	1589.48	1838.14	1599.93	1193.14	1419.75	955.123	924.303	1242.27	733.875	1305.25	1199.21	1016.43
dnaX	1532	266.833	346.051	304.867	212.741	298.451	348.575	242.058	325.39	179.918	353.345	258.165	248.999	683.725	688.867	525.251	546.201	519.218	366.848	343.328	383.577	260.292	583.439	521.182	380.764
Cj1158c	230	40.6942	58.3193	60.1207	29.0453	51.6959	68.6674	54.3315	65.1942	25.2819	52.2963	41.1072	42.0556	156.961	207.955	114.554	126.6	158.644	76.0978	53.5938	57.9672	46.953	147.37	166.695	69.9764
Cj1159c	125	28.2432	34.8401	40.812	24.4475	38.4325	41.0631	3.19053	19.752	16.5207	17.1997	28.5623	33.8258	107.564	150.002	87.3165	101.715	126.492	38.3685	29.8005	40.9452	28.6333	89.8585	136.986	63.3314
Cj1160c	182	29.3223	43.7097	53.4787	24.2101	42.2335	46.2813	10.2261	30.4406	23.2904	30.3306	31.6051	42.0086	102.318	126.52	83.5068	96.2829	132.654	54.7573	37.9577	66.3117	43.4002	94.0262	153.005	51.7649
Cj1161c	2102	94.7185	137.322	117.261	78.405	135.928	115.177	76.9046	140.636	453.524	165.696	82.6928	122.29	363.129	533.898	449.176	356.436	483.066	264.555	273.685	402.78	502.631	283.967	502.429	282.243
Cj1162c	197	293.818	361.665	340.736	223.306	358.781	281.597	282.073	363.457	1430.88	362.21	157.74	349.29	711.857	1114.43	1180.76	647.742	1142.18	588.086	730.573	1417.38	1756.38	522.878	990.947	647.276
Cj1163c	953	189.706	332.986	290.969	187.626	285.509	270.475	129.8	292.693	989.088	275.597	217.359	302.064	675.235	1129.62	981.743	674.055	1095.66	488.227	603.799	1024.25	1226.36	528.51	911.03	528.687
Cj1164c	266	1690.81	3033.67	2758.18	1667.43	2434.99	2348	415.308	2292.87	1474.24	1378.62	2554.93	2502.79	1762.06	2014.03	1462.6	1724.71	2790.11	1977.71	1036.8	877.492	1408.42	1129.19	2988.47	1962.75
Cj1165c	497	105.23	132.958	116.287	98.0942	138.226	121.55	96.1599	173.631	119.732	163.565	102.7	119.105	156.232	158.983	136.016	145.143	147.812	151.643	114.334	146.462	144.776	135.601	141.409	160.996
Cj1166c	779	126.579	147.217	147.52	114.22	145.463	138.033	113.058	181.509	163.172	182.302	100.151	147.516	223.17	238.923	195.175	242.369	237.633	197.973	192.057	311.312	218.4	201.271	225.879	203.33
ldh	929	253.112	259.645	238.875	227.816	224.625	219.307	207.064	292.93	245.573	152.367	120.063	256.062	137.638	194.68	227.837	130.621	190.034	165.606	188.021	289.817	272.678	103.198	128.651	162.33
Cj1168c	605	199.081	447.451	337.622	191.356	355.143	390.595	106.571	319.313	169.859	385.811	254.74	305.305	531.373	680.088	521.528	354.433	629.445	499.321	263.749	284.916	247.961	416.529	540.709	533.674
Cj1169c	230	1799.47	1026.02	623.387	435.061	605.73	758.775	6124.14	2339.4	3075.18	5249.08	1387.01	763.8	9040.01	4302.98	1447.37	8993.17	2971.14	7156.99	5556.97	6370.63	3391.35	9816.93	8466.12	7455.04
omp50	1424	1821.59	1053.73	504.569	375.654	522.703	667.074	5669.87	2416.14	2905.43	5234.32	1580.06	687.16	8401.37	4026.94	1408	7218.15	2595.59	6619.25	4977.23	5623.07	3119.41	9199.98	7954.51	7231.81
ppi	485	649.37	588.571	368.426	366.038	361.914	478.282	889.593	783.102	537.616	948.641	541.746	570.252	791.618	540.974	485.898	743.672	496.54	1033.7	548.67	594.349	543.554	592.063	798.835	1058.27
Cj1172c	710	501.402	528	309.531	307.195	324.443	410.501	640.165	673.95	388.676	782.726	468.216	457.983	630.894	439.869	365.885	560.518	371.22	816.041	384.144	388.556	418.409	482.515	685.839	878.907
Cj1173	344	141.054	206.272	194.741	107.635	189.753	235.678	50.2385	249.631	272.669	313.001	197.004	224.444	866.136	1188.24	582.028	1035.47	1118.51	521.83	411.293	616.257	359.853	894.475	1441.02	595.862
Cj1174	311	138.597	231.334	186.482	105.346	206.799	250.952	64.9732	221.709	180.682	281.38	224.711	184.192	698.644	912.816	481.897	740.119	772.586	428.195	300.967	391.11	246.243	668.797	1082.45	485.955
argS	1595	1223.81	1497.4	1217.38	959.177	1336.21	1363.28	606.475	1167.58	968.725	1244.07	792.942	1318.6	1916.67	1947.69	1770.38	2022.39	1688.9	1564.46	1010.96	840.566	1143.12	1423.52	1649.3	1660.36
Cj1176c	242	3060.18	3856.65	3638.07	2449.8	3520.66	3479.03	2110.54	2799.71	3164.99	2595.85	1370.96	3666.01	4175.03	5576.15	5293.36	4397.48	5749.64	3468.22	2773.23	3864.07	3968.29	2968.07	4150.85	3521.33
gmk	626	1333.84	1573.46	1656.79	1010.62	1547.7	1482.53	999.801	1248.26	1395.15	1247.72	674.578	1586.35	2012.41	2803.45	2318.06	2084.52	2932.36	1612.38	1322.33	2009.47	1777.26	1453.8	2131.26	1594.24
Cj1178c	1631	657.121	646.71	572.559	471.726	573.336	588.02	532.407	636.126	791.84	753.004	321.015	613.195	1143.44	1382.24	1147.92	1105.26	1127.42	901.264	790.068	1170.34	924.131	855.863	852.65	876.88
fliR	770	42.2241	60.1784	53.9615	16.1519	42.1915	59.0547	26.4151	57.7169	25.2666	102.555	58.3027	38.0623	119.525	143.714	45.9536	89.8333	124.47	125.705	33.2485	45.3798	27.4087	99.4519	215.342	144.7
Cj1180c	638	305.76	277.137	246.616	103.706	185.8	292.827	361.414	282.975	118.484	484.164	272.549	237.403	439.716	365.044	170.431	376.371	336.667	544.958	150.213	225.413	121.001	365.47	608.169	552.524
tsf	1076	2555.78	1763.97	1473.01	717.486	1148.5	1979.94	4251.32	2116.64	1166.79	3901.05	1559.88	1882.81	3976.34	2744.86	1323.53	3539.83	2197.26	4149.81	1464.66	2447.44	1113.01	3285.38	3715.15	4264.55
rpsB	794	2997.56	2291.81	1795.81	961.391	1432.22	2342.83	4422.81	2583.3	1427.87	4261.72	1947.6	2153.43	4444.36	3408.43	1668.48	3787.64	2573.47	4783.59	2032.02	3219.67	1416.68	3728.27	4277.58	4902.84
cfa	1166	52.1765	73.7539	55.6113	34.8637	54.9006	56.6634	49.7665	71.7366	842.942	59.7515	32.0943	52.1089	316.879	745.249	496.72	248.426	590.142	123.985	368.324	923.907	607.147	333.592	340.732	120.75
petC	1127	4506.09	4364.8	2691.25	2395.45	2973.61	2830.02	5612.68	6585.89	1046.62	3465.59	2980.7	3405.36	971.782	665.669	626.48	1193.75	658.912	1715.56	1240.39	1521.93	1038.44	918.917	989.889	1792.72
petB	1253	5110.07	4931.37	2798.36	2733.38	3244.08	2979.08	6487.42	7536.43	1227.02	3907.96	3760.72	3600.76	1096.94	680.797	713.344	1270.92	625.317	2033.93	1546.78	1693.8	1214.64	1141.05	997.465	2203.77
petA	506	7196.12	6767.89	4082.55	3930.24	4532.05	4324.35	6966.41	9964.78	1843.09	5342.51	5194.45	5164.58	1650.25	1047.19	1084.43	2015.91	1037.2	3080.6	2716.36	3197.06	1915.32	1821.95	1609.64	3232.33
arsB	1289	33.6308	49.778	44.4723	23.377	42.1147	44.977	36.3544	51.2029	30.3974	84.7487	55.4476	34.5998	76.4585	145.004	55.8579	58.0072	140.923	89.0083	30.3175	40.2946	33.2246	74.5814	119.87	94.7623
gidA	1862	215.265	257.808	213.091	148.32	219.498	240.677	206.405	251.583	113.65	323.833	198.775	237.034	383.253	347.149	225.488	344.567	279.67	355.889	189.181	276.028	138.631	306.197	386.486	370.344
Cj1189c	500	858.626	952.645	985.932	712.246	885.509	998.807	535.743	733.233	2616.13	4034.02	529.064	809.734	5411.52	4309.41	4055.05	6677.9	4242.96	4226.76	3258.68	3085.04	2787.18	3998.97	4384.24	4513.67
Cj1190c	1382	935.919	1083.48	1027.86	723.847	1018.04	1118.99	635.787	809.652	2709.15	4245.38	653.893	930.213	5547.41	4975.84	4456.32	6344.19	5003.3	4913.15	3338.83	4946.19	3220.96	4031.66	5506.42	5184.58
Cj1191c	497	1107.8	1772.5	1737.15	960.637	1509	1788.29	250.363	1495.43	424.148	1013.54	1521.34	1708.72	963.229	1223.68	637.692	924.94	1562.43	922.391	527.655	662.002	467.727	653.412	2070.09	973.609
dctA	1379	543.638	567.952	551.506	469.648	505.445	526.927	794.403	906	287.879	493.804	458.596	600.966	328.336	427.9	313.359	348.163	413.832	356.239	237.074	228.051	293.781	219.06	396.931	359.387
Cj1193c	809	154.462	270.955	292.894	166.295	244.583	228.41	80.1083	215.495	279.849	146.596	119.811	235.693	411.091	674.657	422.586	448.522	734.348	256.768	288.495	225.568	321.821	261.023	505.132	268.413
Cj1194	1529	470.974	658.484	671.426	466.15	683.809	570.952	233.708	541.818	426.615	257.396	379.748	611.787	575.85	670.77	702.131	589.884	626.431	341.333	380.457	510.538	488.673	387.101	458.97	359.902
pyrC2	1181	338.698	403.223	393.201	265.618	419.084	377.954	155.058	278.305	267.58	345.001	268.385	335.608	511.746	487.328	477.741	513.356	423.481	400.353	241.723	293.678	299.247	409.414	492.866	432.658
gpsA	899	333.524	421.647	335.476	246.091	390.096	392.056	169.316	267.873	284.295	361.957	219.236	351.133	667.336	649.489	612.522	609.754	477.917	444.735	268.126	310.593	329.21	531.593	469.377	485.193
gatB	1421	993.837	1092.48	945.561	814.009	1038.19	986.399	515.102	710.09	786.328	846.252	580.066	972.06	1355.57	1510.31	1543.7	1411.02	1231.12	948.324	796.679	1006.32	959.04	1142.67	1008.48	985.611
Cj1198	497	2092.54	2901.59	2434.87	2228	2650.21	2526.72	1330.59	2226.18	2302.14	1917.18	1721.56	2709	1939.85	2729.97	3118.56	1598.7	2800.97	1901.18	2016.32	2258.33	2621.6	1422.75	1934.6	1947.61
Cj1199	995	35.0688	41.6681	34.001	31.7129	31.3833	53.0418	42.3533	39.642	34.5728	265.657	42.9259	68.923	120.941	74.7168	58.7394	58.9258	53.6626	129.143	68.8856	83.318	47.8792	57.9711	66.4035	136.702
Cj1200	791	31.7615	38.8336	27.5798	26.864	28.0136	47.5036	27.8146	33.726	29.6798	237.423	35.524	65.4631	103.773	59.2197	49.4815	49.1376	46.4366	82.8387	42.8119	66.9415	38.3832	50.2852	54.5199	95.0359
metE	2267	40.1639	44.4146	36.1534	34.2645	35.5484	51.2342	45.7105	40.7219	45.0432	211.231	32.4895	61.8044	123.927	110.773	81.5366	69.6845	89.9998	75.612	66.0852	71.6046	54.1695	72.6884	88.1214	82.2503
metF	851	33.1883	42.9872	36.5993	23.0492	31.0486	42.7625	25.3849	29.4375	29.95	108.225	27.4255	35.8007	76.7069	89.911	61.0938	56.2786	67.8168	45.8183	40.7485	43.3622	35.0969	52.33	69.3745	49.0496
Cj1203c	194	165.898	180.486	120.756	121.988	140.841	164.855	111.696	172.588	73.953	224.341	173.13	127.784	213.464	151.589	94.0702	138.887	133.853	168.559	84.486	146.242	75.3875	147.471	197.926	193.914
atpB	683	1047.5	1175.11	812.576	740.546	895.75	1044.04	815.247	1139.5	534.452	1294.86	1047.31	811.401	1200.84	855.95	507.332	863.163	620.245	1214.45	645.849	1008.12	540.208	979.381	1056.26	1308.02
radA	1343	125.201	195.646	140.698	98.85	163.519	171.155	58.5504	137.657	105.047	188.556	124.258	137.276	261.5	244.791	182.158	205.58	188.463	224.704	144.484	136.537	123.419	189.952	201.853	238.706
ftsY	869	450.571	630.851	771.976	411.525	681.082	611.036	294.867	534.699	607.105	462.181	394.568	580.942	815.081	988.371	781.145	831.091	918.921	576.992	678.609	858.951	645.714	544.85	732.053	595.601
Cj1207c	560	626.03	782.244	837.864	538.215	742.056	760.885	434.662	694.245	836.513	603.275	330.818	799.929	951.025	1318.28	1051.85	983.814	1296.09	716.962	875.753	1400.38	921.898	605.035	938.937	761.15
Cj1208	629	234.951	364.28	389.944	177.162	312.57	380.295	130.825	301.289	192.667	252.29	254.375	360.97	290.071	298.724	209.16	331.693	294.109	237.956	226.874	325.88	198.373	220.487	305.136	240.377
Cj1209	1556	393.838	481.664	416.382	293.317	415.608	430.955	296.25	396.652	237.809	392.334	313.628	417.395	652.225	505.648	394.547	634.391	423.506	441.049	427.351	376.077	312.038	481.573	509.882	450.197
Cj1210	560	148.224	205.1	181.477	102.288	177.793	185.08	115.609	168.185	88.7946	178.16	142.15	170.143	252.462	287.833	186.52	244.454	257.806	179.074	146.705	134.047	121.656	199.869	280.24	193.004
Cj1211	1262	14.3126	24.8004	33.0306	13.0649	25.6001	27.7408	8.11116	23.0476	14.5119	27.7643	16.1362	20.4238	23.9717	54.2172	25.1089	21.1414	55.802	33.7591	14.8659	17.9247	17.6523	19.0573	67.7503	33.8531
rbn	809	65.1541	116.636	123.63	60.0874	105.479	115.263	26.8671	89.2499	63.9502	129.43	98.8069	83.3374	149.994	213.229	108.584	148.693	222.357	144.899	65.3843	87.5558	76.2789	129.45	298.247	157.619
glcD	1385	321.651	479.838	383.364	299.975	428.55	434.226	147.384	348.099	422.433	417.405	285.136	361.242	783.476	874.704	663.703	736.832	730.553	512.773	442.606	438.888	474.741	576.428	631.488	553.822
Cj1214c	728	661.217	961.613	851.695	604.373	850.527	856.295	414.886	766.972	1039.48	852.528	543.281	732.286	1413.71	1933.41	1398.25	1465.24	1941.19	1133.82	1046.53	1459.38	1222.75	1064.51	1509.78	1222.05
Cj1215	1163	285.982	473.672	400.095	235.387	368.928	433.54	195.35	404.553	187.191	436.577	333.823	367.048	705.279	676.063	327.914	684.834	611.482	633.469	324.84	487.187	224.129	530.057	764.374	635.517
Cj1216c	206	323.228	389.555	415.458	259.089	378.67	389.087	214.573	373.595	307.599	375.721	253.232	360.459	659.871	808.967	548.918	678.605	780.834	467.149	380.726	441.389	410.399	479.827	860.052	444.636
Cj1217c	683	166.609	200.471	197.542	145.57	194.835	208.113	115.81	192.473	180.935	197.036	108.226	206.327	393.225	510.622	328.198	410.217	503.604	261.366	215.68	273.194	233.647	282.09	559.236	279.038
ribA3	614	210.07	262.152	227.176	180.564	238.443	261.724	126.443	235.974	249.86	255.992	135.571	280.831	479.569	660.155	466.29	465.758	598.726	320.461	268.156	296.691	306.237	328.21	592.503	356.108
Cj1219c	2543	315.883	375.345	315.459	281.73	339.052	348.388	251.423	347.18	281.765	324.49	215.821	388.683	454.729	433.782	457.121	459.124	380.067	435.442	314.139	419.524	331.48	307.134	388.343	473.978
groES	263	8885.16	7961.56	6751.55	5884.35	6824.1	6598.64	9629.21	5351.75	13539	7873.61	3043.12	5909.69	10449.9	21698.1	15543.8	7360.27	19111.9	10579.9	12962.1	14723.8	13532.7	7077.04	7059.44	11092.4
groEL	1640	9583.35	8618.29	6357.44	6271.91	7225.35	6746.18	7321.27	5782.51	14928.7	8339.98	3526.79	6336.41	12769.5	24948.9	18611.6	8841.52	19755.3	10684.1	14053.2	15006.8	14930.4	9286.36	8034.79	11550.2
Cj1222c	1193	90.4984	132.585	129.017	84.7101	140.79	109.659	69.868	178.69	144.766	92.6887	74.8729	139.826	130.848	187.665	161.285	145.837	160.776	152.192	121.434	179.392	168.939	88.835	179.003	161.725
Cj1223c	668	200.708	264.517	301.158	209.481	313.738	220.865	180.303	328.503	278.799	148.573	125.898	327.756	215.067	294.383	322.567	260.355	355.869	203.643	248.912	338.448	358.803	140.354	316.493	205.873
Cj1224	602	1134.57	1086.87	1170.23	798.751	1054.98	794.266	940.177	1319.93	1624.1	742.36	468.636	1077.69	585.949	889.373	876.502	712.618	1175.76	637.66	1036.96	2216.69	2102.33	484.458	1188.42	674.03
Cj1225	251	1191.3	1098.88	1378.07	895.857	1103.88	829.788	1008.43	1362.5	1818.48	730.852	460.971	1118.96	734.946	1191.04	1092.72	936.199	1666.92	782.179	1253.92	2385.5	2361.93	561.221	1289.98	821.071
Cj1226c	1250	332.613	693.365	555.903	323.958	577.881	633.267	95.5563	473.518	557.746	406.563	334.338	549.137	886.592	1504.34	1082.11	731.032	1171.51	696.363	486.453	236.168	523.841	535.451	981.871	716.849
Cj1227c	677	1209.58	2107.99	1679.02	1259.28	1723.29	1684.52	441.82	1402.13	1852.04	1006.53	875.042	1801.71	2081.86	3397.1	2987.76	1682.46	2940.07	1683.21	1459.71	985.419	1837.98	1312.86	1958.19	1758.07
htrA	1421	1556.25	2323.12	1817.76	1546.05	1870.28	1818.91	448.586	1408.61	5206.91	1173.75	870.867	2071.17	5379.78	11229	9985.13	3765.88	9737.02	2951.4	4404.3	3284.53	5297.34	2750.96	3476.73	3168.72
cbpA	896	216.435	257.413	257.637	166.725	227.871	242.44	288.504	246.524	283.366	248.9	141.826	302.016	365.398	479.477	360.924	379.532	473.138	354.602	485.664	655.072	395.741	291.869	351.007	353.412
hspR	377	648.325	711.743	819.922	490.503	699.106	684.071	632.605	775.666	725.215	663.992	438.087	823.337	691.352	1085.8	901.219	736.014	1209.01	729.76	945.323	1288.04	1013.54	524.373	793.852	746.748
kefB	1628	135.055	183.938	190.531	109.833	184.394	175.51	125.385	204.702	184.463	207.907	135.685	171.806	282.495	378.982	251.05	306.323	342.73	219.877	253.732	296.335	233.61	227.804	292.059	242.129
Cj1232	335	115.679	130.694	146.473	69.5833	117.95	127.88	78.3743	142.19	124.586	177.096	84.4712	114.459	210.311	235.274	170.611	204.516	189.884	180.538	143.746	155.799	125.446	173.366	184.837	198.814
Cj1233	623	189.903	210.644	189.631	147.384	197.792	196.151	190.873	217.196	149.338	258.264	168.103	177.017	225.853	275.94	214.848	199.219	208.406	225.351	161.983	210.15	168.092	179.976	213.403	239.752
glyS	1997	489.161	506.697	483.69	373.171	479.233	469.607	380.343	486.189	556.015	514.408	318.299	506.583	751.416	866.74	838.951	739.698	767.067	592.455	576.522	759.257	705.412	557.86	603.534	620.965
Cj1235	824	253.381	318.522	287.074	194.748	304.991	295.409	175.127	303.436	306.28	332.987	230.605	300.219	473.854	513.229	479.413	418.052	443.112	355.804	294.175	360.795	366.214	356.743	411.485	387.151
Cj1236	953	80.9824	101.693	98.0462	58.0925	106.869	105.511	54.5425	89.2235	57.8227	118.836	99.5563	77.7344	127.188	149.461	101.475	86.8232	124.882	111.632	59.3423	61.3969	68.2497	107.047	131.824	119.111
Cj1237c	977	80.3376	98.4225	102.646	67.7949	89.861	88.1682	55.1076	89.4972	138.948	71.7267	47.5741	106.06	165.969	281.613	207.033	188.8	311.911	102.387	133.169	177.661	179.318	134.174	197.747	99.1086
pdxJ	776	216.894	261.226	227.931	195.896	229.833	209.206	224.677	329.034	433.914	199.256	119.112	263.256	232.35	347.774	354.276	211.386	290.51	213.106	290.988	368.618	452.007	198.302	202.161	223.845
pdxA	1097	96.3973	114.122	116.199	88.3009	107.785	100.059	86.5859	147.228	175.467	112.347	86.6083	101.903	207.074	241.152	178.555	196.853	210.547	133.941	158.424	191.289	192.667	183.762	221.576	138.544
Cj1240c	605	99.3371	121.892	149.006	90.6855	106.503	115.406	115.47	137.161	120.096	102.095	48.7404	126.947	121.009	166.379	122.307	134.804	192.191	122.617	125.382	298.389	166.361	88.133	166.958	133.229
Cj1241	1202	30.259	29.8547	23.7339	14.8404	18.1851	23.9246	82.8931	54.408	86.0375	106.836	38.5038	24.2863	108.671	110.837	43.0584	80.3468	72.6019	170.329	71.56	115.019	75.1605	101.033	215.459	174.775
Cj1242	323	1802.44	2376.97	3515.85	1536.22	1292.49	1599.52	1759.89	3298.84	2789.22	1713.35	428.017	2650.73	436.456	1012.32	750.31	111.972	1035.9	273.251	3692.14	4519.34	4320.63	356.546	1065.97	281.348
hemE	1025	608.919	789.37	587.295	604.739	664.952	681.881	336.562	618.587	687.495	603.122	400.375	698.78	814.859	1086.99	1174.41	767.46	929.528	721.551	589.072	577.622	751.473	583.113	628.344	751.845
Cj1244	905	292.484	417.697	368.705	298.33	373.708	388.002	143.662	327.98	286.974	374.26	300.556	368.006	504.315	685.02	590.954	486.04	611.63	426.095	286.33	265.944	346.801	385.118	559.403	456.602
Cj1245c	1199	73.4744	131.244	155.636	74.5061	133.524	126.179	27.6632	93.9706	113.538	97.7981	79.7919	111.011	300.139	573.293	328.836	295.214	647.494	123.898	148.731	168.429	156.822	184.386	460.703	135.87
uvrC	1805	79.3277	123.629	133.172	72.6432	120.035	117.248	33.6582	108.428	151.833	118.21	73.2959	127.041	275.725	476.243	310.958	301.286	521.413	172.504	176.994	197.823	204.685	210.48	393.357	188.011
Cj1247c	497	215.581	271.874	332.654	160.44	282.13	276.863	84.9256	252.874	244.166	271.361	171.477	296.014	404.039	694.44	438.864	491.896	728.906	364.32	303.483	648.017	345.673	366.523	701.825	411.77
guaA	1538	498.806	520.714	416.804	372.623	466.741	453.669	376.948	462.453	316.243	581.561	326.928	483.101	884.138	736.656	666.927	772.757	552.858	823.21	480.792	581.995	383.458	710.773	728.697	856.311
Cj1249	1463	193.723	208.572	199.448	134.364	186.514	205.605	173.693	200.787	128.896	254.193	140.368	195.894	374.506	372.753	294.806	359.198	316.33	306.919	200.5	320.773	175.681	309.723	373.825	327.662
purD	1253	1366.12	1636.07	1453.82	1028.25	1395.59	1323.53	733.232	1004.08	1697.86	1352.97	856.242	1365.83	3907.49	4732.76	3903.21	2949.78	3860.28	2088.36	2037.15	2633.89	2126.35	3579.51	2830.71	2205.18
Cj1251	455	685.87	819.445	818.04	533.246	769.046	752.071	338.774	592.798	520.272	764.841	576.448	651.26	1916.79	1640.86	1324.24	1560.22	1199.03	1135.12	669.841	737.553	641.78	1803.85	1282.96	1218.34
Cj1252	2051	211.881	281.416	253.118	158.665	255.779	260.498	111.646	205.527	101.058	354.761	235.228	201.269	530.606	313.683	239.843	491.851	216.658	443.294	125.781	95.6894	121.163	540.306	488.836	464.834
pnp	2162	406.562	460.936	352.639	288.448	423.577	396.725	433.772	386.497	134.202	590.208	340.185	355.08	413.967	259.632	227.801	351.693	196.786	565.966	138.026	85.3113	154.731	392.767	416.832	603.078
Cj1254	485	109.696	161.151	156.394	97.1511	158.485	150.337	130.883	116.838	40.8983	223.802	152.818	116.32	120.039	110.284	76.3451	106.084	86.5183	191.868	42.5921	26.8382	42.4969	120.838	207.198	202.076
Cj1255	212	357.068	477.956	430.93	316.455	521.479	445.744	287.511	504.765	563.95	350.012	318.108	435.226	480.104	681.8	692.54	418.572	666.081	422.49	496.143	787.454	783.014	447.859	555.328	418.782
Cj1256c	665	402.61	518.76	454.835	386.013	593.013	439.566	272.174	515.715	440.72	387.351	358.819	473.122	567.64	684.517	729.402	471.447	659.347	468.226	510.255	680.805	612.735	544.675	677.11	524.483
Cj1257c	1187	222.237	390.765	255.437	220.749	366.426	292.109	84.2206	302.011	299.42	208.882	202.193	286.628	563.247	521.114	655.619	434.782	376.204	327.175	378.069	365.229	392.821	491.007	362.633	370.503
Cj1258	458	169.403	194.359	191.555	152.688	195.493	159.056	177.203	265.991	206.342	144.506	100.907	216.761	147.665	245.924	221.013	201.661	274.192	152.316	172.131	366.706	289.281	121.325	265.737	162.134
porA	1277	97916.4	92350.2	70422.6	77934.4	89878.3	82864.5	108766	112172	70106.9	84202	71727.5	94556.6	43762.8	33677.4	50901.8	43294	28214.9	76415	58379.3	60913.6	71848.1	39110.4	41356.8	83276.2
dnaJ	1124	185.972	215.943	159.81	110.965	139.976	203.8	354.345	352.048	186.192	448.52	273.172	211.741	341.639	457.021	181.471	332.788	431.43	430.686	242.653	433.483	193.035	408.191	760.889	464.32
racR	674	2504.73	2859.32	2999.81	2375.2	3104.73	2621.61	2035.89	3059.22	2372.93	2190.13	1754.05	2989.63	3016.75	5615.32	4578.73	4178.74	6686.69	2331.31	3111.39	5637.71	3368.39	3411.75	4847.56	2352.2
racS	1238	312.692	445.492	455.94	291.851	503.447	416.206	247.515	465.412	271.195	479.124	345.002	368.813	508.168	794.268	504.898	637.599	772.745	445.414	381.807	541.786	356.101	626.14	891.681	448.78
recR	575	156.923	291.445	284.844	146.092	298.687	259.219	90.2827	257.74	92.6215	235.763	223.531	180.612	228.105	300.805	165.02	270.271	273.82	202.783	110.132	119.671	109.575	264.634	446.292	206.629
hydD	539	2030.78	2510.13	2105.53	1563.11	2121.16	1889.7	1220.25	2278.17	1045.95	1046.14	1631.45	2094.39	912.12	1054.48	955.544	1045.98	1107.51	698.441	987.277	864.69	1185.99	955.905	1105.91	731.085
hydC	695	5275.11	5943.46	4703.58	3694.22	4466.57	3932.66	3350.25	5375.22	2726.52	2205.56	2815.42	4874.36	2029.1	1976.55	1955.87	2692.17	2060.92	1289.64	2390.86	2085.99	2928.41	2030.75	1989.02	1381.36
hydB	1718	6631.22	6919.66	5008.9	4440.86	5052.02	4451.96	4310.64	6541.42	2949.24	2705.66	3057.98	5721.49	2002.77	2057.54	2479.5	2513.36	1942.64	1667.49	2817.9	2480.4	3527.33	2016.98	1656.19	1775.12
hydA	1142	5677.72	6220.94	4440.3	3840.92	4406.11	3828.75	3502.85	5686.79	2488.84	2360.15	2758.71	4945.8	1551.11	1615.78	2047.96	1753.61	1501.22	1410.88	2728.71	3194.76	2946.28	1687.8	1300.8	1474.53
mnmC	1844	42.2978	62.2235	49.3245	27.4792	54.6775	53.3516	24.0068	45.0667	21.4843	80.4485	44.7469	35.965	76.7061	64.7558	38.4414	62.6267	54.6794	78.635	20.9356	19.8745	25.1992	65.3916	111.65	77.1334
amiA	1982	170.874	265.754	256.409	144.145	255.049	249.745	111.777	208.976	143.373	284.613	148.946	214.968	394.442	405.73	283.425	404.241	377.001	354.895	137.234	182.93	174.169	306.86	585.15	371.358
Cj1270c	1094	665.9	858.052	679.288	586.281	822.597	760.742	467.594	688.066	517.612	790.659	496.901	707.599	1099.11	1125.71	1000.52	974.858	911.647	946.595	573.71	721.049	659.966	873.98	1050.63	1005.36
tyrS	1208	681.286	818.464	725.928	575.488	799.252	717.441	431.555	660.969	582.536	692.377	425.816	720.223	1088.99	1214.73	1026.42	995.092	1013.49	851.18	610.116	737.374	714.718	835.149	1091.8	885.567
spoT	2198	340.624	447.443	375.784	309.493	402.734	401.095	197.503	335.783	363.004	428.109	263.714	367.236	656.123	683.287	604.051	588.884	554.792	529.492	346.191	297.824	383.566	510.273	626.561	551.767
rpoZ	227	1484.35	1844.07	1603.9	1331.51	1694.12	1721.4	890.455	1445	1705.98	1323.66	753.203	1801.93	1910.5	2450.77	2570.82	1817.3	2197.32	1686.13	1338.16	1386.77	1961.93	1333.96	1891.92	1771.95
pyrH	722	783.611	1051.56	859.051	712.947	928.624	903.423	455.435	799.201	1092.61	725.613	455.398	1018.51	1319.4	1734.52	1742.37	1246.84	1483.78	959.056	875.967	842.698	1198.38	893.717	1214.01	1019.43
Cj1275c	1196	113.543	161.577	176.063	92.876	153.34	170.788	51.8528	141.234	104.463	167.762	101.275	135.794	337.654	352.826	237.813	337.871	315.508	212.066	119.827	133.823	133.532	220.812	346.744	211.811
Cj1276c	809	97.1223	165.444	170.011	88.1106	164.119	157.398	59.732	129.595	119.235	148.966	92.9226	123.288	329.904	386.204	255.176	311.637	384.651	189.4	128.173	196.044	158.889	246.159	361.389	206.627
Cj1277c	668	514.369	751.218	594.579	444.602	642.489	652.94	159.507	558.022	457.859	544.362	402.538	573.486	1001.87	952.681	842.082	934.123	730.946	571.488	453.517	484.592	493.308	698.607	736.815	626.925
trmB	1181	420.036	711.209	534.442	377.787	554.237	601.283	102.659	400.172	282.121	418.656	331.926	501.033	953.362	1076.55	921.795	799.458	868.949	558.732	353.954	264.519	341.885	606.68	763.318	599.406
Cj1279c	1238	1024.22	1698.29	1162.92	967.229	1352.36	1357.9	355.649	946.828	760.205	847.808	736.36	1207.45	1759.91	2087.39	2071.45	1404.61	1643.24	1077.74	865.151	742.882	867.972	1085.82	1237.84	1116.4
Cj1280c	971	429.706	732.265	672.978	423.702	616.773	638.341	83.1722	362.185	403.077	343.077	278.425	558.689	908.225	1490.35	1109.49	827.916	1359.51	462.69	454.778	354.785	486.813	601.32	901.386	476.976
mrdB	1103	63.1957	96.6026	108.69	58.3108	104.367	103.333	33.2648	102.859	62.8679	123.747	77.3257	92.8415	125.739	173.095	98.847	144.298	187.513	162.521	81.2987	121.505	71.4444	104.47	219.535	163.296
ktrB	1346	64.2301	85.7198	69.419	33.6334	59.4708	84.1401	68.7903	110.82	114.099	198.626	107.918	66.2261	224.257	199.717	64.3479	187.649	169.88	285.981	103.303	218.62	105.631	190.854	421.654	289.406
ktrA	653	141.07	178.647	137.539	67.5856	123.136	169.504	272.087	196.797	176.099	455.957	175.771	122.317	339.533	337.214	142.163	304.874	300.343	609.129	148.733	300.259	188.058	265.403	783.759	620.686
Cj1285c	674	156.409	220.292	197.391	121.153	202.07	207.28	135.01	183.518	341.95	300.104	146.555	182.27	678.656	881.045	515.152	579.802	699.536	462.436	305.984	285.56	342.699	519.561	708.015	452.539
upp	629	372.267	509.862	408.833	324.383	462.649	432.71	256.895	421.249	947.785	566.843	318.494	454.435	1664.86	2037.1	1354.31	1482.3	1617.6	915.086	859.796	752.016	961.552	1310	1448.32	993.649
Cj1287c	1238	577.634	676.071	496.281	509.189	580.426	539.951	496.533	602.828	1483.05	736.616	388.367	618.696	2258.3	2663.93	2040.69	1862.08	2000.26	1294.23	1416.17	1179.27	1546.78	1792.12	1542.73	1328.74
gltX2	1394	435.779	478.573	386.763	358.808	447.882	385.396	416.983	461.712	1081.39	524.797	243.597	452.564	1130.32	1587.32	1411.32	963.356	1292.27	823.576	848.014	1041.32	1211.57	906.434	971.971	830.579
Cj1289	818	701.885	1010.21	1009.42	656.991	911.333	885.327	420.756	701.8	843.731	703.748	434.202	888.781	917.018	1578.97	1210.05	1087.31	1869.46	1012.04	739.3	1098.74	1047.71	615.895	1369.25	1075.59
accC	1334	1649.86	1611.81	1069.67	1263.67	1363.03	1201.83	1313.79	1995.19	1440.94	1423.58	1178.75	1270.61	2038.38	1649.59	1561.67	1506.94	1078.1	1399.81	1680.62	1860.8	1474.28	1683.26	1356.12	1503.7
accB	458	2699.34	2701.12	1784.97	2125.69	2156.45	1981.66	2354.87	3444.08	2757.56	2148.18	1563.12	2226.79	3336.7	2896.22	3018.58	2156.99	1728.67	2224.5	2930.81	3454.59	2899.81	2555.91	2026.45	2362.16
dcd	563	377.992	431.531	304.03	336.533	375.131	351.824	345.216	470.418	562.941	368.458	231.114	407.195	478.113	545.138	658.409	403.574	392.966	419.853	472.174	556.338	541.028	364.396	337.937	426.134
pseB	1007	582.054	551.376	481.007	486.116	408.369	385.297	695.783	942.881	890.393	521.116	272.87	511.855	379.263	395.004	491.878	272.081	293.379	304.69	1202.5	976.983	1176.83	312.909	294.625	331.803
pseC	1133	362.105	334.154	311.69	298.261	268.082	265.781	422.987	621.595	525.456	326.538	166.021	304.328	256.567	265.659	303.657	215.077	216.9	192.302	551.511	442.811	600.92	210.522	214.536	220.586
Cj1295	1310	222.679	226.549	211.931	175.284	156.453	153.514	221.531	380.992	247.038	98.2496	55.0129	71.0084	178.383	175.977	179.087	60.7483	132.397	60.8601	170.562	172.776	258.709	102.135	83.4003	58.2832
Cj1296	362	120.432	124.796	122.753	82.8476	81.4501	74.1684	102.642	178.496	97.8797	30.0166	12.9676	11.6802	92.8552	89.2351	76.6736	10.919	48.55	14.7973	57.6253	67.2017	110.464	34.4964	17.6784	12.6513
Cj1297	440	176.707	202.046	176.661	121.947	137.844	123.536	224.032	308.899	124.004	57.4467	16.2286	21.852	123.912	129.488	104.825	14.8225	103.107	27.3211	77.8877	101.961	124.541	50.4553	37.7372	24.5344
Cj1298	794	44.9805	61.1384	53.1759	32.7594	32.3699	36.3841	52.9076	86.9922	33.8112	16.3929	5.49583	9.77506	47.2453	73.6621	48.3338	19.9127	61.8092	13.1006	30.964	40.427	45.3107	27.7105	35.5073	11.2063
acpP2	233	463.367	571.448	649.932	506.018	639.682	562.601	529.472	681.799	743.094	629.7	303.625	714.192	741.23	1003.23	931.583	817.11	1123.88	729.26	659.843	1187.81	945.508	518.087	924.691	753.09
Cj1300	896	480.977	556.301	545.99	534.043	622.223	531.371	487.912	698.573	704.11	561.809	347.776	648.572	827.66	1250.31	933.779	741.345	1206.77	630.512	618.249	953.518	792.445	684.322	1124.06	658.559
Cj1301	419	374.849	474.236	434.951	415.046	518.529	505.719	403.099	601.908	435.013	576.909	346.993	516.588	721.048	816.492	653.888	587.554	700.59	654.974	436.759	562.802	514.738	558.068	695.839	675.642
Cj1302	1565	125.436	149.712	142.828	124.063	164.343	157.977	126.78	190.74	134.385	206.772	117.32	142.23	261.778	226.126	168.392	227.31	168.918	238.639	125.546	116.684	145.619	199.526	237.726	251.709
fabH2	1064	174.39	204.762	176.456	160.572	223.328	194.512	179.855	245.576	157.21	245.535	147.892	173.763	253.05	206.213	176.262	234.225	164.437	244.99	133.611	118.238	152.476	198.466	248.443	241.778
acpP3	224	472.088	537.896	560.973	466.703	606.942	550.54	486.354	640.37	497.347	585.999	336.486	541.457	618.25	759.821	686.875	544.668	783.246	577.54	416.953	400.843	498.636	511.176	790.426	580.355
Cj1305c	1220	80.0834	107.757	111.362	39.6118	123.596	102.863	92.2398	165.554	187.71	121.215	77.0636	135.497	113.956	248.925	160.746	147.307	282.334	130.495	139.065	185.366	206.221	137.073	303.345	149.888
Cj1306c	1229	103.346	136.639	129.608	92.6374	138.278	113.033	96.1074	156.698	257.66	111.013	60.3064	142.375	127.453	289.071	257.497	164.132	319.605	147.886	174.694	270.589	281.133	121.769	220.202	151.878
Cj1307	1511	219.628	254.288	247.932	199.8	264.168	225.553	122.029	193.771	247.588	179.589	125.626	260.433	308.684	479.778	483.269	329.956	460.146	219.961	202.199	345.71	311.121	250.035	380.875	229.702
acpP4	230	1241.17	1843.24	2372.14	1306.42	1734.42	1805.38	754.571	1329.54	2357.6	1354.65	837.954	1743.42	1839.1	4041.54	3370.3	2104.36	5887.55	1901.9	1763	1966.49	3109.9	1311.68	3026.33	1850.11
Cj1309c	1073	544.339	662.222	611.82	555.631	599.388	592.563	450.666	724.374	802.401	630.133	288.127	513.731	637.875	1059.27	976.348	780.648	963.099	508.218	454.658	835.094	832.534	484.244	753.693	516.937
Cj1310c	1217	251.839	335.089	321.781	243.162	300.155	286.476	178.216	345.038	363.709	294.355	163.037	308.404	303.323	498.645	478.798	383.737	499.101	263.835	249.098	374.917	394.8	245.776	406.421	274.71
neuA2	701	356.401	407.959	388.77	326.549	412.817	372.12	227.475	405.386	550.032	255.306	252.205	423.459	551.34	858.936	836.761	607.842	717.878	319.518	555.064	772.396	682.679	481.358	460.081	340.192
pseG	827	226.452	250.032	251.617	204.354	259.445	227.497	147.004	268.039	361.287	183.033	145.824	237.076	467.014	621.708	568.427	496.274	552.984	237.547	406.125	457.514	487.111	394.118	401.487	248.172
pseH	476	96.4185	117.11	137.07	88.5367	123.508	118.341	62.9783	141.946	131.408	111.697	67.0888	108.419	209.308	273.113	195.643	216.732	266.123	130.985	144.136	161.286	170.609	190.028	288.997	127.276
hisF1	749	151.599	142.803	136.939	111.394	152.011	151.732	128.413	222.065	141.846	137.626	79.7105	117.156	274.474	359.608	184.894	247.767	331.186	124.573	171.989	153.707	148.466	236.943	395.496	136.615
hisH1	608	222.406	183.751	173.333	176.852	198.721	201.099	286.102	298.621	235.611	155.207	81.1232	173.191	352.279	468.216	302.281	308.26	440.598	153.565	286.843	261.686	279.926	310.367	431.172	158.72
pseA	1139	345.998	255.566	246.4	274.851	267.144	251.208	461.375	410.434	469.393	188.707	121.958	267.484	530.145	767.709	568.876	497.409	653.145	216.991	540.341	442.753	588.923	480.548	645.229	227.293
neuB3	1034	360.25	500.588	386.261	333.072	419.194	382.173	181.537	453.394	434.334	321.274	231.024	439.84	560.703	727.576	649.911	523.836	635.719	394.2	394.842	409.432	499.526	381.099	456.325	401.851
Cj1318	1952	99.8519	127.319	131.327	92.2213	136.037	126.657	90.1354	157.552	122.859	116.214	73.1278	97.7119	150.813	206.37	143.003	161.117	200.386	117.585	120.884	114.947	148.931	108.891	158.106	123.041
Cj1319	974	141.614	214.561	205.924	142.574	232.126	206.067	135.737	267.402	227.42	186.193	147.303	184.824	385.97	477.69	305.572	369.227	428.817	264.75	229.261	198.773	261.03	295.969	389.194	272.112
Cj1320	1157	143.413	192.72	171.729	134.151	192.349	185.076	97.4922	197.886	127.993	161.364	140.29	155.34	213.884	195.779	155.501	200.309	177.868	179.915	136.452	72.7989	129.926	171.606	165.438	180.612
Cj1321	545	20.6386	39.5281	43.4773	19.1689	36.4712	34.2917	15.2453	32.5959	29.4157	24.5222	20.1382	34.8588	35.6489	79.4314	51.2512	33.1202	82.2378	29.4861	26.0972	37.9122	31.4776	31.642	52.9994	31.9322
Cj1322	323	6.35467	9.528	9.76742	1.32015	7.62254	7.74191	1.44051	6.15246	5.2157	5.93663	3.07042	6.81422	7.90908	25.0533	10.7187	10.6057	22.0284	7.7135	2.72591	14.4763	5.34944	6.34132	19.2775	9.3175
Cj1323	389	5.2765	9.40415	11.0437	3.28851	8.49047	5.7517	2.73396	6.34704	5.8675	7.61814	1.35972	7.59374	7.6041	28.7516	7.08992	8.46758	32.5173	6.24466	9.75011	15.5937	9.83547	8.32275	14.2282	9.08214
Cj1324	1124	1372.73	2153.43	1949.55	1224.09	1972.91	2001	711.47	1444.09	762.463	1006.95	962.63	2306.32	1752.27	1505.16	1582.44	2159.14	1127.76	1486.78	1006.47	1034.1	867.778	1266.55	1452.48	1533.06
Cj1325	272	573.207	873.138	960.233	718.26	1098.8	1131.04	358.495	611.715	342.449	846.397	570.254	1570.47	628.031	665.161	599.533	1018.2	744.966	1086.12	348.602	536.858	343.487	835.865	1336.85	1179.09
Cj1326	425	299.818	482.16	521.206	895.628	1021.15	1047.17	185.958	420.97	275.941	1038.13	741.749	1748.53	684.61	639.483	436.444	1029.86	879.579	1214.37	361.271	598.865	354.431	1093.54	1785.24	1294.8
neuB2	1007	315.364	429.014	378.953	418.647	554.352	557.164	298.815	435.889	301.835	596.823	425.653	727.951	844.713	712.719	531.737	813.43	637.908	663.441	523.399	583.617	405.555	726.469	895.04	691.154
neuC2	1157	119.925	178.868	175.5	114.803	180.308	187.522	107.144	159.683	114.654	200.788	111.318	172.862	413.299	336.401	233.86	380.007	250.823	226.535	181.234	193.384	144.274	265.489	325.045	231.447
Cj1329	1028	133.935	199.054	202.289	115.106	208.425	198.123	88.906	188.684	127.614	184.552	104.384	202.78	270.674	261.818	227.472	311.83	266.74	209.278	116.285	159.074	174.324	172.187	326.463	215.177
Cj1330	908	134.908	183.921	201.745	144.328	201.845	204.086	86.7469	198.366	117.068	188.464	111.408	178.993	249.214	234.831	172.875	244.865	234.346	170.327	142.245	125.4	135.788	172.967	267.571	184.242
ptmB	710	282.039	276.267	235.788	276.065	327.826	284.913	246.873	334.854	159.895	275.885	213.156	222.465	281.407	254.729	211.002	228.716	221.584	238.443	276.256	192.943	226.414	204.638	202.439	247.878
ptmA	773	285.924	268.85	243.491	270.758	315.869	304.769	226.58	344.412	123.874	275.726	186.717	229.885	214.814	177.626	166.476	185.446	165.92	207.084	168.839	129.48	163.335	153.343	176.393	215.149
pseD	1964	97.9041	104.958	108.583	96.2172	122.976	126.687	78.5178	119.918	56.1428	121.273	76.4514	93.281	110.459	119.019	75.8005	116.024	126.396	99.2651	66.5904	53.5996	71.0729	73.5409	145.662	107.798
maf3	1862	88.1873	121.092	136.197	85.1903	137.872	139.14	61.8286	117.755	58.8681	114.404	90.3686	110.834	162.761	216.522	144.369	176.087	211.116	127.216	92.972	86.9755	83.7819	119.441	209.096	136.121
maf4	185	150.891	231.326	314.218	166.722	255.135	264.292	139.406	314.444	185.652	191.282	140.453	168.753	212.22	283.077	178.262	194.428	357.321	191.236	224.053	189.903	219.82	165.36	211.294	200.873
maf5	1784	85.4159	99.3061	106.858	79.1551	115.658	105.054	81.3355	136.743	106.556	100.775	57.5925	87.8554	123.903	156.658	99.237	122.671	162.567	101.32	102.086	97.1182	126.913	93.3681	137.025	104.629
pseE	1889	179.547	194.427	192.74	183.709	203.677	222.919	167.563	228.095	133.084	193.423	96.8121	178.73	202.856	228.125	155.57	202.585	244.896	205.522	152.165	116.774	146.025	130.431	197.379	213.177
flaB	1721	7753.83	5429.27	4383.33	13555.7	8541.27	6110.84	8755.57	8557.12	3268.58	14251	5889.97	11115.5	1278.25	1290.39	1054.68	650.548	3174.67	3344.54	3300.86	2788.42	3301.56	4046.89	3060.39	3756.83
flaA	1721	30915.2	20539.1	16216.9	10498.4	8809.11	12027.5	27838.7	24577.2	11968.6	6507.41	2946.2	4913.38	7361.24	8495.64	5923.72	5158.6	5752.48	1793.06	11191.1	9915.19	12449.1	2235.18	1406.24	1946.78
Cj1340c	1820	140.16	176.179	142.844	64.3129	105.155	113.028	62.6711	65.2488	33.4128	127.995	81.8464	106.326	227.686	239.34	159.63	209.542	157.146	135.764	37.139	38.676	48.7913	179.448	276.708	138.723
maf6	1826	149.412	181.419	157.777	68.6941	121.516	130.531	75.1329	74.2026	41.279	140.812	80.2739	112.702	260.146	264.495	171.06	214.373	169.419	150.361	44.0272	39.1372	53.4637	210.086	304.878	153.244
maf7	1244	141.699	167.993	141.319	61.6992	122.032	125.106	58.9354	65.6412	41.3261	135.272	81.7952	116.913	346.188	324.774	212.929	305.664	182.881	168.935	55.0429	40.0252	54.616	321.174	324.698	174.87
Cj1343c	518	122.52	181.599	162.111	49.9399	118.131	146.476	37.0842	71.8449	41.6499	144.707	85.5174	127.583	503.944	512.607	274.597	494.21	310.994	199.966	56.8762	54.1603	53.2514	512.508	551.164	222.672
Cj1344c	1010	184.852	220.827	187.884	79.7231	155.478	169.858	35.7355	83.4726	46.919	172.883	144.082	163.383	671.739	704.609	425.753	609.598	381.018	244.644	83.6882	54.3659	66.4753	687.088	596.805	269.344
Cj1345c	1397	481.859	561.175	515.33	392.936	516.557	509.775	166.673	281.657	250.015	370.687	300.529	483.476	1466.53	2054.62	1278.03	1280.91	1490.21	535.699	445.156	434.032	399.942	1339.89	1412.17	573.792
dxr	1073	242.481	309.275	283.577	204.528	286.766	270.646	133.001	268.21	254.704	204.214	163.042	240.482	729.224	1020.58	588.992	678.117	831.383	276.951	399.869	469.633	394.7	680.367	778.679	306.516
cdsA	728	304.726	335.958	298.19	246.689	345.457	307.518	202.878	333.854	295.236	243.762	174.282	282.126	637.55	809.006	539.328	557.156	696.599	319.389	441.165	744.965	435.189	561.162	520.866	358.58
Cj1348c	341	593.256	656.615	703.927	433.496	664.785	630.273	347.941	561.931	605.915	459.403	279.201	633.223	1245.97	1871.46	1167.93	1226.37	1805.68	665.607	910.858	1262.44	845.838	1099.21	1067.19	717.757
Cj1349c	1310	82.353	106.648	120.876	71.9905	112.538	101.221	51.7548	93.4552	103.669	87.2048	54.0035	106.38	176.843	314.237	199.155	187.827	332.386	114.398	132.406	190.96	146.501	166.19	230.792	131.699
mobA	578	54.1194	80.4698	98.7133	51.6413	89.6606	70.4742	44.0446	91.9963	101.261	65.2447	33.1726	95.4993	62.3422	134.085	120.914	80.4666	166.764	72.3084	74.4075	118.94	121.07	50.9832	118.899	90.1009
pldA	992	13.4906	21.0727	24.4276	13.8984	23.1849	22.5546	11.5249	30.2312	28.8156	28.2334	15.8626	23.8807	30.7673	64.9283	40.9935	25.7003	70.6835	34.9734	20.4824	30.5107	35.0849	24.8438	68.3479	40.429
ceuB	971	2.11386	4.48508	4.83908	74.2155	73.1618	98.2011	2.73818	3.53503	50.8183	312.916	148.915	87.8656	150.448	112.135	50.8241	206.385	127.264	250.301	78.6096	182.403	65.6499	189.984	402.509	263.385
ceuC	941	2.35575	7.2815	8.13204	46.9761	56.158	65.8762	0.91828	4.73565	33.7269	228.291	102.442	52.5658	113.736	101.307	50.3242	126.995	109.865	179.909	45.5601	98.4402	46.1019	125.896	242.135	195.232
ceuD	758	5.95729	10.7248	7.3501	73.9748	57.1988	80.7385	5.78757	8.65954	65.3135	353.318	92.6328	75.8779	133.479	114.309	66.7316	154.96	99.7246	253.337	89.3515	140.879	75.1425	150.537	262.333	254.623
ceuE	995	73.7683	85.4954	80.4151	533.262	433.512	547.878	60.5238	83.7021	591.615	1615.9	513.25	575.6	583.964	763.963	563.273	529.803	696.942	1390.71	502.892	559.475	643.269	636.022	1250.89	1288.31
Cj1356c	557	634.709	899.88	727.65	438.914	618.297	614.349	439.748	665.334	77.7601	893.617	515.756	1054.12	33.5532	37.3246	36.8728	495.443	634.666	946.039	41.5855	74.0775	73.3425	380.183	799.497	1014.73
nrfA	1835	4120.28	3699.82	2764.78	2262.45	3373.54	2647.28	4829.69	4852.45	185.866	242.719	1632.3	2789.36	110.971	107.667	88.6122	126.658	93.623	99.9978	160.555	269.724	124.933	99.0186	101.578	102.862
nrfH	518	4109.4	3879.05	3116.13	2337.84	3730.68	3009.81	3384.16	5181.9	219.79	249.254	1802.5	3019.6	118.102	105.036	99.3489	135.444	114.935	98.8407	180.173	317.033	133.426	95.5372	115.197	102.811
ppk	2087	409.41	468.514	423.399	374.922	457.819	361.54	324.448	546.65	511.622	258.461	231.455	464.394	340.227	427.685	481.337	370.203	414.097	332.742	329.62	420.147	562.601	250.581	362.61	355.371
Cj1360c	47	672020	710500	917119	668157	775043	748227	324334	531664	862579	528890	742740	585338	586532	835491	679824	576191	889640	374269	720583	761603	707393	682523	774112	379116
Cj1361c	455	1290	1536.41	1809.87	1291.72	1821.45	1786.31	669.952	1248.46	1441.02	1196.49	1280.92	1575.32	1525.1	2030.39	1513.96	1456.26	2266.41	1085.43	1339.24	1789.93	1337	1198.31	1874.71	1108.63
ruvB	1010	159.896	210.363	176.984	141.574	200.486	205.433	114.314	196.936	109.765	281.733	204.634	189.533	420.469	334.619	259.763	315.365	242.532	358.425	177.1	195.192	122.564	353.716	357.341	367.352
amaA	1046	94.7395	143.113	128.731	87.8502	146.108	150.046	81.5298	140.128	68.1122	171.377	105.432	125.421	197.44	179.257	131.891	156.696	148.953	181.143	97.0601	110.487	79.8803	175.477	174.781	197.401
fumC	1394	2007.38	2893.93	2138.51	2051.55	2588.56	2259.74	963.805	2192.61	3520.68	1563.14	1797.76	2275.66	3550.31	3540.55	4641.73	2777.5	2763.88	2664.2	2770.16	1747.3	3541.97	2158.73	2064.3	2853.17
Cj1365c	3128	291.112	478.179	423.952	272.981	415.556	445.707	120.061	351.807	348.651	342.642	283.066	407.854	740.208	845.685	643.477	736.807	775.412	547.317	379.197	340.135	403.085	494.55	687.093	576.297
glmS	1799	701.681	1006.89	859.23	711.986	887.109	905.302	302.788	720.626	864.614	674.513	578.767	942.768	1679.3	1992.66	1728.45	1596.19	1666.71	1175.83	1000.23	764.145	1041.31	1158.09	1169.46	1195.22
Cj1367c	2351	131.343	193.688	205.972	132.826	202.323	186.194	63.2462	143.287	172.279	146.516	89.5708	207.392	324.412	491.903	357.674	341.718	495.614	211.34	188.522	199.532	217.677	227.136	366.156	225.495
Cj1368	1067	524.239	603.199	609.913	454.584	611.707	552.6	384.8	635.381	713.555	701.695	396.575	683.38	781.902	1056.35	944.881	956.925	1050.76	713.814	750.471	1190.37	961.965	780.113	1006.59	752.603
Cj1369	1322	426.783	497.126	452.155	284.112	468.096	413.255	344.112	562.656	577.973	538.742	411.502	482.645	529.935	615.355	616.233	530.759	496.583	544.135	509.346	760.969	699.858	510.337	585.35	585.163
Cj1370	446	347.002	390.975	424.724	200.138	366.768	329.916	221.614	393.182	449.498	363.494	213.618	374.408	355.882	538.42	465.628	328.207	538.459	345.089	343.957	509.747	517.337	290.215	558.83	368.199
Cj1371	701	169.944	217.274	225.601	114.054	189.061	211.406	212.019	320.942	144.815	339.026	235.322	204.5	265.456	261.566	167.001	224.981	209.16	344.397	181.35	222.011	159.336	205.663	315.247	329.832
Cj1372	572	162.339	190.849	202.197	103.993	158.211	175.56	265.877	296.36	117.714	309.328	161.824	170.016	159.723	176.208	124.029	136.708	143.954	318.51	123.971	229.44	140.573	131.683	262.87	322.436
Cj1373	2474	45.7304	62.7845	60.5319	24.9055	45.0017	61.7366	58.3286	89.7208	31.2578	123.119	63.0966	51.2251	73.9934	74.7522	40.6541	64.6262	61.0594	136.683	36.8208	61.7057	40.2335	63.9359	122.812	140.317
Cj1374c	605	106.529	124.964	116.72	60.8485	100.746	109.75	101.187	168.714	112.012	229.354	132.67	125.033	292.577	315.903	173.907	277.993	303.565	310.815	188.856	287.005	142.697	251.075	474.669	332.965
cmeG	1298	81.7228	131.165	101.722	95.652	122.091	110.269	52.8477	95.2007	395.733	376.129	72.2799	108.836	421.646	628.912	496.614	795.507	1026.24	632.846	368.228	374.79	458.591	589.714	653.294	717.609
cmeH	812	96.7635	134.155	133.506	85.2469	125.722	126.102	53.1264	129.042	220.188	291.895	74.4217	120.692	273.214	466.691	331.198	463.903	768.258	422.965	212.861	265.199	272.678	321.574	534.081	461.843
Cj1377c	1664	284.546	313.75	291.816	214.871	277.157	233.011	215.426	366.565	322.179	201.035	153.331	292.946	255.94	373.906	350.601	264.461	341.967	217.479	313.773	412.576	389.839	219.143	231.448	223.719
selA	1325	224.434	251.857	254.366	251.877	290.011	258.755	165.396	234.288	275.167	252.469	133.73	294.107	306.302	452.39	512.535	327.201	440.887	292.347	203.748	296.288	368.441	227.838	309.591	302.832
selB	1808	103.491	113.693	130.686	104.165	136.675	123.241	81.1749	117.075	118.157	137.586	59.8632	125.421	123.634	185.436	174.418	149.937	192.767	140.661	87.2453	119.944	136.901	100.132	159.441	146.157
Cj1380	713	1931.19	3224.14	2906.99	1827.74	2446.33	2520.11	770.131	1835.22	2361.88	1726.83	1160.98	2376.46	2528.61	4650.08	3844.68	2546.87	5220.41	2924.32	1873.22	1544.67	2826.18	1558.22	3085.91	3088.56
Cj1381	533	244.921	466.496	393.809	320.407	543.161	614.85	96.2745	334.201	301.391	428.88	289.151	370.781	414.336	750.357	610.254	368.94	715.272	504.836	242.069	227.734	357.406	278.917	455.716	564.767
fldA	494	3241.38	4254.16	3592.82	12649.6	17435.5	17444.5	1827.64	2479.85	12390.5	7950.66	3918.81	7377.53	12385	16302.4	18370.8	10691.3	14429.2	9580.64	7579.55	8112.63	12721.6	6974.79	9230.36	10104.9
Cj1383c	698	189.259	237.425	216.858	3795.53	5217.45	4837.42	120.369	141.576	2179.77	1451.51	727.944	1999.68	2476.23	3780.78	3875.94	2510.15	4278.9	1565.91	1321.48	2370.51	2291.92	1405.03	2157.24	1775.19
Cj1384c	317	21.4968	7.32705	13.9756	13635	17695.5	17716.2	32.5008	11.778	5997.41	4004.25	2214.59	6480.93	7682.99	11133.7	11759.6	8235.34	14651.3	4404.66	4138.27	7162.66	7042.69	4161.1	6376.86	4395.86
katA	1427	29.573	27.6703	35.5146	77.692	103.732	86.927	11827.3	13893.8	47143.7	22439.8	12517.3	26661.5	10029.1	8265.25	11847.3	14888.7	7969.09	31723.3	32321.5	42631.8	49358.9	40718.3	39761.7	34786.2
Cj1386	473	16.3163	22.0973	22.5642	31.5525	49.0055	42.5723	1956.28	3207.17	7729.87	4597.09	2669.82	4983.52	1725.73	1471.04	1648.88	3376.06	2043.49	5743.66	6236.74	7430.56	7483.17	5477.73	9632.49	5853.12
Cj1387c	659	81.3548	84.3247	102.877	69.7742	128.12	96.6623	118.011	214.012	300.831	215.234	133.136	280.815	95.179	164.027	121.457	122.659	178.657	215.12	228.879	461.294	314.167	189.194	333.326	248.297
Cj1388	365	639.723	806.891	595.114	764.033	890.561	856.202	988.299	1239.53	746.377	1293.8	1989.29	2574.39	389.181	717.386	502.24	257.374	530.994	1067.06	774.702	990.738	941.03	1056.07	1456.51	1095.38
metC_1	140	78.5837	128.991	70.0018	79.1904	135.543	128.792	48.4277	98.0718	54.3443	146.098	153.957	160.11	109.004	200.661	136.222	37.1739	119.021	134.806	56.6016	48.293	76.6963	162.349	219.909	135.523
metC_2	1049	24.3411	35.5376	22.3963	22.2215	38.2401	36.1966	12.7363	25.7182	19.1681	39.7166	40.464	39.6446	62.9334	104.675	56.0513	22.2314	57.5671	50.4111	25.1157	17.7092	24.825	69.4107	66.8875	54.5728
Cj1394	1370	21.874	30.7288	20.7745	18.5193	26.2558	23.5846	11.1106	22.2417	67.0775	23.5397	17.615	26.0433	84.5002	133.742	97.5723	53.0388	87.7136	40.3725	49.7829	28.9646	71.3039	76.7308	70.0265	45.0812
Cj1397	227	100.548	208.222	225.327	252.966	466.386	379.763	38.6518	208.248	346.894	185.84	178.835	486.076	355.978	760.503	699.512	346.801	933.367	288.658	297.468	279.749	412.666	198.799	417.293	282.164
feoB	1844	67.1423	117.897	112.846	120.092	205.488	171.974	25.7731	115.018	164.064	101.561	105.449	170.308	214.332	347.79	309.218	198.384	359.407	142.509	150.369	133.125	187.973	107.063	184.906	148.235
hydA2	1496	777.777	929.769	729.536	641.895	828.428	774.807	409.035	688.378	679.666	161.542	127.548	200.594	807.94	900.749	889.856	719.107	759.804	219.377	575.194	596.518	685.777	237.128	266.765	229.075
fabI	827	1176.44	1405.05	1054.6	998.565	1223.6	1134.78	791.765	1077.76	1136.96	247.394	179.162	294.787	1275.77	1328.22	1426.14	1157.44	1077.44	366.413	868.349	1028.34	1155.02	350.655	361.889	393.341
tpiA	674	797.879	1010.91	700.929	673.883	875.815	726.993	498.421	748.813	751.225	174.752	132.822	198.169	873.954	984.904	1111.79	718.693	756.921	280.197	583.931	602.527	788.492	238.704	270.136	317.03
pgk	1205	1269.35	1467.77	908.332	1080.77	1222.84	1008.12	829.846	1123.28	1252.85	233.199	168.94	237.019	1352.75	1254.17	1726.57	970.07	831.758	391.397	1018.96	1018.49	1274.5	339.08	270.902	412.911
gapA	1001	1492.2	1747.81	1458.78	1325.02	1601.27	1428.74	979.642	1384.39	1808.67	275.674	168.495	357.478	1577.52	1876.31	2257.64	1474.12	1802.72	476.824	1362.62	2035.18	2136.9	305.214	383.592	473.4
Cj1404	548	96.1856	128.849	140.62	91.9478	113.527	117.202	54.4612	116.373	192.188	110.276	72.7522	140.152	185.243	323.91	271.236	227.447	353.007	166.741	176.613	244.907	248.528	184.593	310.995	166.667
Cj1405	329	519.566	638.559	714.708	475.013	610.547	661.063	374.976	697.924	1012.55	642.709	329.176	610.898	989.404	1775.94	1251.37	1296.13	1966.74	764.855	828.592	1083.97	1135.72	740.252	1324.99	797.629
Cj1406c	353	233.98	268.456	282.001	174.751	204.819	249.616	362.474	419.319	753.276	520.329	144.033	217.08	427.931	648.958	417.246	389.668	764.046	629.923	413.086	608.6	685.099	293.115	998.574	627.932
Cj1407c	1391	179.256	270.798	259.621	185.462	248.233	256.271	129.45	247.891	298.483	265.805	150.628	279.111	439.804	680.654	503.951	465.501	720.188	410.392	281.723	290.043	379.086	307.182	559.298	421.806
fliL	539	1781.42	2209.56	2157.47	1492.43	1997.61	1997.51	2021.7	3206.72	1985.33	1889.82	1352.75	2380.02	1574.54	1708.11	1681.59	1821.48	1756.37	2191.35	1900.17	3155.01	2433.12	1191.76	2043.24	2263.05
acpS	350	607.557	831.352	771.554	547.835	774.998	775.762	510.485	1029.93	524.81	659.265	589.948	836.047	745.646	779.147	644.982	767.758	725.593	764.7	608.395	857.538	672.282	617.683	874.694	809.214
Cj1410c	422	457.01	644.928	597.922	439.377	716.483	639.506	235.635	544.687	312.286	376.181	454.982	605.699	835.083	845.61	572.343	810.827	764.493	559.693	362.074	432.577	377.131	702.685	865.357	592.856
Cj1411c	1364	612.397	769.471	656.585	583.812	815.264	698.058	308.566	644.755	492.365	442.959	478.472	725.667	1014.72	970.988	838.39	987.104	777.067	648.391	547.984	528.149	562.625	841.648	870.939	689.745
Cj1412c	1124	224.978	305.781	356.169	184.563	351.543	291.796	74.3936	252.451	205.386	158.657	160.644	298.829	344.33	488.512	338.718	392.688	471.035	192.623	200.413	310.145	214.776	289.155	406.707	209.954
kpsS	1187	172.989	236.964	276.021	154.53	240.81	231.181	67.4773	216.324	141.744	235.12	227.871	241.394	315.917	371.02	230.47	356.639	397.875	257.647	170.947	231.083	163.398	266.238	579.794	269.582
kpsC	2072	75.6435	108.427	103.312	55.9423	103.495	110.048	63.3897	99.7458	57.5703	174.629	98.5684	83.0516	140.879	142.377	85.9816	126.478	139.267	186.048	61.4851	53.4589	71.7166	109.727	234.595	205.116
cysC	515	227.814	316.944	347.747	183.812	303.169	344.748	257.101	320.274	256.42	408.328	194.755	302.876	542.517	676.3	379.429	596.609	718.308	471.684	296.821	365.503	359.833	366.67	896.156	470.425
Cj1416c	764	249.316	343.765	385.53	196.554	320.847	344.191	233.078	334.439	322.58	385.529	224.831	316.67	550.665	772.177	467.907	674.471	843.748	444.321	332.703	503.429	442.064	394.359	916.503	480.84
Cj1417c	605	184.018	268.067	255.297	126.161	216.183	273.341	132.17	271.436	158.092	337.213	171.466	245.374	472.257	470.864	292.917	630.684	443.185	367.851	193.782	252.853	202.571	317.366	632.098	413.638
Cj1418c	2342	363.536	541.321	437.144	244.4	401.971	508.832	179.995	404.309	250.652	460.787	293.064	469.303	713.492	750.354	481.495	961.275	702.186	569.993	348.764	578.153	323.936	523.896	868.429	595.586
Cj1419c	764	2004.41	3034.37	2295.96	1406.02	2202.15	2797.71	1402.47	2301.74	1409.18	2351.74	1662.78	2945.4	2634.53	2935.17	2218.8	3059.26	2761.37	2872.68	1759.96	2778.91	1709.86	1838.53	3010.61	3087.82
Cj1420c	776	3667.73	4463.67	3655.11	2800.42	3791.63	4010.7	2844.82	4011.35	2899.29	3776.73	2575.73	4828.48	3276.63	3457.47	3683.18	3116.2	3313.79	4539.21	2891.2	4008.31	3191.09	2325.05	3541.86	4732.44
Cj1421c	1841	231.947	277.245	268.865	57.5186	181.066	222.941	126.693	188.934	118.754	255.248	138.733	235.805	316.417	395.922	270.963	160.275	373.305	261.258	167.574	264.521	141.084	206.615	383.128	280.571
Cj1422c	1880	173.856	219.11	214.479	105.657	181.174	194.233	64.5601	115.923	52.9567	152.778	72.8688	120.71	181.263	220.678	160.435	68.0503	195.024	108.471	67.3682	99.654	52.4204	81.6416	146.711	120.375
hddC	668	437.306	504.521	451.185	347.681	494.52	391.784	196.323	401.794	233.892	488.603	301.384	430.505	470.49	560.007	462.064	372.781	487.783	417.45	192.235	151.252	274.46	357.266	595.96	441.227
gmhA2	608	647.771	691.645	541.527	478.542	650.089	550.911	397.832	579.613	408.208	750.708	428.126	567.873	671.387	791.649	715.554	581.198	670.349	652.984	336.637	251.397	467.187	545.641	785.441	679.43
hddA	1022	831.708	868.39	622.647	599.352	738.354	628.508	556.729	730.707	544.081	895.427	551.51	747.814	820.409	951.901	976.266	718.467	755.469	839.466	407.232	371.394	593.548	662.987	879.139	862.945
Cj1426c	854	833.81	876.239	652.229	575.62	792.122	646.966	779.964	732.577	655.822	856.772	430.609	793.53	723.834	944.024	1005.68	638.104	833.16	822.342	439.6	388.593	678.372	575.851	844.422	892.278
Cj1427c	944	1276.85	1290.02	962.647	930.136	1295.35	1122.89	1297.77	1200.31	943.829	1358.07	795.709	1134.67	1166.72	1324.45	1316.21	1027.73	1137.03	1400.32	733.031	511.119	967.939	917.035	1314.01	1465.41
fcl	1043	792.134	861.65	631.863	600.571	856.832	771.252	772.013	767.958	589.45	885.588	531.087	726.705	789.259	902.269	806.954	746.194	779.032	943.016	450.267	354.041	625.971	611.629	907.65	972.155
Cj1429c	929	346.173	341.276	272.185	253.597	373.362	309.764	335.924	316.979	227.263	393.176	197.994	338.797	267.389	320.596	311.594	252.094	314.934	389.475	175.554	151.744	227.907	213.437	371.493	389.945
Cj1430c	548	854.733	911.057	834.286	652.064	958.511	840.11	829.169	813.843	500.404	978.806	520.848	798.315	570.94	706.767	665.83	540.847	749.849	936.457	378.686	319.394	509.217	443.578	930.355	941.858
Cj1431c	1751	450.649	497.332	418.659	335.9	489.014	452.676	359.527	443.96	281.405	536.137	276.209	396.68	369.999	414.844	391.761	354.671	383.254	508.714	227.824	185.556	277.323	265.837	442.629	550.602
Cj1432c	3098	331.351	398.071	387.301	255.896	387.403	372.98	273.151	370.278	299.858	414.758	222.551	324.884	478.077	595.108	443.172	492.829	582.361	427.722	293.694	314.1	332.909	332.943	586.832	454.808
Cj1433c	1109	511.27	606.482	583.848	421.668	573.488	543.183	377.898	554.736	543.002	553.667	354.489	492.824	766.414	955.889	774.222	812.928	966.162	658.585	557.95	719.216	640.467	589.766	870.217	703.275
Cj1434c	1340	346.974	379.168	366.533	219.41	368.864	333.451	319.995	357.947	283.32	401.242	190.751	298.595	509.622	797.39	421.448	467.339	797.974	394.822	244.58	352.15	295.147	354.917	867.349	430.731
Cj1435c	638	505.354	573.752	518.483	356.233	568.412	469.514	763.147	589.736	424.958	656.299	333.588	425.237	715.896	929.11	578.618	648.762	931.648	672.557	372.931	382.49	456.245	518.948	1168.53	684.809
Cj1436c	1175	448.174	538.119	512.378	322.922	558.191	473.189	771.44	582.925	322.921	633.836	339.754	436.945	594.06	832.319	519.085	562.736	835.397	605.478	310.513	325.615	353.242	461.27	1102	616.889
Cj1437c	1106	390.617	454.822	465.627	300.594	437.35	396.622	237.15	399.05	306.755	427.764	276.96	383.661	523.29	767.059	546.8	494.083	747.908	493.73	312.188	282.571	355.695	425.707	774.003	488.558
Cj1438c	2333	358.463	405.398	415.065	240.529	388.181	347.986	298.984	385.297	279.571	418.306	208.24	347.674	495.718	740.869	460.64	468.74	757.393	437.954	262.35	386.57	314.023	368.595	829.595	460.387
glf	1109	625.725	798.118	809.556	464.796	711.187	691.47	330.069	632.278	374.039	628.488	505.025	656.611	868.558	813.512	692.26	856.114	729.105	669.65	450.708	575.805	416.331	595.665	981.834	675.135
Cj1440c	1226	96.0316	115.329	105.506	63.0688	108.346	112.772	85.8788	103.984	87.8107	147.827	72.0486	92.5979	126.174	177.516	107.07	121.707	177.828	155.665	67.7837	83.2358	84.1587	83.7492	263.158	160.094
kfiD	1184	188.475	227.314	187.882	138.415	205.664	203.699	205.022	216.007	140.221	295.001	126.984	179.34	175.449	208.54	156.415	165.585	209.766	271.188	105.082	125.627	134.364	121.988	306.044	294.965
Cj1442c	1637	134.012	192.256	184.399	102.456	187.159	182.545	93.9991	194.233	109.319	256.352	134.172	160.884	242.379	273.491	152.168	255.905	274.72	250.782	99.9997	126.181	131.486	187.723	441.263	276.887
kpsF	950	726.563	842.887	770.242	605.128	868.713	809.694	523.708	956.856	580.912	1048.43	664.644	795.772	1146.33	1057.49	858.155	1180.6	1012.45	1165.08	637.146	626.017	699.203	906.027	1333.93	1222.69
kpsD	1661	684.104	858.977	796.205	610.092	855.823	819.785	490.296	914.496	712.757	929.257	622.912	807.719	1217.01	1150.84	1007.14	1352.46	1065.32	1186.82	760.711	971.62	840.269	952.66	1357.35	1225.94
kpsE	1121	465.955	626.615	633.586	427.17	617.703	600.533	344.206	644.956	645.683	643.894	386.554	626.383	1070.72	1216.68	960.977	1263.61	1156.71	883.901	695.409	1142.89	744.975	767.348	1180.9	897.566
kpsT	665	164.945	229.299	216.011	150.472	231.173	227.798	119.145	297.928	251.7	305.564	199.344	241.09	571.381	581.627	358.877	657.193	526.655	411.465	355.447	438.224	291.474	478.901	731.209	436.233
kpsM	785	283.645	522.454	623.194	255.303	521.256	486.296	138.527	551.335	360.126	367.591	375.053	504.244	722.029	967.497	456.212	920.275	1081.09	496.149	477.291	710.11	411.136	589.097	1444.95	541.319
Cj1449c	410	205.456	274.897	334.97	204.365	304.062	237.223	99.0555	261.294	308.039	181.124	141.909	315.033	368.602	641.698	454.702	432.062	760.021	245.5	294.701	456.796	376.128	316.825	541.807	201.381
Cj1450	566	1543.99	1139.28	1252.96	1492.06	1230.62	1399.49	1294.63	1314.3	1714.44	779.516	335.722	962.142	568.462	1251.41	903.534	532.492	1885.01	485.416	1520.54	1553.66	2502.73	427.019	584.18	466.182
dut	692	1290.15	1265.47	1280.9	1257.87	1311.14	1373.66	681.023	1305.6	1605.2	855.65	491.765	1164.86	904.361	1626.13	1448.69	938.377	1929.34	764.359	1392.25	1004.69	1987.82	687.459	903.052	790.395
Cj1452	716	101.825	127.325	113.438	105.213	121.695	131.153	63.313	140.288	146.563	104.69	52.3576	97.7213	126.38	209.317	158.421	110.318	211.234	105.783	123.538	98.5753	146.603	94.0333	138.66	110.473
Cj1453c	968	44.8679	67.5447	65.1834	38.1038	66.3164	62.0673	47.1053	80.189	39.467	95.8645	63.3844	57.2627	115.217	145.31	76.2603	117.736	130.988	108.551	53.7349	60.1191	53.4222	103.818	175.344	112.466
Cj1454c	1322	136.63	163.659	150.498	127.407	151.263	157.596	126	205.165	150.166	220.341	127.532	191.157	336.441	318.402	226.332	338.658	259.309	262.668	208.974	196.778	175.233	240.7	305.54	276.201
prfB	1100	231.081	267.794	253.855	194.081	287.206	264.122	203.759	264.473	233.186	389.687	244.871	259.17	470.651	416.214	287.961	451.023	365.6	483.683	247.024	371.77	245.604	405.985	516.213	515.311
Cj1456c	317	167.054	166.507	186.764	107.611	164.24	146.974	177.182	213.143	235.035	236.827	110.959	169.926	269.545	367.762	319.318	295.93	414.184	314.773	210.022	371.946	307.77	231.149	491.241	307.725
truD	1121	69.7247	86.0384	79.7596	59.4032	86.6745	81.1865	42.6922	71.1246	86.4369	104.499	55.736	76.2117	234.725	283.586	190.751	253.109	247.323	158.355	102.831	176.259	116.318	185.781	290.482	171.588
thiL	824	150.255	210.351	231.435	124.887	214.988	210.436	54.692	167.796	204.582	186.45	144.67	222.897	414.459	699.582	460.043	458.506	751.092	257.31	237.46	402.281	280.315	348.484	697.026	276.548
Cj1459	1076	340.465	378.568	422.651	321.194	400.487	344.688	282.495	415.66	494.048	303.604	182.926	472.949	342.134	450.078	463.172	462.797	527.258	348.538	369.044	696.291	581.94	269.018	515.028	372.789
Cj1460	386	324.155	385.107	408.315	292.006	398.42	388.53	239.875	459.915	454.042	366.255	224.042	464.718	382.812	485.247	493.767	467.459	530.622	421.321	341.449	590.128	560.503	296.812	512.762	460.518
Cj1461	686	88.3258	127.053	144.035	74.5906	133.495	120.485	75.0929	136.503	131.424	141.117	68.2368	129.182	143.274	190.178	168.428	169.88	220.56	160.347	105.443	206.049	162.73	119.239	256.165	178.154
flgI	1049	711.841	620.303	666.387	496.8	366.258	427.772	930.824	1375.23	1022.34	570.767	202.95	551.822	141.119	197.309	221.968	22.985	154.614	54.8644	1207.23	1383.43	1429.56	110.73	160.486	52.1405
flgJ	344	557.294	507.579	595.735	386.744	296.763	350.648	757.441	1088.68	709.319	415.195	115.896	432.386	108.853	175.951	163.93	21.8316	144.963	37.6616	695.201	837.228	902.683	76.2522	118.66	38.9888
flgM	200	2838.28	2714.05	3425.39	3526.05	3153.57	4084.92	3497.95	3481.59	3796.76	1693.53	664.801	2227.64	1551.6	3160.9	1952.59	1366.63	5559.57	943.952	4287.55	4113.79	5294.38	1041.3	1303.27	996.423
Cj1465	437	716.939	659.066	738.682	683.687	575.086	806.239	801.739	993.002	609.974	483.072	200.014	566.485	337.367	705.177	433.993	181.503	906.219	240.879	920.146	1103.53	936.094	227.852	274.681	233.554
flgK	1829	503.747	433.073	424.66	352.388	241.484	306.94	596.371	829.179	518.543	359.984	121.569	334.193	152.538	223.666	153.808	58.494	192.748	63.5125	596.114	650.319	647.394	113.757	127.318	66.2478
Cj1467	767	91.094	90.7721	90.1418	55.1312	59.7376	71.1257	63.7828	153.729	53.2815	91.7439	34.3082	63.4336	34.7969	62.1021	34.8104	22.9327	46.4625	36.8684	52.1871	59.0679	60.9855	29.892	42.47	28.7461
Cj1468	767	93.1278	103.339	99.5061	63.6557	73.9869	85.5395	90.6479	178.931	51.6518	91.4408	49.4796	69.1728	55.5698	98.2139	58.91	39.6813	63.9851	61.2308	50.421	60.3861	52.779	53.3231	78.7763	54.0802
ctsE	1562	31.0643	49.3308	36.9574	19.9282	49.9398	39.2647	29.6176	37.5119	23.4147	98.209	33.6508	26.6985	53.6268	69.0336	33.0218	46.3928	68.0551	85.8533	21.1163	18.1228	22.4794	58.9238	138.119	84.1059
Cj1472c	590	31.5885	38.8753	39.1373	21.8023	36.8447	37.4761	17.0116	30.1098	23.1193	61.357	25.6622	23.4629	46.2614	66.125	30.2353	48.0126	66.3795	57.747	22.3848	20.3484	26.9849	46.6987	144.819	57.7736
ctsP	611	28.3529	40.9604	30.4315	20.3551	34.7921	33.2801	13.9248	29.7648	11.8294	56.3952	29.866	25.8796	30.1477	36.3947	24.4902	24.0438	36.1298	46.7913	12.8584	14.3748	21.0075	33.1984	84.0748	56.3234
ctsD	1421	111.685	182.046	132.361	81.521	155.853	133.233	53.98	154.638	50.0992	202.7	108.643	115.76	89.7466	145.609	74.8268	73.5735	128.86	150.215	50.1886	57.1396	66.0958	107.78	238.934	154.009
ctsR	320	412.308	458.547	444.913	306.038	435.368	348.156	123.176	394.814	302.29	287.085	249.796	429.158	222.69	348.484	319.992	228.513	386.166	229.097	233.663	248.009	319.347	244.674	374.211	270.901
Cj1476c	3563	4464.2	4607.72	3348.53	3683.62	4137.27	3324.17	2398.01	3744.04	3960.05	2335.27	2214.95	4101.88	2843.16	3100.63	4115.07	2803.79	2602.44	2389.21	3500.8	3815.2	4534.16	2894.61	2467.39	2570.6
Cj1477c	644	987.013	1142.94	979.15	821.699	1049.49	1040.84	718.571	1293.88	797.612	833.799	522.874	1100.68	748.999	804.605	651.681	761.175	683.869	1040.3	680.755	1155.62	821.006	628.099	1082.18	1080.73
cadF	962	3533.56	3428.48	3110.36	2996.24	3166.21	2980.98	3464.08	4433.15	4547.74	2645.56	1533.87	3639.99	2955.2	2939.98	2521.06	3031.2	2529.39	3648.74	3786.45	5996.4	4675.43	2189.39	3842.08	3780.23
rpsI	392	2696.39	2583.68	1834.47	990.424	1350.68	2984.95	4808.17	2358.39	1202.64	4153.02	2591.19	2124.75	2383.31	1560.51	777.665	2217.83	1403.06	4137.6	1685.95	2257	1152.02	2029.37	3473.21	4057.69
rplM	428	3291.19	3082.7	2354.86	1209.82	1575.07	3648.86	4543.21	2694.68	1276.33	4655.89	3116.74	2531.74	2663.01	1678.73	821.115	2559.69	1819.29	4587.52	1683.87	2469.46	1278.6	2306.82	4307.35	4366.97
Cj1481c	2768	77.6235	109.211	97.5107	45.7014	104.937	94.2161	51.2448	101.512	70.1685	97.8246	66.1403	73.7403	103.852	151.974	83.8655	96.4129	136.721	108.911	50.3069	42.9161	73.8821	71.0613	216.702	117.448
Cj1482c	2369	130.449	190.77	148.134	75.6282	170.013	148.502	63.9722	163.576	96.0028	137.602	104.156	119.803	163.23	226.392	126.848	148.997	223.128	148.683	84.7105	81.4043	105.393	111.366	296.691	163.328
Cj1483c	524	456.42	681.288	552.757	298.921	616.323	513.012	309.894	655.06	363.09	402.424	342.695	493.433	405.031	794.884	509.422	384.203	942.378	422.692	318.091	409.028	451.87	276.016	788.562	462.47
Cj1484c	605	1244.29	1515.69	990.122	787.977	1305.14	1094.45	1003.19	1688.24	345.468	812.921	935.138	1121.37	372.361	373.429	360.909	329.389	365.082	587.758	298.005	332.437	321.604	318.24	436.932	621.051
Cj1485c	104	4514.84	4592.87	3196.18	3185.09	4006.08	3465.58	4374.19	5795.55	1249.4	2399.71	2481.91	3869.56	1341.96	1105.15	1222.7	1312.49	852.559	1859.61	1206.09	1213.92	1158.84	1182.32	998.412	1758.93
Cj1486c	224	7424.03	7581.87	4986.13	4954.47	6854.63	5633.48	7686.41	10017.4	2018.5	3815.35	3956.07	6503.17	2092.15	1673.54	1982.3	2031.33	1360.97	2595.46	1778.48	2023.68	1913.83	1746.49	1605.82	2684.47
ccoP	866	4884.14	5129.6	3220.68	3249.45	4404.58	3501.94	4998.33	6756.34	1307.53	2629.64	2642.37	4167.7	1329.95	999.088	1317.26	1309.26	835.379	1794.22	1156.86	1562.38	1287.99	1078.98	1032.38	1924.67
ccoQ	266	5211.96	5296.96	3393.35	3277.16	4651.9	3452.11	6070.45	7105.45	1338.18	2722.95	2657.09	4222.78	1247.24	924.034	1338.18	1219.73	890.256	1850.33	1133.31	1693.7	1307.97	1011.7	1095.21	2037.52
ccoO	668	5462.76	5123.45	3239.08	3689.7	4677.76	3356.51	6011.4	6828.52	1385.45	2636.04	2865.48	4130.33	1322.81	909.445	1414.22	1271.3	772.642	1897.78	1331.76	1778.32	1443.34	1137.77	989.612	2019.95
ccoN	1469	6435.78	6746.79	4258.35	4697.18	6327.94	4224.64	6615.4	8648.45	1740.13	3293.23	4600.38	4882.27	1844.7	1285.09	1918.8	1571.65	1107.35	2688.07	1834.94	2991.73	1967.69	1524.66	1592.37	2939.14
Cj1491c	683	332.496	463.77	430.072	307.581	440.05	411.988	291.57	431.764	403.246	464.941	230.101	455.141	721.191	848.629	653.819	754.459	875.697	596.874	488.577	644.637	512.651	551.7	966.275	630.494
Cj1492c	1214	221.014	307.888	358.959	207.351	343.338	257.642	243.703	358.986	366.578	266.603	129.946	329.109	409.898	589.35	425.216	463.803	690.64	336.983	347.68	614.018	453.215	309.082	703.436	348.574
Cj1493c	662	97.8531	148.676	163.554	87.6008	149.673	121.871	45.9863	101.063	105.487	125.518	95.4794	141.303	305.061	349.127	179.676	289.384	358.451	176.133	105.071	148.136	120.063	262.294	426.57	189.752
carA	1121	596.542	682.351	697.058	504.642	671.862	710.954	466.708	654.679	996.037	881.764	493.898	709.725	1711.86	2147.49	1390.38	1841.11	2123.75	1328.3	928.502	1276.82	1179.14	1351.92	2109.23	1348.83
Cj1495c	554	645.704	729.924	846.938	516.464	699.797	742.399	440.809	671.111	1257.28	898.141	392.402	874.146	1800.94	2658.22	1617.95	2151.97	2892.16	1416.62	1115.44	1890.94	1598.99	1482.34	2563.42	1455.53
Cj1496c	521	216.523	235.834	238.223	168.054	202.974	226.469	220.331	246.888	116.72	305.591	179.187	234.908	375.105	402.824	241.48	377.564	355.66	335.582	232.175	487.426	183.708	373.607	400.037	331.52
Cj1497c	431	437.562	484.744	430.472	325.166	380.647	426.443	459.579	500.479	275	613.292	340.707	483.66	783.485	930.378	500.213	824.16	813.857	616.651	498.927	703.707	369.399	795.475	835.248	630.418
purA	1253	633.754	652.638	565.929	495.096	595.859	598.033	634.509	743.204	369.307	830.424	527.982	714.558	939.517	813.166	504.755	1001.05	826.54	881.207	737.067	994.25	478.459	1019.88	989.781	930.466
Cj1500	1211	774.854	700.59	449.588	326.996	350.784	626.273	3468.54	1458.45	626.821	3361.42	924.375	566.869	808.669	722.554	634.388	668.624	644.744	2403.51	848.814	1134.03	859.4	767.444	1403.41	2650.71
Cj1501	230	1146.58	1002.28	787.698	636.525	615.651	1051.18	3415.08	1823.87	651.659	3307.3	1351.65	1065.49	781.589	867.29	702.89	677.109	782.115	2239.06	856.617	974.454	918.132	773.909	1508.53	2411.06
putP	1490	288.626	348.323	328.192	326.819	272.203	433.04	412.422	521.727	196.77	341.7	272.941	524.67	133.958	185.008	159.028	106.421	139.545	227.617	130.866	169.333	206.541	110.594	182.249	258.89
putA	3491	250.917	258.615	277.441	280.303	220.18	328.466	338.535	400.25	141.083	241.1	200.811	448.319	70.1543	105.14	93.3239	58.7635	71.1437	155.529	70.2311	83.0427	148.167	48.2815	122.426	164.603
selD	929	111.267	130.072	125.868	88.0512	137.813	128	98.1657	144.358	119.16	145.486	94.9401	107.861	168.828	225.203	192.843	113.106	170.789	177.339	105.128	134.604	137.302	115.645	191.27	169.232
Cj1505c	575	392.235	479.279	432.752	307.386	447.718	444.049	305.643	453.584	566.314	439.39	223.416	390.337	693.902	1052.08	952.154	611.918	957.575	568.594	450.306	706.047	737.833	499.048	860.9	616.247
Cj1506c	2105	1387.04	1370.79	1344.51	1022.64	1221.07	1208.71	1692.02	1756.04	1454.85	1479.92	761.454	1251.67	1064.11	1162.98	1063.05	1162.58	1197.12	1333.23	1385.46	2620.33	1806.17	791.394	1278.55	1385.52
modE	740	928.533	1307.21	1311.84	863.864	1250.27	1247.74	635.141	1143.76	1053.76	1060.45	645.886	1421.88	1071.46	1956.55	1600.47	1024.22	2178.6	629.598	944.628	1452.19	1400.14	797.601	1692.3	688.466
fdhD	785	1367.71	1769.23	1824	1329.66	1720.13	1611.54	1065.71	1508.86	1919.36	1307.07	806.874	1999.34	1636.23	3018.15	2519.37	1683.45	3552.29	897.957	1608.23	2116.56	2629.14	1303.1	2444.75	911.533
fdhC	935	102.562	140.665	84.5703	56.1705	101.99	77.208	50.9006	102.792	779.535	95.022	85.1382	90.6292	279.478	350.695	252.357	271.614	349.402	314.364	382.829	281.267	655.574	313.968	302.576	337.971
fdhB	644	145.719	187.726	96.414	78.2413	134.928	95.5417	55.5287	145.593	934.991	123.071	135.929	117.551	336.449	406.593	318.642	307.6	324.559	416.178	504.177	293.761	733.137	410.285	289.792	449.848
fdhA	2807	424.727	479.967	314.414	289.008	384.736	288.474	316.884	589.001	1236.35	351.83	272.733	386.71	466.95	716.288	662.773	471.846	683.855	1088.72	881.772	803.963	1215.2	630.124	587.139	1134.83
Cj1513c	194	1200.64	1242.75	926.948	955.758	1194.21	799.512	706.494	1948.75	3850.6	1123.2	621.29	1253.06	1368.45	2425.77	2850.24	1197.35	2479.56	3975.1	2595.32	3833.24	4120.55	1652.15	1999.47	4291.07
Cj1514c	716	872.165	846.43	676.875	707.407	873.001	585.455	289.272	1380.42	3231.05	789.882	472.88	907.724	1262.29	2397.4	2471.46	1146.7	2603.69	3246.29	2012.56	3577.66	3337.15	1464.85	2289.09	3460.49
Cj1515c	1151	131.178	147.362	140.024	126.268	152.814	142.59	133.227	197.558	188.765	161.7	99.663	202.044	161.088	235.039	240.432	178.288	249.859	183.125	181.178	320.876	261.153	131.341	210.63	197.241
Cj1516	1544	858.14	1212.45	893.841	987.821	1023.08	993.401	347.931	916.788	2487.8	875.33	560.32	1212.66	2161.81	3228.33	3671.86	1854.56	2666.78	1635.02	1667.64	1018.11	2481.29	1621	1695.01	1735.33
moaD	224	941.611	1400.09	1021.26	1090.14	1161.07	1193.62	376.857	1089.06	2621.14	1030.36	641.389	1409.75	2459.49	3625.23	4159.24	2063.68	3170.45	1887.22	1779.08	1485.18	2643.6	1849.44	2037.45	2023.8
moaE	449	683.15	940.063	673.792	811.983	847.131	821.039	272.391	772.661	1809.82	755.391	529.226	902.224	1984.18	2503.11	2969.7	1555.1	2045.04	1438.14	1317.76	1044.35	1839.06	1492.15	1464.59	1534.94
moeA2	1193	400.946	541.633	395.829	498.193	477.537	478.13	157.175	447.331	879.666	483.608	382.733	480.263	1370.92	1512.74	1563.47	1031.74	1079.25	829.616	779.019	467.203	884.367	1051.07	844.175	870.981
Cj1520	329	29.1975	61.9498	72.4297	27.2176	60.2333	57.2054	7.87934	44.4782	22.7949	28.7886	54.8626	48.062	145.489	212.369	149.287	121.143	212.755	49.034	55.3767	59.73	43.5156	128.53	150.006	53.4934
Cj1521c	434	69.9951	118.141	185.599	48.143	116.781	100.377	33.0815	116.415	68.7442	69.4874	68.4016	102.363	137.243	281.504	125.473	157.257	322.704	104.05	90.8247	155.784	97.2567	105.959	253.199	111.705
Cj1522c	893	77.8731	101.958	106.288	67.4074	105.173	91.8192	48.6797	108.436	80.634	50.624	51.4568	100.729	76.0352	109.847	91.1419	84.173	119.856	54.335	61.5092	75.9943	89.9731	56.5278	107.948	60.5163
Cj1523c	2957	123.695	153.542	138.2	115.699	152.513	119.284	99.6928	189.925	137.616	66.4978	61.9576	148.162	89.2801	115.317	127.64	97.4911	109.925	68.3951	93.0607	116.951	141.513	55.9281	82.2793	73.5008
purM	992	451.149	473.608	380.488	341.73	423.322	434.573	357.943	441.63	421.606	538.778	316.586	475.454	877.41	820.391	745.809	877.33	692.98	807.275	543.193	670.407	515.139	712.01	690.512	868.728
coaE	608	60.0914	70.8645	76.9509	48.3919	72.1004	69.9191	47.5562	81.019	457.01	75.9787	37.7342	64.8752	363.226	731.486	440.875	309.994	647.544	180.61	275.815	440.231	464.954	328.406	603.281	193.585
dapF	752	224.362	270.335	255.736	208.291	261.285	250.186	203.651	317.994	608.844	268.59	149.817	290.375	635.619	1023.69	751.687	621.459	971.076	422.007	540.927	652.625	742.731	524.977	848.557	430.396
Cj1532	734	129.194	178.631	210.337	110.282	183.916	173.929	101.606	231.115	311.332	240.978	126.918	206.195	376.069	671.977	441.542	372.739	660.498	354.795	296.658	403.743	399.011	331.712	641.185	378.913
Cj1533c	1040	116.443	202.843	194.275	100.521	198.976	199.127	132.811	355.643	234.255	384.288	220.409	530.645	268.004	511.078	445.576	239.884	509.898	323.65	191.137	253.903	289.264	197.646	397.369	393.116
Cj1534c	452	12690.1	17490.6	18895.8	12041.8	17727.6	14855.2	16161.2	23839.5	30693.6	23082.6	14161.2	34605.7	27806.2	40785	43629.3	31922	48998.1	26925.4	24118.4	27985.3	38673.1	19903.2	32928.7	26617.9
pgi	1223	307.934	453.662	403.299	304.495	424.922	381.978	244.735	437.244	449.995	373.396	269.277	372.768	463.279	641.121	588.963	427.424	589.041	442.728	358.855	414.203	501.801	365.154	493.383	485.579
galU	827	845.744	1104.11	871.408	867.342	975.698	866.621	673.535	1013.39	1105.22	771.621	516.7	912.937	923.947	1170.39	1416.49	775.637	947.353	868.546	834.034	864.371	1226.81	743.095	722.453	914.447
acs	1976	46.9512	54.7756	54.59	55.4951	45.5243	61.5768	105.624	80.8819	97.2476	98.5407	35.3335	81.6931	66.1045	81.0394	80.062	48.7749	54.1659	73.0984	65.2949	70.9255	114.831	53.6003	68.9164	67.7427
tupC	998	34.1408	46.5466	65.04	33.469	60.3516	49.5195	24.1101	52.4356	37.0282	71.9642	36.0394	45.7331	61.0973	88.5996	56.7989	66.5379	88.4782	15.0411	33.7285	51.474	43.2215	50.9777	140.207	13.5046
tupB	722	135.89	194.307	217.924	122.548	197.868	201.794	84.974	208.35	147.904	230.818	166.756	184.031	281.758	423.811	313.721	287.234	435.465	53.2282	165.381	257.212	214.873	216.337	476.644	59.9881
tupA	812	3242.74	3285.5	3065.51	2363.55	2963.93	3144.19	3588.77	3756.45	2701.75	3181.72	1881.06	3563.42	2577.4	2541.84	2393.18	2340.28	2297.43	809.187	2414.53	3724.22	2972.02	1543.1	3410.53	848.189
Cj1541	770	314.441	336.26	331.702	294.703	301.814	313.733	330.102	433.033	171.643	316.57	191.995	342.862	104.944	139.1	126.887	99.5866	128.498	243.079	132.818	207.697	205.245	86.2374	201.564	267.223
Cj1542	743	205.753	199.522	170.026	175.327	175.384	182.362	271.961	282.375	120.611	255.499	138.818	195.59	97.7192	111.127	99.117	77.3155	96.0085	205.051	118.775	140.661	122.34	87.148	134.94	211.949
Cj1543	968	115.69	141.388	131.476	97.7923	115.945	133.72	120.716	179.539	78.9901	181.944	95.0083	132.057	102.924	146.805	98.3867	92.2153	118.863	159.191	81.8618	82.3129	85.6795	99.5182	176.476	165.455
Cj1544c	899	78.7233	100.697	100.053	61.2658	99.3944	91.9384	41.9223	105.836	190.296	104.192	65.3075	100.701	234.734	399.353	233.351	204.302	322.062	145.289	140.956	149.99	185.609	209.021	327.583	154.648
Cj1545c	581	184.836	226.871	212.813	150.454	204.235	192.548	182.476	198.175	488.537	209.025	114.708	227.696	495.815	902.269	602.257	406.038	748.08	289.241	366.619	421.428	519.912	380.172	620.5	284.109
Cj1546	350	233.171	278.389	310.501	167.315	275.719	297.82	173.77	286.817	272.963	202.378	157.357	356.462	332.679	420.683	312.851	416.347	486.856	279.755	375.796	542.686	360.032	273.54	531.076	295.16
Cj1547	452	186.365	233.038	228.849	148.269	206.989	248.666	166.762	253.402	296.248	227.543	153.297	273.074	341.788	378.295	304.437	371.947	393.001	311.708	339.541	428.19	337.492	286.947	452.941	309.9
Cj1548c	1079	450.383	495.425	404.243	439.056	478.959	450.093	382.923	465.85	1129.8	602.557	364.774	480.062	758.44	988.503	1186.77	522.26	896.14	956.579	641.694	542.39	1135.37	633.903	763.395	1018.06
Cj1549c	3098	89.3373	104.475	88.3589	76.528	106.901	95.2895	72.8631	104.441	93.6026	100.552	60.5036	92.0976	179.113	217.312	157.611	161.483	181.263	123.648	101.899	92.8225	108.321	156.096	219.804	125.106
Cj1550c	1769	129.767	140.555	134.478	101.721	140.537	123.019	108.515	145.868	152.926	135.758	57.1465	136.469	156.534	233.67	200.754	163.447	220.359	158.903	118.573	121.731	153.978	129.12	246.618	167.243
Cj1551c	1145	50.7672	58.8276	64.2524	41.2755	65.9772	59.8866	45.6287	68.0034	56.1004	68.4089	36.5517	60.9561	79.9681	107.621	72.4665	96.6591	103.356	78.9325	52.1124	42.327	65.2128	75.0167	117.121	79.8243
Cj1552c	1469	110.494	121.154	123.786	100.095	123.576	114.814	76.7859	136.918	109.761	112.654	65.7114	125.226	133.31	173.68	148.878	152.788	168.407	122.368	107.425	129.041	132.997	119.866	164.21	128.712
Cj1553c	1505	155.531	178.136	154.767	154.981	183.783	157.192	129.273	189.501	187.948	158.568	113.826	184.731	228.751	274.265	301.278	236.46	236.425	181.934	188.334	223.107	252.169	187.022	192.844	194.58
Cj1555c	638	233.567	257.66	259.452	194.38	291.218	254.561	321.199	361.317	263.033	306.564	202.391	325.465	183.347	223.254	188.55	235.942	280.619	357.122	175.903	257.403	268.601	187.24	445.689	366.913
Cj1556	335	93.3761	72.1069	91.5705	63.2189	77.7971	100.379	93.2555	96.8905	58.562	109.102	49.7354	115.15	59.6014	85.0366	55.8778	71.9739	102.203	125.131	37.2001	84.1236	67.6043	65.4807	119.438	113.469
Cj1558	176	247.24	399.54	490.47	353.322	421.038	326.414	132.561	322.996	599.022	274.357	159.281	456.127	376.243	944.242	814.191	500.821	1354.14	389.29	360.962	501.906	774.877	377.664	720.348	405.561
Cj1560	827	66.9129	124.068	147.886	94.0129	135.713	105.035	40.3478	104.492	179.987	82.488	50.7666	134.542	119.009	331.896	258.35	144.182	435.181	121.636	109.25	128.895	227.288	112.251	239.191	127.29
Cj1561	182	91.5757	158.567	191.417	98.4022	162.665	150.053	51.4955	171.063	231.71	94.5037	81.0108	163.579	270.756	681.04	346.279	280.885	764.847	123.546	218.071	257.262	291.595	256.303	606.634	148.105
Cj1562	155	104.879	178.321	197.044	110.041	167.367	163.454	66.4693	188.429	202.651	113.59	71.6617	176.378	223.368	517.834	297.567	250.761	529.666	137.834	194.883	264.57	250.024	185.003	450.445	143.091
Cj1563c	434	141.693	183.968	218.698	127.235	183.473	174.978	130.795	227.419	199.095	125.72	60.4798	232.217	159.548	288.174	258.654	179.115	349.888	141.939	175.095	276.625	244.706	116.312	288.004	141.101
Cj1564	1991	2892.59	2958.93	2437.5	2324.26	2626.79	2415.56	3011.62	3227.93	2905.58	3401.11	1712.85	2406.18	3199.66	2989.62	3303.58	3362.45	2763.64	3864.01	3157.04	4069.39	3552.35	2596.17	3003.45	4127.53
pflA	2369	134.85	221.948	259.178	117.687	211.103	200.058	87.8495	247.462	211.459	199.585	129.526	197.283	214.821	352.391	225.656	233.478	374.174	230.899	197.953	245.787	252.335	174.566	397.956	242.865
nuoN	1391	271.687	419.325	349.282	232.466	359.139	296.625	187.94	391.449	270.549	216.888	222.971	320.626	252.622	296.175	247.251	305.093	324.966	241.668	175.334	218.27	265.693	224.722	353.426	273.13
nuoM	1490	448.642	726.615	532.991	363.927	605.626	487.275	346.399	661.485	479.287	372.704	380.281	512.697	418.252	418.145	401.311	522.778	468.019	388.935	292.641	372.295	447.581	361.58	536.608	443.046
nuoL	1793	417.106	594.594	378.977	351.774	493.937	366.063	276.925	564.948	381.289	335.452	396.625	381.154	437.033	343.739	371.981	474.555	289.212	356.106	299.055	271.743	367.16	407.084	360.523	410.904
nuoK	299	671.372	884.597	632.861	617.747	827.054	579.491	449.724	864.221	629.412	526.461	481.169	663.475	627.978	574.071	634.887	763.433	533.695	574.327	474.552	491.549	653.214	586.476	628.795	611.582
nuoJ	521	712.447	1007.42	742.498	630.066	985.248	652.126	462.861	902.83	684.779	549.061	462.815	761.532	592.915	510.034	616.989	707.332	487.442	550.177	467.079	477.117	633.56	557.24	590.815	621.601
nuoI	644	788.004	1045.11	787.155	677.908	981.233	708.745	501.72	913.018	781.325	552.648	431.502	793.894	724.258	638.086	744.166	870.732	575.746	613.096	602.509	525.708	760.159	625.636	695.071	621.843
nuoH	1001	591.777	747.676	556.179	482.782	715.21	500.219	348.748	710.241	591.543	424.628	396.699	578.515	563.271	484.194	555.969	654.697	465.306	487.9	467.739	508.968	611.98	513.86	540.542	520.067
nuoG	2465	763.702	846.716	695.813	636.53	843.22	610.143	384.497	798.953	681.254	481.828	423.843	663.658	608.89	557.631	619.751	782.222	604.632	519.441	538.448	560.66	693.076	557.823	669.956	553.87
Cj1574c	695	635.791	735.319	629.43	520.281	764.762	540.653	302.698	682.95	604.981	410.929	346.564	611.045	529.112	591.073	586.889	660.105	682.949	416.916	487.645	548.227	645.243	477.338	733.16	465.318
Cj1575c	230	1106.95	1373.91	1147.55	936.247	1442.52	1050.61	605.738	1322.21	1113.35	776.36	651.966	1170	1027.41	1080.39	1129.98	1173.77	1218.39	853.325	896.665	922.531	1240.1	952.592	1210.23	894.616
nuoD	1229	803.922	882.768	712.486	713.574	939.704	643.659	428.184	848.855	778.595	523.625	478.255	729.879	744.313	671.93	819.139	809.937	658.162	601.68	676.513	616.601	859.918	662.929	697.947	635.512
nuoC	797	774.358	854.465	662.575	670.556	869.192	620.081	405.905	778.018	783.526	492.488	353.976	691.199	694.034	680.522	936.384	711.348	644.456	593.245	688.926	520.322	881.433	609.657	633.688	637.258
nuoB	506	745.411	911.742	581.441	649.446	817.331	520.728	394.875	830.101	804.746	489.89	397.091	605.422	687.684	622.669	1125.83	531.969	484.345	585.69	760.004	453.049	945.645	567.1	427.164	620.504
nuoA	392	762.798	906.406	744.026	642.334	941.817	620.627	417.977	852.291	1112.95	605.232	411.373	761.246	724.236	1010.19	1437.97	739.276	1108.61	796.059	830.191	951.513	1336.83	648.757	888.637	818.314
Cj1580c	668	19.1736	26.8603	30.9499	17.2351	31.9132	14.8754	15.6223	34.3468	23.5926	24.8781	15.6383	19.9428	28.9842	61.063	38.1247	23.8659	56.3527	38.0432	21.9002	27.7153	29.0996	21.6615	69.5646	26.3463
Cj1581c	713	39.9572	51.1445	31.6325	26.7129	41.2691	15.5055	40.0867	79.3073	25.9907	57.5365	28.839	27.2139	29.5121	59.5159	32.0973	29.1969	45.1197	59.3163	18.6182	22.5985	33.5811	32.4339	65.0932	58.543
Cj1582c	797	38.2183	50.4169	37.2262	28.5343	47.3173	16.1832	50.7068	85.3802	27.8199	59.8568	20.0755	25.4358	25.052	41.9342	28.3463	20.499	36.4729	51.7361	12.4919	18.5518	28.7256	22.1347	51.5776	64.0295
Cj1583c	947	113.053	112.945	80.8761	79.6985	107.102	43.9866	186.493	249.463	73.7406	123.332	49.9888	83.3033	50.8996	53.5633	71.755	35.7562	50.4104	119.64	29.6804	58.5831	86.7975	40.3272	63.5594	133.337
Cj1584c	1538	466.136	403.788	301.713	318.467	376.313	152.792	886.921	834.459	327.161	409.96	183.432	329.712	144.202	186.72	260.857	113.508	157.728	356.791	134.796	351.76	435.98	107.915	181.059	369.069
Cj1585c	2774	109.983	110.88	103.373	86.8498	100.705	87.7258	98.6497	126.279	103.419	104.609	55.5102	105.047	86.3484	123.825	110.824	90.9797	123.819	96.6855	101.007	150.975	120.171	88.2951	115.765	97.0527
cgb	425	32.6478	32.1076	39.1694	65.7173	82.9407	85.9352	29.8721	42.5079	390.128	191.275	60.516	92.946	263.214	414.867	346.146	270.331	440.719	310.993	220.396	318.463	382.89	209.722	597.974	315.118
Cj1587c	1634	24.9221	28.8558	31.1799	218.555	286.031	253.801	48.2452	59.1508	276.61	345.192	183.823	281.877	228.054	310.673	253.971	270.002	355.8	332.322	270.831	412.649	351.677	210.793	353.157	345.864
Cj1588c	1298	49.5903	60.0352	64.3325	40.8999	60.6985	58.2015	49.0583	97.8451	76.7853	55.3762	37.0313	68.095	71.5778	99.9528	62.7492	83.6922	102.465	63.5341	85.9911	126.764	93.3727	63.8327	99.7619	69.0542
Cj1589	800	91.852	133.917	139.704	99.3179	131.811	112.858	47.6087	97.7062	150.398	102.922	61.2404	127.209	151.597	338.985	246.751	151.848	396.352	178.529	134.441	164.918	197.239	98.9435	234.508	192.186
infA	221	1546.57	1772.48	1619.5	741.233	1275.2	1462.92	1085.77	1602.77	525.738	1707.19	1249.33	1294.18	966.733	1043.42	642.83	951.501	1375.87	1666.52	1082.43	1736.36	683.832	748.622	1901.02	1621.71
rpmJ	116	8530.86	9998.51	6280.82	3458.45	5192.84	8519.07	6950.06	8978.42	2242.64	10722.2	8233.78	7573.66	5583.91	3444.92	2183.82	5136.19	3237.8	9951.88	4226.6	6393.88	2542.86	4228.64	7626.73	10354.1
rpsM	368	4832.21	5959.59	3328.71	1937.38	2900.55	4763.98	6561.86	5055.99	1267.05	6521.09	4009.93	4236.1	3317.33	1774.02	1260.51	2855.66	1521.5	6136.23	2249.58	3209.15	1398.86	2384.35	3759.57	6533.62
rpsK	395	4262.67	5496.95	2846.95	1587.79	2525.17	4215.26	6478.99	4521.34	1013	6006.35	3085.04	3713.54	2932.13	1515.85	1108.69	2426.14	1192.72	5397.64	1721.33	2505.73	1129.05	2070.66	3115.65	5892.89
rpsD	629	4955.25	5465.21	2861.72	1794.67	2633.55	4234.3	7502.48	4613.26	1030.29	6532.92	3751.82	3857.31	3213.12	1557.74	1237.14	2614.16	1142.99	5940.49	1739.19	2204.51	1131.67	2366.11	3125.69	6316.79
rpoA	1016	4284.35	4623.75	2541.17	1509.64	2363.14	3896.3	5329.26	3782.39	791.682	5551.96	3223.31	3294.65	2618.35	1322.54	992.6	2235.05	1035.99	4851.72	1184.71	1584.15	824.941	1975.47	2829.76	5020.99
rplQ	356	4600.73	4866.04	3022.7	1565.9	2575.44	4588.69	6984.32	3941.5	917.746	6085.07	3117.87	3745.33	2988.4	1580.82	1132.4	2844.03	1475.07	5284.2	1262.11	1761.07	927.378	2170.18	3485.96	5206.07
hisG	902	701.056	981.536	811.751	658.209	841.243	815.209	430.503	837.866	847.337	662.626	558.105	898.095	1114.17	1114.21	1158.45	1170.02	1001.54	1040.57	816.345	976.177	864.961	830.667	1062.89	1069.65
hisD	1289	488.219	682.027	565.694	473.991	641.924	566.934	363.338	640.364	581.893	532.024	411.215	593.319	856.117	764.17	772.724	849.716	700.229	784.21	592.479	626.429	662.72	611.208	719.579	841.085
hisB	1061	295.909	459.117	403.13	284.072	442.712	402.094	209.87	410.753	348.193	379.475	279.92	386.121	572.287	514.79	442.011	614.197	503.245	535.687	356.899	345.057	380.611	422.091	607.514	565.393
hisH2	590	213.466	306.77	279.536	187.548	284.987	267.798	164.033	285.583	221.246	279.209	188.824	262.509	325.995	299.402	248.248	379.635	311.592	358.728	222.356	236.041	241.504	223.078	397.129	380.574
hisA	734	181.542	278.231	252.588	170.312	265.156	256.411	165.539	284.607	194.129	286.893	149.167	248.807	274.221	236.362	212.896	307.759	271.258	365.063	167.106	159.087	199.926	177.513	327.937	356.807
Cj1602	959	125.765	185.281	188.006	108.122	176.458	179.783	108.264	190.015	122.969	199.83	102.656	165.79	170.136	164.648	127.09	206.907	186.309	255.901	102.264	94.3523	129.532	119.537	262.9	246.146
hisF2	770	121.128	178.725	163.105	110.11	176.565	162.123	99.1861	168.849	123.51	156.662	103.554	161.652	209.452	225.653	158.513	193.27	208.662	216.304	107.398	83.3741	128.468	151.967	216.24	210.125
hisI	626	247.356	365.283	351.495	263.952	327.305	341.225	238.695	360.548	213.731	335.832	261.297	321.156	304.348	329.793	260.219	320.97	335.349	371.331	202.212	205.005	211.153	257.957	378.988	403.942
dapD	1163	370.696	379.656	282.468	213.205	283.421	305.889	396.53	420.139	291.767	555.089	296.018	391.8	476.833	353.447	325.795	477.571	344.07	711.287	477.826	547.168	345.532	520.228	522.455	777.112
mrp	1109	455.894	435.999	353.481	263.382	323.754	366.236	538.767	491.313	458.03	653.9	337.558	469.739	693.792	483.432	448.014	729.764	484.534	1078.58	659.146	946.951	530.458	741.632	746.487	1093.64
ispDF	1118	350.294	398.21	342.35	305.759	400.428	353.341	247.09	412.003	436.358	365.014	222.714	433.474	425.732	533.267	712.038	514.884	504.132	430.88	423.878	497.358	554.172	439.931	376.865	450.426
Cj1608	890	191.88	206.822	236.371	158.107	229.34	180.339	172.148	270.176	260.914	209.577	96.8718	235.133	195.79	265.749	296.963	240.713	307.484	234.659	206.381	468.01	327.546	185.448	268.253	251.923
Cj1609	1163	274.475	304.015	309.826	251.947	326.329	270.468	245.245	385.395	380.737	303.226	164.808	329.198	284.285	367.306	419.795	333.411	376.333	327.66	305.331	433.073	465.767	257.586	318.907	347.321
pgpA	503	153.269	178.587	183.359	149.907	207.85	156.339	147.078	233.216	184.965	209.324	119.877	192.532	152.631	186.515	212.323	159.783	209.885	212.616	146.094	186.044	236.288	142.916	204.368	220.858
rpsT	266	1771.99	2443.39	2019.81	599.538	1081.59	2251.51	2614.04	2345.62	801.067	2918.24	1702.62	1499.41	2436.35	1796.87	834.321	2819.37	2117.5	2807.11	1479.59	2355.5	875.302	2025.14	3559.59	2767.77
prfA	1070	533.128	785.531	549.547	1098.84	1551.16	1759.24	853.727	682.957	959.405	1956.25	1375.65	1535.5	1619.04	1602.21	1490.1	1696.57	1640.26	2034.73	1088.34	1377.42	1174.33	1472	2121.99	2033.99
chuZ	758	340.757	423.475	444.548	10297.2	13298.6	11907.9	235.186	395.876	11399.7	8450.12	5114.43	12175	10478.4	14408.8	16901.4	11064.2	15811.4	11742.6	8919.33	12310.1	14096.7	7172.08	13999.7	11792
chuA	2132	6.62364	5.50165	6.98957	3538.35	4896.79	3642.12	11.2549	5.16894	5360.45	3374.62	2445.69	4105.29	3801.58	3713.73	5251.73	4158.12	3244.25	3874.62	3720.65	4566.83	5456.03	2974.53	3389.31	4191.93
chuB	989	7.05632	10.9793	11.7418	2048.98	3005.27	2278	7.25853	7.67205	2835.52	2439.32	1895.85	2303.13	2648.03	2152.66	2831.79	2736.89	1700.57	2675.23	1895.92	1455.35	2715.6	2131.15	2226.18	2974.49
chuC	779	1.47552	1.04356	2.67121	1090.75	1695.3	1342.9	2.73045	2.86023	1443.3	1529.58	943.963	1312.77	1717.36	1512.84	1448.78	2004.24	1383.57	1708.92	1078.18	832.869	1472.56	1330.18	1956.61	1840.47
chuD	809	20.0943	29.1411	38.1675	3601.47	5498.47	3799.44	17.1719	28.0627	3930.39	2689.23	1660.68	4356.74	2549.9	3405.25	4623.28	2899.92	3913.64	2831.84	2401.72	1928.26	4389.24	1844.31	3675.03	3029.2
Cj1618c	920	65.8604	88.1733	104.263	187.249	342.028	259.577	42.6271	98.1185	280.995	209.248	118.722	297.348	246.548	508.589	378.297	256.565	519.229	228.158	188.535	202.13	311.365	203.891	460.417	267.176
kgtP	1262	643.092	894.607	819.702	662.422	690.251	569.469	706.145	1161.83	203.08	264.198	485.186	796.711	96.7922	130.33	159.999	84.3569	94.1598	191.153	109.213	123.37	219.798	63.7688	167.069	208.977
mutY	1022	89.7342	141.304	121.705	74.4757	100.535	106.887	79.347	206.526	129.427	141.742	112.954	130.974	226.744	315.562	211.008	206.851	296.749	191.43	191.124	212.994	177.159	224.465	414.974	194.099
Cj1621	755	318.949	374.397	387.369	215.746	311.787	297.828	276.794	391.945	354.353	295.307	149.747	320.214	193.044	368.078	344.854	231.925	456.786	309.535	240.413	697.401	430.66	142.471	329.506	346.796
ribD	1013	62.1644	102.377	75.8718	36.2006	69.3578	98.2871	45.0784	47.1412	38.9476	90.5161	54.9556	61.1228	296.649	351.424	123.559	133.576	276.753	279.705	140.872	247.633	59.6994	304.077	236.99	277.007
Cj1623	524	148.223	181.514	221.615	108.501	172.016	174.437	123.298	184.566	71.8713	139.279	120.246	169.894	121.24	228.509	130.799	109.251	222.944	132.418	85.3068	226.219	91.6223	140.719	190.566	147.331
sdaA	1367	2326.97	2487.19	1829.37	1812.32	1862.45	1828.33	2348.65	2834.06	837.705	1686.93	1318.07	1854.82	848.971	830.009	953.868	807.641	634.783	1142.62	656.574	519.826	892.42	616.064	730.228	1232.79
sdaC	1253	2581.34	2890.23	2202.59	2276.62	2200.55	2238.31	2710.12	3362.78	1133.47	1988.3	1732.64	2682.48	1048.43	1057.01	1431.14	975.075	782.422	1628.6	829.876	787.947	1259.11	723.422	885.562	1737.81
Cj1626c	419	3361.49	4652.83	4707.72	2012.81	3478.5	2917.46	4719.48	4438.42	5158.42	6691.32	2419.01	5124.69	3231.88	5968.4	5377.31	4112.09	6171.49	5846.75	2997.35	5933.7	6028.55	2779.93	8340.16	6000.83
Cj1627c	746	136.47	223.472	238.717	252.931	399.185	347.468	71.9936	209.719	425.138	243.722	157.846	372.992	525.832	934.207	684.421	599.346	1067.74	407.033	381.222	357.862	503.438	291.569	675.928	411.494
exbB2	428	6.71398	5.15547	4.39136	1803.61	2489.16	2182.37	11.4924	8.16059	2350.52	1983.51	1482.06	2086.1	2724.59	3321.96	3016.97	2934.64	3217.86	2656.78	2380.62	3456.24	2919.82	2235.04	2870.58	2725.84
exbD2	392	3.77001	3.70324	2.91103	811.302	623.486	608.204	8.1391	5.99123	1187.81	1054.08	723.739	1017.16	1447.27	1152	1562.97	996.065	1745.6	884.404	568.953	1067.09	1443.09	699.323	1701.53	968.191
tonB2	686	16.2768	13.7126	20.0592	329.442	698.725	634.176	16.7627	23.6138	592.4	672.127	356.605	490.132	1052.61	1369.9	917.844	1186.09	1301.64	868.742	535.904	568.96	769.481	745.097	1444.46	957.723
Cj1631c	872	242.823	151.826	190.829	201.224	216.927	189.646	240.418	245.022	276.52	153.131	67.9362	144.271	99.2989	276.516	139.501	80.8362	380.433	89.644	287.923	369.267	359.501	72.9676	153.59	105.265
Cj1632c	164	315.894	210.315	277.505	268.239	259.976	217.883	310.055	280.168	332.03	158.023	83.4519	188.243	100.431	273.191	134.178	69.493	495.779	97.2277	388.612	654.602	445.513	82.9934	170.501	100.132
Cj1633	986	239.146	245.577	206.821	150.281	176.011	213.036	203.385	266.468	69.2807	461.732	248.842	219.113	227.795	149.997	118.254	206.252	136.676	457.862	111.621	141.113	91.5631	205.991	296.69	482.991
aroC	1091	96.4759	130.185	115.177	100.121	144.045	116.473	95.8962	158.911	128.115	188.968	96.4173	105.118	214.129	247.604	181.151	186.161	262.652	222.713	132.415	131.355	142.594	158.913	229.559	223.86
rnc	677	165.539	200.018	177.777	150.01	208.98	168.161	130.091	245.059	200.279	272.425	123.15	162.897	293.138	396.783	286.381	261.468	399.106	316.401	195.182	201.975	230.431	221.152	305.047	309.44
rnhA	443	148.081	230.564	210.163	137.324	227.732	192.962	105.931	265.754	250.744	286.6	111.637	191.544	361.631	545.481	372.084	332.214	572.169	328.726	241.407	303.526	292.529	254.744	430.648	339.531
Cj1637c	989	129.006	233.266	280.785	115.118	227.331	201.677	68.7544	181.572	195.343	153.699	103.152	208.96	313.704	746.712	370.891	326.724	967.298	193.535	203.528	291.913	247.774	244.849	597.06	213.276
dnaG	1820	53.953	81.7722	82.9842	46.9754	79.5178	81.5708	34.6955	75.7707	91.7582	88.4056	47.1171	82.6487	237.733	334.844	208.09	222.102	315.261	162.013	134.638	143.143	132.777	198.907	239.739	169.458
Cj1639	275	946.118	1260.37	1397.66	925.18	1465.68	1254.87	484.138	865.628	1193.8	910.906	632.314	1380.83	1292.47	2036.15	2178.64	1358.04	2390.08	1164.42	938.346	1564.51	1577.52	1113.38	1913.9	1153.86
Cj1640	554	375.389	538.009	537.121	326.863	581.322	498.773	161.494	394.688	503.224	449.752	235.704	547.948	656.497	1030.2	964.308	748.795	1064.9	572.159	419.818	711.482	653.298	577.478	987.924	644.212
murE	1286	258.373	353.413	332.389	233.928	399.015	349.193	131.078	299.552	312.627	372.68	235.006	288.749	638.606	706.966	651.143	668.152	586.714	524.882	328.741	373.865	389.644	570.247	673.019	552.094
Cj1642	314	567.657	693.844	660.561	496.12	804.566	675.457	434.591	696.935	589.306	825.156	408.701	578.656	796.021	1036.09	846.942	794.519	930.796	860.109	580.437	765.288	690.598	696.706	1104.06	940.329
Cj1643	1097	465.222	524.56	451.396	399.589	545.603	477.62	456.924	507.502	429.751	595.53	299.362	452.279	558.715	625.519	572.041	553.565	547.322	632.12	369.882	441.33	472.92	503.162	686.12	689.378
ispA	848	340.996	441.938	392.618	301.118	457.675	401.278	335.874	404.706	265.633	539.203	323.721	330.381	489.3	520.117	414.707	506.28	466.142	579.382	261.09	251.109	310.513	469.909	761.468	624.547
tkt	1901	463.332	510.475	359.354	351.827	504.54	433.331	526.02	479.76	272.322	725.191	412.906	354.259	399.615	296.455	341.742	364.008	222.652	734.594	205.465	173.972	261.024	405.68	518.401	802.136
iamB	1112	109.937	146.629	107.086	71.7074	143.593	127.648	81.2934	134.682	80.8811	240.214	116.12	88.7044	139.533	96.7924	91.4507	111.909	74.3763	239.4	49.7	51.4815	76.3046	125.609	206.403	271.643
iamA	725	82.8951	114.932	87.6792	44.6995	95.7499	92.4918	55.1008	99.0092	62.1398	169.592	87.2737	70.9431	118.969	96.8254	66.8552	86.05	86.0617	166.326	50.1657	39.9168	66.1357	110.819	191.57	196.997
Cj1648	893	80.9991	114.248	79.6781	49.7398	92.1944	87.4715	95.2008	118.618	69.6191	180.763	71.077	64.407	118.419	118.099	81.0881	92.878	95.1361	164.261	66.5908	65.0268	76.8434	100.699	185.164	181.549
Cj1649	602	81.284	110.539	91.6558	47.2214	91.0737	90.7295	106.881	131.243	60.212	165.537	72.816	65.5218	68.2323	97.1557	59.5577	57.0138	104.858	149.715	42.0771	66.2309	67.6551	60.6944	176.889	162.258
Cj1650	503	513.18	416.511	538.468	297.413	231.369	267.935	768.56	857.679	502.927	460.235	142.354	311.368	102.244	175.005	123.311	48.5898	177.121	86.9286	750.668	876.076	567.778	86.17	194.396	99.8935
map	761	172.404	223.95	170.415	104.595	180.073	175.109	154.775	200.916	131.326	216.164	125.022	146.21	201.505	183.107	169.333	159.457	169.335	259.459	122.018	117.739	135.664	164.096	201.903	281.56
murI	755	134.952	176.508	150.698	72.6685	124.317	149.219	86.5422	156.012	62.262	203.644	118.922	108.477	215.394	137.245	104.848	195.975	98.9126	238.834	75.802	70.1334	70.21	180.015	208.776	237.263
Cj1653c	461	249.335	366.791	372.901	140.132	292.829	294.629	160.334	301.098	140.163	334.021	209.966	213.591	437.487	370.91	261.453	410.7	317.391	412.766	156.172	224.924	171.341	354.584	516.135	417.954
nhaA2	1172	340.108	482.371	461.399	196.893	384.079	365.528	185.173	369.898	259.712	360.343	235.244	294.744	592.942	700.848	462.384	596.497	594.177	422.932	282.587	418.857	293.858	466.735	685.453	452.84
nhaA1	1151	295.526	373.928	371.783	196.719	286.063	293.298	187.338	336.57	259.398	303.358	181.346	244.566	494.07	596.63	412.802	523.13	521.168	368.253	298.335	501.434	299.702	394.885	490.234	412.559
Cj1656c	185	25440.2	26013.6	31049.5	28293.6	29191.5	29814.1	23895.9	29213.6	15720.2	12873.7	12169.7	13412.6	5117.99	7214.19	5347.53	3418.88	13382.9	4040.2	14846.1	11271.9	14709.2	4651.5	5880.4	3916.66
Cj1658	2093	7.92388	10.1818	8.72337	1407	1713.73	1405.98	34.902	32.541	3561.92	1968.61	1079.69	1637.7	3666.82	3579.03	3902.52	3619.59	2966.67	2987.58	3817.45	4508.14	4155.57	2881.21	3454.64	3123.83
p19	542	68.1662	70.6016	54.2449	12349.9	13835.6	9840.22	286.726	247.433	28907.5	11810.4	8007.53	12169.7	18528.4	22638	35013.3	13898.3	17144.9	17558.2	18661.3	15516.6	27278.7	12918.1	15798.9	18854.7
Cj1660	1406	6.30658	9.82924	9.97804	375.509	599.525	408.27	8.74597	16.1471	633.308	502.754	306.083	403.551	704.834	790.562	791.852	765.325	700.048	656.489	567.165	721.123	655.588	527.123	863.744	700.457
Cj1661	1295	4.88176	7.44332	7.41226	679.457	923.576	710.098	15.7063	17.9031	1055.33	947.929	510.552	726.27	1220.26	1290.05	1283.13	1379.16	1166.12	1212.83	890.877	972.056	1125.97	977.413	1521.8	1252.02
Cj1662	1121	3.73525	8.08067	7.00591	619.201	865.995	619.084	14.0528	17.8886	775.848	898.455	556.947	642.865	1127.21	1068.02	1020.44	1224.17	973.776	1033.26	726.525	622.006	824.85	965.801	1410.34	1092.44
Cj1663	656	25.657	38.2392	28.037	1342.17	1637.76	1178.09	39.9221	53.3347	1652.12	1866.16	1020.17	1334.39	2208.35	2124.15	2221.09	2319.68	1795.11	2211.36	1523.89	1324.33	1776.88	1839.96	2410.04	2324.78
Cj1664	491	24.7478	42.5745	32.6739	1296.89	1713.22	1226.33	39.665	58.9931	1438.96	1777.17	1209.62	1328.29	1975.6	1907.65	1984.02	2067.3	1576.45	2018.67	1280.63	937.639	1444.33	1782.21	2198.49	2176.08
Cj1665	506	150.9	263.826	202.038	895.797	1217.63	965.635	141.346	267.894	927.611	1187.4	889.828	1030.1	1317.04	1410.46	1342.69	1347.37	1245.12	1341.13	864.407	616.636	953.328	1241.27	1698.29	1428.49
Cj1666c	440	945.67	1247.38	956.074	542.865	672.023	782.646	687.353	1335.09	909.402	1109.98	830.363	843.671	1482.21	1437.97	1051.58	1610.26	1196.09	1715	1078.88	767.723	1013.86	1263.03	2027.85	1783.43
Cj1667c	155	4.76723	5.24475	6.0629	1.83402	3.09939	3.82101	0.428834	5.05067	4.2073	3.74884	2.55935	8.22103	4.77096	12.3092	5.30017	8.07534	11.378	14.8684	8.30219	6.52253	9.95317	4.26274	12.2747	23.6374
Cj1668c	419	141.083	177.527	206.021	92.27	117.952	141.507	110.412	194.456	438.645	128.973	74.7952	149.71	390.527	711.605	363.707	394.795	892.464	398.247	567.205	811.328	536.977	295.039	531.133	388.178
Cj1669c	851	62.6139	85.838	80.9286	48.8542	73.4581	78.952	47.0987	88.9494	44.8931	122.428	65.0288	66.2926	121.499	153.691	89.2963	112.635	162.717	133.942	60.0085	83.4574	57.5038	116.85	149.182	142.767
Cj1670c	665	587.186	692.349	575.256	480.272	631.391	631.146	381.324	706.334	529.714	787.109	430.503	632.775	835.841	845.284	812.79	803.808	738.542	923.994	521.458	916.355	594.176	671.654	760.773	1019.25
Cj1671c	206	1121.14	1393.32	1175.99	924.233	1287.59	1207.51	697.283	1345	1181.86	1345.77	738.194	1292.25	1343.89	1362.12	1503.19	1311.8	1255.53	1656.94	1026.12	1457.6	1263.25	1129	1204.02	1885.58
eno	1247	1576.14	1664.29	1192.05	1289.89	1522.22	1356.13	1188.03	1532.24	1610.24	1531.14	813.81	1550.91	1615.12	1558.76	1907.84	1590.05	1259.82	1991.57	1351.36	1636.43	1739.05	1290.08	1068.38	2099.01
recA	1034	1123.79	1263.15	1034.85	923.681	1193.64	1038.07	878.115	1132.06	1196.52	1152.42	590.189	1257.51	1365.61	1626.18	1742.71	1363.05	1449.47	1555.17	1049.86	1366.47	1427.62	1074.41	1189.38	1617.09
Cj1674	863	286.55	328.418	321.158	279.414	325.304	302.8	302.848	393.764	431.92	293.093	192.527	352.156	335.357	449.479	455.844	394.045	514.061	356.974	381.492	470.864	503.473	273.936	368.839	367.533
fliQ	272	546.041	676.735	728.504	512.371	635.611	643.062	379.511	721.084	663.919	560.134	410.554	694.625	656.454	1148.67	965.423	799.979	1546.05	648.97	660.103	878.579	888.21	536.11	892.789	627.311
murB	779	106.448	125.302	108.486	85.4826	124.341	117.927	85.3265	193.491	84.9696	165.445	106.347	115.991	77.842	128.878	93.8586	54.3766	129.59	171.508	85.7256	105.69	105.596	68.4473	153.867	172.087
Cj1677	653	13.3275	17.0733	14.8025	9.79502	17.2887	11.1861	8.44863	15.3085	53.4288	15.8393	6.37877	12.8615	28.7234	103.673	53.9177	35.1079	116.319	24.7047	45.74	40.4474	79.0035	38.6519	93.5002	25.2483
Cj1678	2789	172.3	238.368	223.999	127.892	212.815	236.256	106.58	230.169	125.563	209.656	167.887	187.49	325.313	393.846	214.481	318.807	367.411	182.46	205.784	209.906	164.839	305.464	471.444	190.364
Cj1679	1757	106.541	109.921	122.177	89.8365	126.219	112.923	90.9083	118.794	121.803	118.364	71.046	123.951	206.694	333.221	215.15	220.805	323.001	157.01	141.933	232.501	151.306	182.009	314.029	165.369
Cj1680c	770	184.89	225.858	246.532	162.996	230.143	217.844	177.136	279.825	165.997	220.052	135.582	213.029	177.148	293.665	213.688	193.013	311.413	239.843	153.488	309.699	190.018	148.363	265.882	229.412
cysQ	767	289.446	364.375	337.463	276.305	285.065	345.418	289.103	454.905	168.134	284.323	201.194	381.961	178.805	269.767	237.935	188.787	301.927	283.578	177.224	298.388	237.425	133.609	289.698	299.317
gltA	1271	2105.72	2169.4	1887.26	2216.09	1819.9	1793.65	2533.42	2900.2	522.021	1248.04	1248.72	2607.08	162.964	198.458	284.722	140.671	149.283	682.505	279.333	269.8	586.12	146.181	332.316	694.556
Cj1684c	1178	72.2752	123.823	122.569	65.2163	108.887	103.29	67.09	141.858	140.428	162.976	121.793	104.238	268.224	337.441	192.679	225.092	327.299	224.559	143.909	160.328	147.464	286.837	481.543	245.261
bioB	839	198.846	254.276	186.254	149.506	182.3	184.006	288.377	335.047	308.124	427.388	224.512	213.113	408.091	423.364	252.697	365.9	344.948	441.276	329.197	363.683	313.697	442.819	554.551	468.113
topA	2105	229.77	298.61	236.101	186.06	223.086	212.862	308.032	377.938	577.056	452.738	232.491	267.977	908.35	1063.9	673.473	687.288	770.729	733.175	617.213	655.794	652.862	797.734	1057.82	780.811
Cj1687	1274	59.7401	72.8799	69.1799	47.9739	71.3162	83.9882	81.7562	80.6866	95.8489	86.2483	50.2361	68.6504	146.275	216.22	125.79	94.835	188.789	105.652	90.3754	110.354	120.755	141.895	166.445	123.404
secY	1268	2733.08	1461.11	1247.53	776.931	1166.54	2323.04	2178.18	1645.11	715.99	4112.08	1714.91	1545.23	2907.47	1215.1	722.26	2659.94	1025.82	3692.98	761.517	767.164	549.595	2554.26	2335.81	3954.4
rplO	395	4441.63	2577.43	2033.8	1277.79	1813.08	3793.27	6099.87	2743.57	1210.57	6126.09	2196.74	2717	4352.07	2119.62	1214.76	3627.78	1637.5	5461.66	1404.98	1905.05	1029.85	3412.85	3336.2	5923.37
rpsE	446	5972.67	3635.95	2674.16	1727.31	2426.81	5069.29	8208.52	3755.89	1631.18	8210.28	2999.85	3847.84	5631.26	2711.13	1652.53	4489.14	2015.3	7360.28	1865.72	2185.48	1299.78	4371.6	4158.85	7950.17
rplR	359	4538.27	3038.73	2076.39	1264.38	1799.35	4007.77	6122.59	2929.79	1276.86	6265.52	2250.35	2985.1	4266.4	2352.33	1301.59	3412.43	1922.66	5509.49	1443.99	1816.06	1045.28	3240.86	3674.92	6057.56
rplF	539	5254.7	3506.53	2456.1	1512.87	2070.02	4560.04	7357.5	3249.95	1464.77	6917.75	2906.55	3476.01	4797.83	2797.38	1494.77	3945.33	2467.29	6286.77	1742.09	2051.29	1265.33	3737.08	4498.73	6671.29
rpsH	398	5177.6	3698.04	2460.35	1559.93	2161.53	4545.59	7204.74	3352.17	1568.61	6763.19	3041.03	3540.16	4410.31	2886.02	1661.92	3634.37	2578.92	6111.9	1849.94	2237.9	1369.55	3669.84	4425.02	6509.3
rpsN	188	7223.7	5366.24	3297.34	2198.58	3046.94	6400.36	10847.6	4800.91	2068.26	9591.36	4401.32	4840.71	6770.28	3867.99	2259.82	5355.37	3072.05	8598.85	2813.97	3345.89	1836.52	5361.36	5635.99	9057.89
rplE	548	5385.04	4143.83	2511.31	1615.64	2256.29	4719.92	7708.38	3540.64	1354.54	7314.91	3428.89	3521.55	4851.03	2272.53	1406.83	3750.58	1859.36	6532.12	1931.74	2216.97	1164.71	3939.03	3875.97	6817.34
rplX	236	6665.25	5527.18	3202.09	2051.04	3089.05	6077.6	10297.4	4680.28	1718.75	9336.76	4584.45	4418.43	6230.76	2935.2	1760.16	4661.69	2348.28	8224.72	2489.02	2811.82	1490.97	5170.45	4902.06	8680.18
rplN	371	6257.04	4995	2896.15	1872.29	2705.68	5383.16	9849.64	4254.16	1537.61	8557.08	4356.02	4037.13	5754.9	2548.8	1589.59	4182.97	2021.93	7657.71	2266.99	2622.35	1404.68	4891.68	4299.65	8073.91
rpsQ	254	5967.61	4825.27	2671.26	1717.95	2508.18	4901.53	9121.48	3967.14	1315.82	7921.99	4061.22	3862.91	5317.3	2544.85	1456.15	3950.59	2087.29	6997.17	2021.19	2581.46	1255.09	4364.42	4389.65	7428.32
rpmC	188	6110.07	5468.17	2832.1	1871.97	2814.08	5342.91	9792.91	4372	1464.12	8560.89	4387.25	4096.67	5608.82	2761.8	1547.85	4185.69	2219.37	7399.17	2204.06	2547.98	1309.03	4582.9	4661.39	7917.47
rplP	428	5501.43	5073.8	2531.15	1741.01	2586.53	4883.81	8758.42	4016.28	1334.74	7592.46	4470.43	3637.38	5032.3	2395.05	1409.56	3782.89	1711.59	6518.83	2028.21	2135.81	1134.56	4321.26	3968.16	7155.48
rpsC	704	4965.09	4428.84	2202.25	1505.56	2208.4	4174.58	7542.57	3470.75	1160.37	6603.64	3965.2	3239.95	4471.47	2187.35	1267.88	3265.44	1650.6	5718.59	1763.54	2090.29	1005.94	3842.81	3718.68	6214.17
rplV	428	5678.49	5628.28	2726.25	1725.4	2709.44	5081.84	9037.66	4264.47	1425.9	7840.23	4687.78	3927.66	5534.78	2820.53	1617.28	4028.55	2175.36	6890.08	2136.45	2759.41	1210.55	4650.7	4564.37	7396.24
rpsS	284	6233.13	6125.03	2867.7	1939.86	2846.28	5405.84	9981.87	4571.38	1498.1	8437.79	5280	4191.72	6273.43	3252.69	1782.93	4623.51	2520.12	7412.53	2489.73	3431.9	1420.19	5387.93	5045.34	8035.99
rplB	833	4555.45	4578.29	2103.52	1467.52	2058.09	3891.5	6422.79	3418.56	1142.73	6407.95	4334.24	3106.17	4746.26	2275.97	1342.25	3473.57	1674.82	5576.32	2101.69	2574.66	1029.95	4171.61	3680.93	6116.57
rplW	284	5638.18	5657.43	2783.09	1892.82	2486.4	4861.32	9121.51	4314.6	1422.52	7930.17	5592.43	4015.1	5704.61	2990.69	1692.43	4529.1	2415.63	7115.35	2676.94	3930.95	1296.34	5197.85	5190.89	7779.36
rplD	617	3428.47	3800.51	1824.56	1133.41	1671.2	3188.35	5234.92	2837.64	964.633	5065.38	3399.37	2694.5	3775.73	2101.24	1172.09	2879.19	1612.5	4532.28	1655.01	2647.2	853.633	3314.33	3332.07	5024.16
rplC	578	4731.96	5456.78	2827.61	1691.13	2483.8	4842.11	6868.77	4233.18	1447.17	7028.93	5015.81	4056.77	5396.9	3394.35	1853.92	4169.22	2767.86	6573.38	2379.05	4001.23	1348.54	4810.71	5394.14	7010.67
rpsJ	314	6513.8	8684.33	5498.48	2802.9	4485.45	8559	8370.9	6880.94	2525.28	9998.47	7985.98	6643.01	7952.51	6189.33	3135.85	6744.71	5921.38	9441.56	3489.52	6714.33	2349.68	7093.95	10207	9983.36
Cj1709c	764	137.016	204.602	111.143	64.7428	122.067	179.072	175.831	171.358	113.881	234.634	105.319	110.004	1599.29	955.253	378.12	1173.64	622.304	421.412	509.293	322.138	193.368	1548.46	879.752	421.752
Cj1710c	1997	442.662	665.661	348.465	210.251	384.662	502.329	513.615	508.805	278.416	666.441	380.84	351.963	6172.82	2311.49	832.663	6006.95	1416.74	1529.15	1624.26	1259.06	647.132	6155.89	3362.5	1630.65
ksgA	803	380.247	672.939	571.357	228.604	422.748	555.624	139.395	525.102	293.445	521.226	431.857	392.174	4149.42	1848.85	686.627	4629.82	1612.73	1260.23	1383.5	1485.56	663.129	3939.58	3190.21	1317.22
Cj1712	539	96.8777	125.83	105.482	61.8386	97.1508	128.438	58.4536	169.486	67.0481	140.578	139.593	117.776	133.332	144.885	86.9864	158.278	152.88	160.396	114.849	154.275	67.892	102.602	193.82	177.704
Cj1713	1073	64.0444	78.0899	66.0615	41.7269	61.7297	76.6002	88.7703	101.694	44.2655	119.463	78.4401	70.8762	129.693	129.741	67.8134	139.491	131.319	189.762	100.236	100.522	58.489	106.159	171.35	184.751
Cj1714	101	236.552	388.646	292.426	156.209	216.421	344.017	159.921	363.702	153.348	457.952	419.61	264.945	462.603	411.027	161.516	588.334	397.395	1266.08	335.289	362.856	191.85	561.289	502.903	1114.17
Cj1715	533	307.152	322.691	319.001	251.739	304.422	322.488	267.499	303.131	279.47	352.785	261.613	285.475	1092.54	1675.62	891.216	1036.86	1858.86	602.531	775.001	1341.15	471.332	1135.01	1223.61	611.902
leuD	605	65.6819	56.6272	42.3831	32.3038	37.3208	53.2976	103.934	66.2912	36.1996	75.7792	36.1728	53.1341	45.7812	73.62	53.6368	40.18	58.2001	54.3591	56.6456	92.5351	51.4077	49.1448	54.6998	54.3947
leuC	1415	53.265	60.3239	34.6299	27.5233	31.7442	55.2028	137.072	72.2634	30.3022	73.1368	31.2593	56.7748	38.5784	43.9843	33.508	24.5819	29.8266	44.635	51.0715	73.2345	37.5491	27.4096	36.5889	46.6529
leuB	1079	43.2198	54.9994	31.043	24.6994	25.1	41.5329	136.45	67.6423	28.0032	69.7391	34.682	52.0698	31.7756	32.194	29.3674	15.0194	20.29	50.5681	60.0078	78.0615	38.5471	27.0658	23.1364	55.2384
leuA	1538	51.5675	66.0709	36.9668	28.2332	28.9321	52.0289	144.435	83.2032	31.3063	80.0199	43.9343	60.7454	36.5859	39.2262	35.75	21.5452	24.8315	71.8036	73.233	141.329	49.151	26.0767	34.3375	72.3589
Cj1720	632	973.796	1053.38	924.562	796.707	890.405	983.241	817.089	1151.51	676.208	960.972	536.673	1033.41	1067.55	1158.2	980.576	1176	921.345	1112.19	775.447	1124.27	742.859	856.642	933.959	1100.01
Cj1721c	647	252.398	273.821	237.064	261.755	323.086	316.623	348.784	319.154	716.219	502.756	228.802	341.438	502.593	751.963	625.713	452.591	731.83	668.304	629.55	911.378	728.498	448.721	639.808	697.227
Cj1722c	104	477.615	635.944	457.612	220.038	314.112	284.106	618.676	643.307	335.994	771.594	494.602	643.256	316.744	420.047	400.043	308.485	337.983	751.031	263.099	771.611	457.482	404.694	534.963	724.079
Cj1723c	227	513.592	699.36	484.069	235.12	385.701	333.959	842.433	719.716	361.976	875.444	521.941	701.685	362.494	453.287	439.457	366.536	366.757	797.377	300.75	831.731	513.794	408.368	564.857	814.499
Cj1724c	386	277.574	269.876	357.015	239.349	291.697	292.718	181.671	224.341	304.807	261.481	145.422	289.454	377.761	620.407	486.47	436.568	728.187	373.235	283.547	447.22	449.393	313.587	662.125	397.635
Cj1725	602	611.131	640.665	536.777	554.262	707.043	609.09	546.771	667.416	3554.95	1063.59	350.242	648.195	2192.14	3081.44	3549.48	1948.76	2382.54	1885.87	2358.12	1946.31	3818.72	1750.48	2461.21	2001.98
metA	884	115.538	131.636	108.812	83.1274	102.983	112.332	74.3645	117.987	307.684	303.09	59.0112	103.655	259.707	258.845	301.965	194.131	183.129	260.983	287.769	675.043	327.955	189.248	250.443	284.939
metY	1274	138.298	124.839	87.9369	78.9895	80.6962	96.6949	96.5736	115.76	328.326	427.821	57.4497	110.204	278.249	212.399	266.687	218.989	152.845	338.273	400.629	1074.82	355.291	194.379	237.133	369.39
Cj1728c	158	176.156	170.158	309.285	121.446	92.7366	129.114	129.994	273.275	141.364	129.821	72.3933	117.308	53.6116	56.6297	46.053	13.3423	49.2667	7.09593	137.171	153.169	124.982	25.509	44.8826	15.3211
flgE2	2600	3201.01	2635.9	2155.2	1547.92	1029.34	1127.56	4451.27	5247.78	2617.83	2212.94	758.381	1804.39	406.621	412.81	565.431	47.28	211.561	122.585	2419.18	2202.82	2417.78	308.482	298.892	133.694
ruvC	485	150.323	184.856	195.701	119.277	147.341	180.323	97.9909	242.244	83.9255	239.017	232.839	163.85	176.038	211.208	133.695	175.493	206.515	255.182	130.849	150.607	110.059	199.443	303.248	268.715
