# Supplementary material for: Refined analysis of the Campylobacter jejuni iron-dependent/independent Fur- and PerR-transcriptomes
Source: BMC Genomics. 2015 Jul 4;16(1):498. doi: 10.1186/s12864-015-1661-7 (PMC4491227; doi:10.1186/s12864-015-1661-7)
Supplement: Additional file 5: Table S4. — Differentially expressed genes between the wild-type and various mutant strains. [file 12864_2015_1661_MOESM5_ESM.xlsx]

## Sheet: Sheet1
Supplemental Table 4: Differentially expressed genes between the wild-type and various mutant strains
	Wild-type iron-replete vs Wild-type iron-limited			Wild-type vs Δfur iron-replete			Wild-type vs ΔperR iron-replete			Wild-type vs ΔfurΔperR iron-replete			Wild-type vs Δfur iron-limited			Wild-type vs ΔperR iron-limited			Wild-type vs ΔfurΔperR iron-limited
Gene Name	Log2(fold change)	p value	FDR value	Log2(fold change)	p value	FDR value	Log2(fold change)	p value	FDR value	Log2(fold change)	p value	FDR value	Log2(fold change)	p value	FDR value	Log2(fold change)	p value	FDR value	Log2(fold change)	p value	FDR value
aas	-0.704383	0.000287916	0.00102273	-0.021605	0.885242	1	0.0928613	0.677739	0.844075	0.0298991	0.887646	0.994314	-0.14278	0.67182	0.904865	0.221385	0.380437	0.589786	-0.215569	0.385772	0.687448
aat	-0.0696079	0.74829	0.828392	0.00419411	0.981716	1	-0.287512	0.291546	0.592519	-0.00345731	0.991035	0.999479	-0.030154	0.93272	0.981839	-0.267366	0.243045	0.466669	0.00478052	0.986131	0.996602
accA	0.379221	0.171006	0.261144	-0.0416305	0.845876	1	-0.226753	0.494715	0.743064	-0.0424085	0.887184	0.994314	0.219533	0.538214	0.841607	-0.592121	0.0367666	0.139028	0.210426	0.488326	0.759928
accB	0.0934249	0.739651	0.820623	-0.0393108	0.872677	1	0.45594	0.169643	0.449266	-0.172603	0.552136	0.878085	-0.342883	0.341369	0.73237	0.405009	0.13856	0.332462	-0.254765	0.425669	0.714483
accC	0.187191	0.532344	0.645768	-0.0257977	0.919332	1	0.368977	0.292127	0.592815	-0.0345266	0.916618	0.994314	-0.118423	0.766761	0.94029	0.341603	0.233117	0.455414	-0.0481838	0.885608	0.969895
accD	-0.0240245	0.914134	0.951008	0.0924713	0.59197	1	0.146456	0.538096	0.773396	0.178929	0.435	0.847556	0.41168	0.216774	0.622287	0.204842	0.417987	0.627172	0.300725	0.273132	0.610882
ackA	1.12405	0.000110087	0.000439808	0.0809045	0.706479	1	-0.40592	0.205164	0.494908	-0.416388	0.194695	0.649248	-0.14407	0.696951	0.92282	-0.0150547	0.960493	0.979334	-0.350228	0.257195	0.601232
acnB	2.02766	1.28037e-08	9.68575e-08	-0.131603	0.614742	1	0.193577	0.599777	0.805781	-0.48428	0.1585	0.615177	0.161203	0.711457	0.92391	0.9714	0.00491053	0.0348861	-0.00585547	0.988211	0.996602
acpP	0.429839	0.103324	0.171616	-0.0454418	0.831165	1	0.130405	0.688379	0.851066	-0.157995	0.598959	0.892973	0.237032	0.488912	0.823253	0.283031	0.32326	0.543111	0.157434	0.580063	0.81498
acpP2	-0.216856	0.295348	0.408982	0.169097	0.321579	1	0.327704	0.159652	0.435137	0.0380091	0.881533	0.994314	-0.0452108	0.890035	0.972137	0.451581	0.0537407	0.178118	-0.186769	0.457718	0.74135
acpP3	0.0620469	0.758488	0.835717	0.188271	0.238216	1	0.315428	0.179067	0.465176	-0.00828082	0.972483	0.998468	-0.130253	0.676598	0.9071	-0.232918	0.323968	0.543495	-0.0243211	0.925767	0.979794
acpP4	-0.311047	0.254496	0.364139	-0.0270388	0.885006	1	-0.624634	0.018085	0.141455	-0.369151	0.122859	0.56034	-0.446135	0.178341	0.589708	-0.0183442	0.952178	0.976445	-0.492332	0.0904941	0.394313
acpS	0.477834	0.00855044	0.021073	0.0604623	0.673365	1	0.21565	0.331969	0.625452	0.0572157	0.78931	0.964085	0.245767	0.386993	0.769277	0.383237	0.0713933	0.217238	0.20405	0.400323	0.694403
acs	-0.08954	0.67093	0.767896	0.226433	0.25569	1	1.1379	5.98738e-05	0.00288556	0.511439	0.0542512	0.378607	-0.144169	0.672048	0.904865	0.547381	0.0353233	0.136128	-0.132623	0.621033	0.842131
adk	0.173432	0.484915	0.599811	-0.0158577	0.936909	1	-0.0366158	0.91919	0.970256	-0.126995	0.635593	0.913075	0.203674	0.537346	0.841607	0.0169937	0.945571	0.97506	0.00905499	0.975401	0.996372
ahpC	-5.24579	4.62809e-46	1.89057e-44	-0.0271937	0.896939	1	4.48188	9.44128e-27	5.14235e-24	4.38563	2.57075e-28	1.1353e-26	-0.444932	0.266095	0.665763	0.262879	0.421624	0.629769	-0.342932	0.311411	0.630759
alaS	0.405888	0.132526	0.212509	-0.0292148	0.889729	1	0.0504938	0.864973	0.943164	-0.0952435	0.753924	0.954476	0.111921	0.745508	0.929893	0.11333	0.681191	0.829408	0.0371615	0.90363	0.974516
ald1	-1.02378	0.000196986	0.00074508	-0.203272	0.36492	1	0.320769	0.325193	0.621823	-0.355629	0.292511	0.751515	-0.811472	0.0388629	0.35476	-0.399989	0.171501	0.38283	-0.456528	0.168704	0.506881
ald2	-1.45256	2.16768e-08	1.60271e-07	-0.221726	0.352665	1	0.223248	0.466984	0.732296	-0.152945	0.648843	0.913186	-0.727016	0.0460784	0.372543	-0.80228	0.00309388	0.0244222	-0.258146	0.44428	0.731809
alr	-0.448216	0.0434344	0.0833982	-0.140645	0.447856	1	-0.0837696	0.747757	0.886672	0.148041	0.560657	0.880024	0.0388081	0.888532	0.971988	-0.258939	0.285632	0.509522	0.298964	0.299707	0.62385
amaA	-0.0213974	0.916956	0.951581	0.189765	0.249837	1	0.0413883	0.853969	0.937109	0.261524	0.254549	0.713435	0.161424	0.591125	0.859424	-0.404077	0.0967391	0.264303	0.25866	0.338836	0.652898
amiA	-0.1918	0.337642	0.451479	0.0256713	0.877242	1	-0.35563	0.136239	0.397233	0.0126342	0.952833	0.994314	0.236437	0.420881	0.788843	-0.718563	0.0013927	0.0132307	0.316647	0.20937	0.559004
ansA	-0.436751	0.0237152	0.0509206	0.157104	0.323407	1	-0.105055	0.690319	0.852433	0.0820772	0.742698	0.951073	-0.00130102	0.993059	0.999174	-0.364626	0.106312	0.280636	0.0211078	0.936299	0.979794
apt	-0.188801	0.294263	0.408171	0.0368914	0.815508	1	-0.207254	0.351761	0.647271	-0.116382	0.55769	0.880024	0.152736	0.592005	0.859424	-0.201692	0.403368	0.61061	-0.069554	0.769502	0.923564
argB	-1.13718	5.70542e-05	0.000242147	-0.366121	0.0924434	0.740598	1.51729	5.22464e-06	0.000449319	1.21863	0.00198213	0.0359866	0.427267	0.294526	0.691178	0.0147611	0.960605	0.979334	0.690267	0.0274788	0.22563
argC	-0.335442	0.189517	0.282289	-0.240343	0.159781	0.959972	0.348636	0.184669	0.472962	0.84927	0.00188096	0.0345336	0.850571	0.0256001	0.291948	-0.100143	0.747066	0.872312	1.17995	0.000607553	0.0261248
argD	-0.970532	2.80139e-05	0.000128221	-0.195033	0.312325	1	1.21316	2.24057e-05	0.00150381	0.982842	0.00806411	0.108055	0.28434	0.429427	0.793804	-0.061666	0.806434	0.906891	0.457611	0.0903133	0.394313
argF	-0.0578996	0.827402	0.886251	0.0300092	0.874955	1	-0.275217	0.371233	0.662945	-0.199734	0.456333	0.851672	-0.207606	0.576922	0.852734	0.0555008	0.848081	0.920788	-0.412547	0.17974	0.517726
argG	0.373854	0.247893	0.356878	-0.0166824	0.946049	1	-0.367599	0.281427	0.582414	-0.513685	0.0944788	0.501228	-0.437589	0.300562	0.695778	0.168284	0.610832	0.783437	-0.629848	0.102596	0.41702
argH	0.267363	0.301516	0.415411	0.227253	0.261829	1	-0.383193	0.226511	0.515684	-0.0491693	0.86821	0.994314	0.0785713	0.811802	0.947209	-0.212719	0.453961	0.659365	-0.216179	0.463532	0.744188
argS	-0.0642891	0.81126	0.874983	0.0235219	0.910052	1	-0.414519	0.215089	0.504802	-0.130619	0.66019	0.915747	0.085078	0.808677	0.947209	-0.491409	0.0873399	0.247766	-0.11868	0.698115	0.889104
aroA	0.00203054	0.992285	0.995942	0.0459069	0.760856	1	-0.148598	0.531153	0.772156	0.310946	0.146434	0.593731	0.436701	0.136903	0.527968	-0.390426	0.0995459	0.268856	0.366013	0.142187	0.480301
aroB	-0.293757	0.182115	0.274516	0.0245652	0.883902	1	-0.561134	0.0543748	0.259791	-0.158404	0.513609	0.864096	-0.331721	0.272871	0.668904	-0.378023	0.115287	0.298541	-0.307593	0.224354	0.576406
aroC	-0.451522	0.015924	0.0362898	0.220533	0.170232	0.993428	0.34267	0.127323	0.387944	0.300387	0.226102	0.69287	0.106595	0.710421	0.92391	-0.235244	0.275638	0.502109	0.0551484	0.82332	0.936021
aroE	-0.396493	0.0461165	0.0876213	-0.380682	0.0146326	0.208875	-0.525059	0.0310502	0.190067	-0.63768	0.0026339	0.0457714	-0.852641	0.00305141	0.0995097	-0.890581	0.000165807	0.00248559	-0.752722	0.00140987	0.0397193
aroK	-0.0146285	0.944537	0.964749	0.0807183	0.632081	1	-0.217851	0.437837	0.709747	0.0390093	0.88038	0.994314	-0.0931734	0.773408	0.94029	-0.043717	0.850348	0.920788	-0.132854	0.620075	0.842131
aroQ	0.736486	0.00301722	0.00832795	-0.0412126	0.841922	1	-0.124122	0.697518	0.855664	-0.219291	0.446023	0.850687	0.215506	0.501239	0.828133	0.433991	0.0877815	0.248587	0.12313	0.639876	0.850606
arsB	-0.620736	0.0252339	0.0534789	-0.097962	0.618449	1	0.250776	0.356992	0.653219	0.60911	0.074271	0.452831	-0.110633	0.794176	0.947209	-0.963727	0.00119105	0.011795	0.217563	0.481622	0.756036
asd	0.633037	0.00375875	0.0101016	-0.508192	0.0242338	0.304601	0.0248216	0.908783	0.965804	-0.300984	0.170019	0.635723	-0.551549	0.199431	0.611389	0.326921	0.186761	0.400282	-0.169112	0.512302	0.776097
aspA	1.74922	2.31287e-05	0.00010767	-0.0134491	0.962237	1	-1.37764	0.00946881	0.0937699	-0.842221	0.132949	0.572815	-1.08298	0.03338	0.328572	-0.561322	0.245475	0.470082	-1.34628	0.00183071	0.045325
aspB	0.921458	0.00023684	0.000859993	0.0908844	0.664673	1	0.278629	0.348315	0.643104	-0.081507	0.769338	0.958875	0.056126	0.842862	0.957066	0.428551	0.130842	0.323444	-0.110002	0.671472	0.872166
aspS	-0.0276501	0.92276	0.953694	0.0105218	0.963257	1	-0.0778974	0.838209	0.927936	-0.0582668	0.850599	0.987655	0.106455	0.767686	0.94029	-0.235411	0.395396	0.603811	-0.0471371	0.88779	0.970334
atpA	0.518429	0.0911426	0.15481	0.067832	0.763688	1	-0.092517	0.811901	0.914928	0.0229256	0.945852	0.994314	0.412315	0.305982	0.696344	-0.499094	0.10295	0.27532	0.258039	0.472479	0.748092
atpB	0.718782	0.00833786	0.0206299	-0.0473465	0.801924	1	0.146103	0.565693	0.784633	0.207543	0.457571	0.851672	0.451355	0.204289	0.614585	0.183407	0.550524	0.739746	0.526369	0.0886367	0.39187
atpC	0.625444	0.0198919	0.0440852	0.093977	0.621155	1	0.157887	0.564501	0.784501	0.265797	0.32537	0.776138	0.527134	0.127946	0.511158	-0.633302	0.0237109	0.106732	0.508898	0.107082	0.42676
atpD	0.654997	0.0459371	0.087382	0.0825586	0.725659	1	0.151284	0.679558	0.845695	0.158297	0.655163	0.913992	0.533599	0.2054	0.614585	-0.525981	0.104808	0.277563	0.457059	0.222386	0.574354
atpE	1.35548	6.02375e-05	0.000254336	0.0394044	0.862931	1	-0.0542668	0.899267	0.961252	0.190589	0.608686	0.900084	0.812236	0.052688	0.386064	0.353151	0.33828	0.55497	0.758534	0.0408799	0.254415
atpF	0.334518	0.151992	0.23698	-0.0609432	0.751775	1	-0.491023	0.0679197	0.289767	-0.164172	0.51674	0.864096	0.209353	0.515376	0.835908	-0.284607	0.279219	0.505643	0.160008	0.554274	0.797959
atpF_	0.325526	0.209413	0.306985	-0.077208	0.708472	1	-0.604828	0.0632522	0.283162	-0.259198	0.371365	0.808321	0.119845	0.725093	0.924904	-0.286313	0.285414	0.509522	0.0176297	0.951289	0.983801
atpG	0.337357	0.22019	0.320668	0.0158918	0.935673	1	-0.152992	0.634707	0.819346	0.0478637	0.870426	0.994314	0.454644	0.22492	0.628238	-0.698294	0.0113032	0.0632517	0.388823	0.216609	0.569464
atpH	0.176178	0.373265	0.488322	-0.100464	0.507148	1	-0.162467	0.479614	0.733397	-0.144326	0.520871	0.864096	0.181074	0.544256	0.842464	-0.145453	0.624044	0.791836	0.285638	0.255621	0.601232
bacA	-0.0158383	0.935584	0.9625	0.0265567	0.863274	1	-0.29473	0.285396	0.587009	0.113913	0.585389	0.887697	0.127501	0.652064	0.899656	-0.21463	0.363343	0.575851	0.0761686	0.760755	0.921583
bioA	-1.25019	1.70865e-11	1.73412e-10	0.183318	0.269462	1	-0.153113	0.518603	0.763421	0.241814	0.258302	0.715998	-0.363018	0.201861	0.614585	-0.39713	0.115935	0.298732	-0.401572	0.103848	0.417951
bioB	-0.289441	0.158739	0.244929	-0.163	0.307747	1	0.783486	0.000696166	0.0177854	0.547087	0.0319202	0.29635	0.337912	0.275607	0.670151	0.323556	0.150347	0.354028	0.577653	0.0235006	0.210439
bioC	-0.671758	0.0210368	0.0459548	0.154038	0.554041	1	-0.461566	0.252566	0.547818	0.323164	0.328882	0.777664	-0.194294	0.615097	0.876259	-0.338806	0.252666	0.477844	0.164505	0.640418	0.850606
bioD	-0.556792	0.0112251	0.0265824	0.0133461	0.94584	1	-0.355737	0.227656	0.515936	0.2422	0.404887	0.82595	-0.129964	0.687583	0.915657	-0.503542	0.0312001	0.126547	0.139673	0.630548	0.845907
bioF	-0.561683	0.00395819	0.0106202	0.0648235	0.693111	1	-0.307922	0.253707	0.549083	0.174459	0.481285	0.856754	0.184898	0.530534	0.838381	-0.164513	0.513948	0.705107	0.153337	0.54951	0.796655
birA	-0.497357	0.0149973	0.0343216	-0.0637105	0.688405	1	-0.781438	0.00117088	0.0260402	-0.346282	0.0957121	0.506128	-0.422214	0.160392	0.565669	-0.411528	0.0904898	0.253185	-0.345275	0.167419	0.504727
cadF	0.728385	0.00885502	0.0216855	0.012869	0.956635	1	0.437392	0.215554	0.504802	-0.303507	0.360504	0.799024	0.416405	0.264734	0.664766	1.17709	3.48131e-05	0.000702278	0.319856	0.306731	0.628068
carA	-0.933665	0.000186059	0.000705383	0.0636389	0.712109	1	-0.0323681	0.903777	0.963486	0.174285	0.464537	0.851672	0.0253727	0.931445	0.981839	-0.214208	0.426842	0.634055	-0.00303439	0.991891	0.997389
carB	-0.138404	0.617182	0.726044	0.093717	0.660968	1	-0.0990051	0.773758	0.898705	-0.110219	0.706559	0.940416	-0.242632	0.524881	0.836634	-0.169758	0.557148	0.744382	-0.328533	0.285118	0.615706
cbpA	-0.255321	0.154726	0.239869	-0.0707325	0.62525	1	0.416087	0.113903	0.363512	0.00271543	0.99143	0.999479	0.0395171	0.879378	0.969702	0.765118	0.00124779	0.0121363	-0.131336	0.590426	0.823189
cbrR	-0.397931	0.125124	0.202183	-0.0139944	0.943669	1	-0.584599	0.053121	0.256804	-0.195032	0.474478	0.85201	-0.143737	0.731963	0.927632	-0.372914	0.239207	0.460441	-0.199874	0.542542	0.792491
cca	-0.835952	0.000106411	0.000428263	-0.144258	0.41799	1	-0.00195925	0.998877	1	0.145338	0.575195	0.887697	0.0216058	0.935865	0.981839	-0.333927	0.17704	0.389873	0.0647872	0.817612	0.935105
ccoN	2.22361	1.81866e-10	1.69811e-09	-0.0491888	0.853347	1	0.594111	0.124399	0.384831	-0.277355	0.472716	0.85201	0.48581	0.251238	0.652494	0.79462	0.0131646	0.0705275	0.373748	0.322695	0.641071
ccoO	2.36316	1.95827e-11	1.97519e-10	-0.0968897	0.720355	1	0.695086	0.0736008	0.301413	-0.397709	0.269561	0.735331	0.52356	0.159918	0.565669	0.693551	0.0154795	0.0800426	0.308397	0.382461	0.684909
ccoP	2.30159	3.98501e-12	4.31226e-11	-0.110945	0.65995	1	0.609993	0.103217	0.344903	-0.367197	0.30381	0.760222	0.498685	0.174077	0.585272	0.516894	0.0704455	0.215558	0.270747	0.433562	0.721426
ccoQ	2.42458	3.58547e-16	5.18465e-15	-0.156967	0.515533	1	0.725226	0.03757	0.210988	-0.417921	0.185259	0.640293	0.537177	0.111793	0.487121	0.608162	0.0173644	0.0857201	0.350546	0.286074	0.615706
cdsA	-0.603448	0.000941664	0.00294766	0.0693971	0.64548	1	-0.0510957	0.823952	0.919684	-0.318881	0.134432	0.572815	-0.432936	0.164913	0.570905	0.117113	0.626734	0.793863	-0.28656	0.295214	0.621225
cdtA	0.571248	0.00160502	0.00477705	0.049688	0.733221	1	0.408285	0.0595838	0.276888	0.0756622	0.706751	0.940416	0.364987	0.208467	0.614585	0.740504	0.000472002	0.00575561	0.141854	0.622482	0.842285
cdtB	0.790621	0.000230911	0.000845983	0.0095539	0.956394	1	0.609422	0.0102792	0.0982233	0.0958276	0.679605	0.924292	0.365702	0.296521	0.691178	0.835409	0.000190665	0.00280672	0.120943	0.738374	0.906464
cdtC	0.723137	0.000354775	0.00122559	0.0112801	0.942698	1	0.54288	0.0114961	0.106731	0.0220634	0.921028	0.994314	0.245359	0.478356	0.818552	0.620448	0.00592841	0.0389402	0.129771	0.67793	0.877763
ceuB	-4.30864	3.8251e-27	1.0081e-25	4.57598	3.61589e-60	1.84636e-58	-0.0603792	0.940536	0.97822	5.7171	1.2963e-32	7.06054e-31	1.30221	0.00116306	0.057589	0.458097	0.233281	0.455414	1.53821	9.28521e-06	0.000798528
ceuC	-3.44674	1.47989e-18	2.39419e-17	3.40496	9.14836e-28	3.64595e-26	-0.974306	0.0617774	0.279009	4.5759	2.50528e-17	8.5284e-16	0.977414	0.0101731	0.184699	-0.0775208	0.818527	0.907602	1.19052	0.000203899	0.0107474
ceuD	-3.24967	1.14836e-25	2.75944e-24	3.32449	3.14597e-33	1.31808e-31	0.0551749	0.870859	0.943164	4.50256	6.60389e-19	2.34582e-17	1.14186	0.00236879	0.0900139	0.369531	0.224539	0.447435	1.19435	0.000118628	0.00717919
ceuE	-2.52679	2.63964e-40	9.37647e-39	2.83578	1.10072e-44	5.28991e-43	0.054241	0.825663	0.919829	3.55209	5.41034e-26	2.21012e-24	0.787917	0.0405192	0.360365	0.257611	0.261492	0.487205	0.836524	0.00175181	0.0453169
cfa	-2.63213	9.99245e-25	2.33252e-23	-0.185183	0.308682	1	0.211274	0.418495	0.696355	-0.236498	0.379384	0.81289	-1.3062	0.000573215	0.0312211	0.685906	0.03371	0.132349	-0.786528	0.0380314	0.250643
cfbpA	-4.99071	9.0081e-43	3.50458e-41	5.72671	1.33368e-95	8.38169e-94	0.0640846	0.771868	0.898705	4.99678	2.95443e-32	1.5086e-30	-0.43655	0.302795	0.695778	-0.436577	0.201483	0.418496	-0.694609	0.0489033	0.285386
cfbpB	-4.10009	7.66963e-55	3.79763e-53	5.06356	2.65345e-91	1.60583e-89	-0.458253	0.211414	0.50125	4.41613	1.5875e-47	9.2642e-46	-0.100358	0.737252	0.927632	-0.626223	0.0431449	0.154499	-0.172115	0.468869	0.74662
cfbpC	-3.39271	3.32083e-60	1.7504e-58	4.6834	6.54824e-147	6.68739e-145	-0.49088	0.183948	0.471855	4.19229	2.50913e-61	1.78258e-59	0.195416	0.469451	0.814313	-0.693055	0.0400277	0.148701	0.246064	0.296123	0.621225
cfrA	-8.41796	8.52051e-51	3.76284e-49	8.49188	1.90293e-143	1.82906e-141	0.676329	0.0487303	0.24425	8.68325	1.30492e-72	1.12223e-70	0.331131	0.51778	0.835908	-0.909261	0.0336992	0.132349	-0.113752	0.792884	0.931311
cft	-0.142745	0.663859	0.764254	0.0205331	0.929062	1	-0.247176	0.484575	0.736554	-0.512986	0.134973	0.572815	-0.606195	0.179336	0.589708	0.79278	0.019762	0.0938697	-0.885332	0.0122575	0.142048
cgb	-2.83275	2.00756e-26	5.04669e-25	1.30629	1.08986e-09	3.29782e-08	0.254168	0.418218	0.696355	1.77392	6.29118e-07	1.58151e-05	-0.0565134	0.869613	0.968608	0.253259	0.317072	0.539202	0.193682	0.521502	0.779282
chaN	-6.82699	7.1422e-115	9.72529e-113	6.05278	2.04244e-137	1.85408e-135	-0.138704	0.766119	0.898174	5.89094	1.62185e-78	1.47228e-76	-0.298868	0.348773	0.73551	-0.0297723	0.914927	0.955876	-0.32528	0.205155	0.554087
cheA	0.760046	0.0184276	0.0413609	0.399493	0.0977805	0.755113	0.100876	0.782641	0.902812	0.202197	0.561309	0.880024	0.784581	0.0556639	0.397182	0.234337	0.454331	0.659365	0.544113	0.143554	0.48036
cheB_	-0.139387	0.509449	0.62355	-0.110995	0.468565	1	-0.174945	0.463098	0.727598	-0.285295	0.188442	0.640293	-0.297355	0.346981	0.735392	0.0943701	0.70647	0.845694	-0.283318	0.271586	0.610882
cheR	-0.458897	0.0132244	0.0306941	-0.113073	0.434579	1	0.0116259	0.951046	0.983057	-0.210507	0.317681	0.772457	-0.323588	0.283153	0.679469	0.0911117	0.68562	0.831562	-0.262428	0.285413	0.615706
cheV	0.652009	0.0341106	0.0688108	0.405603	0.0822978	0.689613	0.173144	0.634967	0.819346	0.250006	0.455582	0.851672	0.651544	0.101311	0.472536	0.351192	0.248295	0.472861	0.493215	0.157342	0.500783
cheW	0.925431	0.00283613	0.00786797	0.424375	0.0723756	0.656724	0.186306	0.609184	0.807933	0.226619	0.491887	0.85965	0.905336	0.0244826	0.287803	0.277445	0.382804	0.592893	0.694682	0.0500152	0.28878
cheY	0.448297	0.0823565	0.141802	-0.10342	0.60765	1	0.212633	0.492821	0.742868	0.036211	0.900119	0.994314	0.315516	0.375695	0.756948	0.164553	0.540516	0.731613	0.328064	0.267041	0.608996
chuA	-8.94061	1.3826e-87	1.07579e-85	9.43528	2.00568e-157	2.73107e-155	0.716045	0.107998	0.354398	9.11293	1.20555e-81	1.23117e-79	0.0545914	0.879262	0.969702	0.486199	0.127181	0.317272	-0.161258	0.640004	0.850606
chuB	-7.58028	6.72987e-93	5.49831e-91	8.08909	2.28518e-157	2.87229e-155	-0.159686	0.688561	0.851066	7.9449	8.21522e-88	1.11864e-85	0.228126	0.546758	0.843628	0.0683813	0.834624	0.918368	0.062811	0.851621	0.948568
chuC	-9.37046	9.66821e-170	7.89893e-167	9.77134	1.64922e-240	1.34741e-237	0.917602	0.0522672	0.255998	9.62219	3.33525e-165	5.4498e-162	0.400305	0.24571	0.645779	-0.0513693	0.861376	0.924309	0.237417	0.410024	0.702285
chuD	-6.50057	4.69155e-59	2.39562e-57	7.35153	4.88756e-112	3.63012e-110	-0.176325	0.604234	0.807061	6.72481	6.14285e-56	3.86055e-54	-0.153375	0.724536	0.924904	0.115351	0.755181	0.877432	-0.237788	0.487483	0.759928
chuZ	-4.67598	3.0916e-39	1.07483e-37	5.02295	1.19984e-81	6.53515e-80	-0.177209	0.426206	0.702411	4.49394	3.56485e-31	1.76514e-29	-0.133473	0.760399	0.939503	0.14432	0.650727	0.813533	-0.262503	0.436965	0.724873
Cj0004c	0.40474	0.0694737	0.123391	0.0553577	0.742421	1	0.720227	0.00177112	0.0332644	0.140088	0.585135	0.887697	0.32082	0.324045	0.710723	0.819546	0.0017973	0.0161362	0.235599	0.409171	0.702285
Cj0005c	0.310367	0.18356	0.275923	0.0819331	0.656457	1	1.11902	1.38862e-06	0.000174539	0.133223	0.563168	0.880024	0.310491	0.328826	0.71928	1.0722	0.000238077	0.0033108	0.206142	0.477065	0.752958
Cj0006	0.230597	0.277471	0.390851	-0.00452087	0.976373	1	0.0359927	0.864925	0.943164	0.219317	0.336779	0.78839	0.575727	0.0646062	0.419611	-0.134026	0.624164	0.791836	0.561717	0.0407961	0.254415
Cj0008	1.19495	6.24784e-06	3.30387e-05	1.60926	1.86109e-09	5.52913e-08	1.50409	0.00430931	0.0572472	-0.0139028	0.967281	0.997184	-0.387353	0.311405	0.701486	0.0347899	0.903675	0.948273	-0.14906	0.640361	0.850606
Cj0011c	2.72553	7.96529e-21	1.53121e-19	-2.53618	1.30428e-29	5.328e-28	1.27448	0.00073041	0.0180832	0.70569	0.0694232	0.437147	1.10382	0.000236705	0.015471	0.703474	0.00426391	0.0313156	0.961506	0.000275875	0.0140868
Cj0014c	1.26889	1.58171e-09	1.3461e-08	-0.0217729	0.912931	1	0.774617	0.00929942	0.0926539	-0.0875242	0.773229	0.960803	0.328625	0.24419	0.645779	0.850367	0.000524949	0.00617098	0.39352	0.0936844	0.401786
Cj0015c	0.69929	0.000523984	0.00173318	0.160595	0.364832	1	0.293692	0.217158	0.506201	-0.0867436	0.683026	0.92466	0.19605	0.509026	0.834252	0.723133	0.00205894	0.0180876	0.0973985	0.707671	0.896383
Cj0016	-0.224502	0.287582	0.40301	0.119699	0.486113	1	0.0201013	0.928365	0.974286	0.0669366	0.787638	0.964085	0.0581492	0.844296	0.957066	0.212015	0.361552	0.575244	0.021339	0.937453	0.979794
Cj0017c	-1.40322	0.0010058	0.00312448	0.951415	0.000848845	0.0169148	1.99981	2.39207e-05	0.00150381	2.66152	8.47095e-07	2.0972e-05	1.37458	0.0108482	0.190602	0.833312	0.0310885	0.126547	1.26051	0.00732527	0.104996
Cj0018c	-1.31561	0.000392758	0.00134206	0.950796	4.88878e-05	0.00114118	1.94578	7.41915e-07	0.000108787	2.64995	1.13754e-08	3.26095e-07	1.3553	0.00594084	0.13118	0.925205	0.0111012	0.0629571	1.29586	0.00282625	0.0552303
Cj0019c	-0.146454	0.51133	0.625384	0.0690205	0.678168	1	0.180374	0.452266	0.72044	0.0971218	0.664891	0.916048	0.161844	0.613116	0.874387	0.148931	0.552209	0.739746	-0.0890266	0.751734	0.91462
Cj0020c	-0.187102	0.344687	0.459395	0.131115	0.391274	1	0.28441	0.202916	0.494708	0.182176	0.360716	0.799024	0.223552	0.450848	0.806709	0.261325	0.280943	0.505899	-0.122937	0.655223	0.860639
Cj0021c	2.40036	7.29686e-21	1.41941e-19	0.154421	0.377944	1	0.72253	0.00121683	0.0261619	-0.0900989	0.724085	0.948919	0.547781	0.209509	0.614585	0.612687	0.0529931	0.176356	0.313544	0.419624	0.7098
Cj0022c	-0.220592	0.393993	0.508574	0.103657	0.612673	1	-0.0940654	0.7679	0.898174	-0.135375	0.644898	0.913075	-0.278189	0.454367	0.809635	-0.147581	0.592711	0.772996	-0.223115	0.46984	0.74662
Cj0025c	-4.54124	9.97344e-67	5.82021e-65	-0.000666237	0.997864	1	0.152234	0.586419	0.798653	1.06111	0.0183888	0.207223	-0.306491	0.51614	0.835908	-0.716954	0.032105	0.128387	-0.0320879	0.940987	0.979794
Cj0030	-0.584884	0.0571285	0.104768	-0.311986	0.170163	0.993428	-0.0906294	0.792403	0.90711	-0.310507	0.340003	0.790625	-0.127132	0.779978	0.941769	0.384413	0.410803	0.619808	0.138422	0.732003	0.906464
Cj0031	-0.13814	0.461229	0.576664	0.0397044	0.795261	1	-0.085499	0.724484	0.871435	-0.167504	0.40932	0.828103	0.00494666	0.975778	0.997137	0.187345	0.387478	0.596204	0.0134582	0.954064	0.984516
Cj0032	-0.0649761	0.761099	0.837466	-0.41019	0.024229	0.304601	-0.0183086	0.956548	0.984133	-0.483133	0.0748439	0.454628	-0.248002	0.449377	0.806709	0.0495508	0.83552	0.918734	-0.27731	0.31103	0.630759
Cj0033	-0.0817083	0.700309	0.789176	-0.206316	0.194754	1	0.360397	0.0955121	0.334748	-0.223929	0.353534	0.795896	-0.34454	0.285635	0.68147	0.308951	0.185819	0.399967	-0.215208	0.415988	0.705841
Cj0034c	-1.053	2.33949e-05	0.0001086	0.0332186	0.841728	1	0.961807	5.0083e-05	0.00272785	0.062629	0.779001	0.963579	-0.402019	0.253571	0.653832	1.05379	0.00115572	0.0115856	-0.45651	0.101081	0.416035
Cj0035c	-1.67948	1.4591e-12	1.65649e-11	-0.0439201	0.85497	1	1.15298	0.000290926	0.00932104	0.978714	0.015143	0.179301	0.232046	0.460986	0.812569	0.630515	0.00598721	0.0389575	0.608057	0.0175996	0.176428
Cj0036	-0.500715	0.0199112	0.0440852	-0.157691	0.290846	1	0.0590514	0.780154	0.902812	-0.226227	0.353858	0.795896	-0.165509	0.600409	0.863773	0.303472	0.228822	0.453206	-0.251646	0.334568	0.649256
Cj0037c	1.25191	0.000742483	0.00238353	-0.786985	0.016363	0.226586	1.50066	0.00591224	0.0690043	0.351559	0.509992	0.864096	-0.376436	0.268154	0.666101	1.7138	9.96176e-08	3.78547e-06	0.268239	0.407481	0.700868
Cj0038c	0.536139	0.0377472	0.0744914	-0.312845	0.117425	0.829599	0.382724	0.150204	0.422932	0.500738	0.0905968	0.487447	0.693838	0.0731586	0.42931	0.0707912	0.81901	0.907602	0.723625	0.0295201	0.228892
Cj0040	2.65006	2.45417e-21	5.14116e-20	-0.605231	0.0122202	0.18319	0.722	0.00527653	0.065317	-0.783586	0.0198226	0.215474	-2.69103	6.68434e-08	1.09222e-05	3.34305	1.57965e-32	1.29058e-29	-0.692592	0.117003	0.446687
Cj0044c	0.0545575	0.842962	0.897329	0.246203	0.29053	1	0.882572	0.00229724	0.0379759	-0.548076	0.0597488	0.40679	-1.01146	0.0132265	0.214611	1.13043	1.73796e-05	0.000399976	-0.560306	0.137823	0.479155
Cj0045c	0.421023	0.132978	0.213026	0.225471	0.363843	1	1.01454	0.00048053	0.0135377	-0.370107	0.249815	0.713152	-0.75747	0.0487907	0.381743	1.42864	2.50855e-08	1.02474e-06	-0.287787	0.42578	0.714483
Cj0054c	-0.397995	0.0669193	0.119504	0.0481663	0.794603	1	-0.121484	0.636528	0.819346	0.308959	0.1766	0.640293	0.0480167	0.883465	0.971192	-0.104024	0.686142	0.831562	0.31441	0.269728	0.610438
Cj0055c	-0.570672	0.00120172	0.00367718	0.0799806	0.599631	1	0.0168198	0.931554	0.974771	-0.149292	0.475146	0.85201	-0.458763	0.209901	0.614585	-0.448751	0.0459986	0.161291	-0.607423	0.0277838	0.226769
Cj0056c	0.300375	0.229976	0.333139	0.167429	0.41919	1	0.360638	0.243805	0.537972	-0.172373	0.517947	0.864096	-0.379592	0.270986	0.666855	-0.0261044	0.92295	0.960574	-0.479009	0.0947368	0.403347
Cj0057	-0.810538	0.000286143	0.00102087	-0.149067	0.447614	1	0.751592	0.0159367	0.129555	0.385181	0.234001	0.697418	-0.029154	0.937898	0.981839	0.54566	0.0345506	0.134271	0.285013	0.321298	0.640244
Cj0058	-0.493502	0.021496	0.046708	-0.23161	0.176344	1	0.423277	0.100884	0.340589	-0.0918037	0.732094	0.948919	-0.529182	0.0950169	0.463456	-0.170399	0.462708	0.667902	-0.192903	0.485384	0.758963
Cj0062c	-0.441524	0.0229686	0.0495127	-0.210095	0.191138	1	0.245154	0.275869	0.575695	-0.286286	0.208799	0.669646	-0.469654	0.153825	0.557318	0.508523	0.0274308	0.116724	-0.374753	0.189431	0.534596
Cj0063c	0.0138864	0.938545	0.963911	-0.0355299	0.805284	1	-0.181815	0.428458	0.703331	-0.315654	0.12452	0.56034	-0.179027	0.574925	0.852734	0.0482309	0.825965	0.91068	-0.251366	0.322897	0.641071
Cj0067	-0.0266055	0.889684	0.934883	0.088566	0.566247	1	-0.283029	0.2959	0.596178	0.0247118	0.90869	0.994314	0.166346	0.561518	0.849557	-0.241356	0.25443	0.478961	0.162964	0.521758	0.779282
Cj0069	0.76425	0.0230623	0.0496492	0.171392	0.475842	1	-0.596066	0.130541	0.391051	-0.353626	0.389251	0.81289	-0.648117	0.115284	0.491956	0.163829	0.657985	0.816982	-0.902063	0.0100737	0.1247
Cj0070c	0.467964	0.133391	0.213478	-0.0758543	0.753321	1	-0.604036	0.11191	0.360216	-0.551155	0.129265	0.567792	-0.536616	0.230993	0.634356	0.495562	0.179575	0.390712	-0.628787	0.0877059	0.390494
Cj0073c	4.89515	2.14376e-43	8.54367e-42	-0.333878	0.155739	0.959972	-0.121247	0.729142	0.872833	-0.67733	0.0629044	0.412194	0.948259	0.0450257	0.370163	1.085	0.000145613	0.00226602	0.753015	0.0797278	0.369052
Cj0074c	5.08551	6.19356e-41	2.24895e-39	-0.311869	0.207457	1	0.0352755	0.910399	0.965804	-0.667654	0.0812795	0.467644	1.13435	0.0177858	0.242184	1.23313	2.02639e-05	0.000448903	0.886263	0.0381407	0.250643
Cj0075c	4.87981	2.52162e-35	8.24065e-34	-0.276387	0.30408	1	0.0121299	0.960098	0.984191	-0.661682	0.0738132	0.451726	1.0852	0.037441	0.349592	1.24799	4.06931e-05	0.000791579	0.866431	0.0707042	0.3459
Cj0080	0.592712	0.0258461	0.0546346	-0.445466	0.0508247	0.528965	0.71071	0.0235246	0.163535	1.19423	0.0205957	0.217519	1.63153	0.0060994	0.132886	1.09199	0.000635166	0.00710864	1.51006	0.000775242	0.0281939
Cj0085c	0.708255	0.000558387	0.00183952	0.0393247	0.800328	1	-0.461437	0.0711748	0.295928	-0.235734	0.316819	0.771525	0.408421	0.162108	0.56844	-0.110692	0.64402	0.807001	0.186228	0.515088	0.776097
Cj0089	1.46994	1.6212e-07	1.07684e-06	-0.238127	0.351818	1	-0.653851	0.0597375	0.276888	-0.922032	0.00543816	0.0815225	-0.31132	0.297851	0.692116	-0.355156	0.225964	0.449218	-0.36132	0.136507	0.477628
Cj0090	1.17705	1.16569e-08	8.85923e-08	-0.285566	0.129251	0.86781	-0.432601	0.102019	0.342297	-0.813754	0.000497558	0.0106975	-0.206569	0.493048	0.825073	-0.404733	0.118811	0.302866	-0.370955	0.160287	0.50174
Cj0091	0.65503	0.0224498	0.0485225	-0.208531	0.339007	1	-0.237164	0.505463	0.752888	-0.791396	0.00855087	0.113594	-0.723285	0.0488488	0.381743	-0.240145	0.41886	0.62733	-0.918489	0.00202676	0.0480312
Cj0092	1.05042	0.000422186	0.00142238	-0.259818	0.258889	1	0.112598	0.741198	0.882095	-0.610042	0.0420824	0.336329	-0.421694	0.265255	0.664766	-0.156451	0.581572	0.765127	-0.588039	0.0621418	0.327547
Cj0093	1.11044	1.48083e-05	7.15883e-05	-0.219689	0.341257	1	-0.000170023	0.988209	0.996618	-0.563085	0.0355057	0.313602	-0.244045	0.471534	0.814748	-0.481013	0.0408034	0.150183	-0.445688	0.133655	0.473215
Cj0100	-0.687567	0.00936618	0.0228083	-0.0733104	0.701404	1	-0.856372	0.00258067	0.0408839	-0.298711	0.24565	0.70797	-0.44779	0.245749	0.645779	-0.535982	0.0575314	0.185052	-0.459277	0.133013	0.473215
Cj0101	-0.766054	0.000231527	0.000846344	-0.0373016	0.820619	1	-0.727499	0.00294291	0.0449413	-0.224825	0.281016	0.73848	-0.460906	0.139155	0.531258	-0.663875	0.00682675	0.042094	-0.413965	0.100161	0.41329
Cj0111	-0.0189452	0.933964	0.962231	-0.131666	0.494436	1	-0.202204	0.380692	0.668154	0.364284	0.19377	0.647486	0.594266	0.0756807	0.42931	-0.149089	0.598817	0.77676	0.643861	0.0216425	0.204415
Cj0114	0.849913	0.00369779	0.00997061	-0.034919	0.87168	1	-0.33393	0.326797	0.623088	-0.37751	0.218211	0.680273	0.302883	0.421456	0.788843	-0.0581811	0.842776	0.919904	0.125067	0.706898	0.896383
Cj0118	0.94118	0.000133507	0.000525662	-0.0250034	0.900608	1	-0.486572	0.101434	0.341034	-0.119958	0.671875	0.919295	0.562331	0.0779309	0.432601	-0.703447	0.0156493	0.080618	0.611766	0.0253791	0.218876
Cj0119	0.752215	0.000247151	0.000891489	-0.0394944	0.832028	1	-1.02984	0.000191654	0.00728287	-0.134837	0.563505	0.880024	0.491292	0.105865	0.475229	-0.966694	0.000157428	0.00240409	0.688796	0.00831274	0.111552
Cj0120	0.488464	0.0583642	0.10691	-0.0628995	0.782935	1	-0.85831	0.00464545	0.0602433	0.155273	0.648302	0.913186	0.423254	0.268642	0.666101	-1.13646	7.5339e-05	0.0013237	0.7805	0.013409	0.150883
Cj0121	0.909209	0.000772784	0.00246627	-0.105752	0.650411	1	0.169969	0.589276	0.80015	0.23984	0.50745	0.864096	0.741639	0.0993842	0.472075	-0.9114	0.00264933	0.0218978	0.946714	0.00494433	0.0807904
Cj0122	0.114303	0.713577	0.800557	-0.0435789	0.845161	1	0.667338	0.0344838	0.203025	-0.0383532	0.904871	0.994314	-0.252922	0.599464	0.863773	0.866719	0.00702154	0.0431323	0.194359	0.593446	0.824567
Cj0123c	0.366767	0.189782	0.282426	0.0598147	0.741099	1	0.785019	0.00150965	0.0297201	0.724194	0.0207668	0.217519	1.04803	0.0141941	0.214752	-0.285281	0.379525	0.588931	1.08901	0.00163353	0.0442014
Cj0124c	0.307193	0.157586	0.24361	0.0807687	0.594826	1	0.816147	0.000479191	0.0135377	0.490398	0.0333207	0.304167	0.969195	0.00361583	0.101796	0.200436	0.417554	0.627099	0.997047	0.000717523	0.027915
Cj0125c	0.082955	0.748288	0.828392	0.19381	0.265424	1	0.858892	0.000346532	0.0108891	0.666001	0.0125306	0.152799	1.05132	0.0031915	0.0995097	-0.0181153	0.949328	0.975599	0.946479	0.00252114	0.0521461
Cj0126c	-0.0852233	0.671086	0.767896	0.0730637	0.641931	1	0.476287	0.0299963	0.187902	0.379794	0.0790705	0.461433	0.644833	0.0363146	0.347006	-0.0572246	0.800057	0.902203	0.61495	0.0199366	0.19276
Cj0128c	-0.0793876	0.712404	0.800557	0.061713	0.726775	1	-0.252345	0.329547	0.625452	0.306556	0.208635	0.669646	0.0851391	0.77288	0.94029	-0.617776	0.0123029	0.0669494	0.323456	0.209183	0.559004
Cj0129c	-0.0255947	0.922531	0.953694	0.0414798	0.834976	1	0.000150797	0.988059	0.996618	0.175658	0.547932	0.878085	0.175921	0.623047	0.882964	-0.164441	0.568734	0.75487	0.103021	0.732483	0.906464
Cj0131	-0.0275529	0.912861	0.950679	0.0584586	0.769467	1	-0.555227	0.0809451	0.315693	-0.271823	0.308548	0.763641	-0.0744154	0.849324	0.958144	-0.30169	0.263733	0.488093	-0.36938	0.191706	0.537975
Cj0133	-0.0925927	0.667593	0.765992	0.11949	0.560484	1	-0.587797	0.110441	0.357997	0.0219806	0.926539	0.994314	-0.00339455	0.999083	1	-0.768055	0.000506055	0.0060801	0.0264332	0.914222	0.978925
Cj0135	0.0900228	0.687128	0.779158	-0.124118	0.493784	1	-0.283884	0.347372	0.642752	-0.148599	0.551671	0.878085	0.0134312	0.953634	0.985602	0.199566	0.401677	0.609416	0.069441	0.789624	0.931311
Cj0138	0.130956	0.523064	0.636875	0.00247902	0.9914	1	0.272027	0.261937	0.555851	0.207291	0.432411	0.847194	0.489956	0.104787	0.474301	0.128642	0.593017	0.772996	0.491392	0.0664587	0.333109
Cj0139	0.240937	0.176839	0.268633	-0.0614757	0.671399	1	0.463846	0.0524842	0.255998	0.0356048	0.879201	0.994314	0.382177	0.177454	0.589708	0.00944391	0.967214	0.982853	0.403266	0.117704	0.447274
Cj0140	-0.185423	0.366772	0.481757	-0.0910244	0.591498	1	-0.000250262	0.993986	0.998279	0.153669	0.545882	0.878085	0.205926	0.494325	0.825073	-0.554967	0.0162379	0.0826565	0.43875	0.120275	0.451286
Cj0141c	-0.00685744	0.972477	0.983918	0.145685	0.39359	1	-0.202854	0.482993	0.735518	0.391887	0.115832	0.558315	0.3933	0.193491	0.60256	-0.686174	0.00576834	0.0386211	0.403254	0.120417	0.451286
Cj0142c	-0.0039907	0.983137	0.989813	0.122413	0.387118	1	-0.244865	0.368521	0.660992	0.304117	0.13627	0.573878	0.515458	0.0850936	0.449037	-0.147313	0.525312	0.716494	0.388688	0.162411	0.502614
Cj0144	0.12712	0.676006	0.771904	-0.0449121	0.852967	1	0.321648	0.385493	0.671035	-0.10742	0.751117	0.954476	0.325317	0.402621	0.773316	0.456218	0.125798	0.315268	0.075488	0.825041	0.936021
Cj0145	-0.872795	5.63738e-05	0.000239882	-0.00622142	0.977622	1	0.519482	0.0372936	0.210857	1.16589	1.23253e-06	3.00589e-05	0.0980672	0.73644	0.927632	-0.0105783	0.962223	0.979424	0.293615	0.231147	0.583763
Cj0148c	0.0384925	0.877587	0.924569	-0.0787122	0.73034	1	-0.165681	0.605976	0.807061	-0.373889	0.207565	0.668956	-0.152736	0.665406	0.90147	-0.659287	0.0117519	0.0646554	-0.0250852	0.932853	0.979794
Cj0150c	0.413315	0.0549212	0.101517	0.0595749	0.728299	1	-0.195628	0.434581	0.707253	-0.318282	0.133829	0.572815	0.147398	0.621337	0.881934	-0.237887	0.325742	0.543692	-0.11019	0.661485	0.864702
Cj0151c	0.214588	0.253642	0.363554	0.0103567	0.949977	1	-0.410715	0.0717207	0.296084	-0.203319	0.315919	0.771525	0.19418	0.504619	0.829524	-0.210981	0.319481	0.539847	0.145854	0.543255	0.792491
Cj0152c	-0.154392	0.495138	0.609228	0.010605	0.951231	1	-0.457442	0.0618346	0.279009	-0.193843	0.389976	0.81289	0.0256185	0.927407	0.981828	-0.241062	0.339254	0.555452	-0.123007	0.65283	0.859534
Cj0153c	-0.0193334	0.93111	0.95996	0.0380057	0.827932	1	-0.773589	0.0108487	0.102467	-0.19385	0.398227	0.817907	-0.135144	0.685339	0.913412	-0.322862	0.186276	0.399967	-0.20725	0.448064	0.734685
Cj0154c	0.884584	0.000398459	0.00135626	-0.365444	0.0674405	0.634	0.449186	0.0701631	0.294121	0.356449	0.12575	0.561408	1.03698	0.00434164	0.107489	0.139825	0.663283	0.81893	1.27862	0.00019041	0.010371
Cj0156c	0.716056	0.00830172	0.0205842	0.0270315	0.903107	1	-0.237252	0.480254	0.733397	0.0215924	0.94052	0.994314	0.106926	0.770708	0.94029	-0.372676	0.178159	0.389873	0.388669	0.256012	0.601232
Cj0157c	0.470065	0.118711	0.1932	0.0374995	0.873678	1	0.00842178	0.970761	0.989534	-0.102339	0.730302	0.948919	-0.227423	0.605712	0.867427	0.0972262	0.781469	0.891465	0.255353	0.483872	0.757325
Cj0158c	0.168759	0.407604	0.522373	0.143377	0.359377	1	0.13085	0.589907	0.80015	-0.040571	0.869362	0.994314	0.146391	0.62178	0.881934	0.211305	0.349646	0.56399	0.0917322	0.725203	0.903877
Cj0159c	-0.194401	0.316209	0.430572	0.171888	0.285741	1	-0.322742	0.235962	0.526725	0.0744734	0.72839	0.948919	0.079086	0.773368	0.94029	-0.027721	0.894489	0.944183	0.00362324	0.988226	0.996602
Cj0160c	-0.377226	0.0823076	0.141802	0.0925293	0.622979	1	-0.111892	0.691758	0.852695	0.0081903	0.975992	0.999479	0.0390547	0.882841	0.971192	-0.242554	0.277504	0.504384	-0.140572	0.566459	0.810503
Cj0162c	-0.224729	0.294781	0.408543	-0.0255823	0.885028	1	-0.14439	0.558642	0.782866	-0.342533	0.148403	0.597268	-0.0665714	0.833834	0.953891	0.0911578	0.678733	0.827032	-0.214974	0.395207	0.692142
Cj0163c	-0.396929	0.077078	0.134701	0.0619121	0.752329	1	-0.205344	0.47634	0.732369	-0.14823	0.584631	0.887697	-0.141936	0.654638	0.899656	0.0824043	0.71446	0.850275	-0.191644	0.465459	0.744188
Cj0167c	0.247311	0.366537	0.481757	-0.406561	0.129412	0.86781	0.372762	0.23484	0.525656	0.431786	0.234749	0.697418	0.698848	0.0764066	0.42931	0.177598	0.640477	0.80565	0.985466	0.00518606	0.0839012
Cj0168c	-2.47824	6.63234e-08	4.69145e-07	-0.11972	0.724419	1	-0.402477	0.346237	0.641497	-0.0795424	0.819427	0.976436	-0.91451	0.0526335	0.386064	-0.189664	0.615457	0.785903	-0.893898	0.0236969	0.210439
Cj0170	-0.381519	0.1105	0.181465	1.59656	1.28729e-12	4.38214e-11	-0.258952	0.252705	0.547818	0.000992057	0.997587	1	-0.332695	0.323005	0.710723	0.574371	0.0357699	0.137525	-0.242125	0.369904	0.67458
Cj0171	-0.481061	0.0510768	0.0952977	3.20468	7.59127e-34	3.26425e-32	-0.393187	0.1527	0.425062	0.355012	0.140848	0.580986	-0.311246	0.359859	0.749058	0.347564	0.260951	0.486752	-0.181449	0.50214	0.769696
Cj0172c	-0.331665	0.178885	0.270646	1.27805	4.37057e-10	1.37337e-08	-0.0456432	0.881852	0.949865	0.96787	0.00100211	0.0202155	0.26017	0.451614	0.806709	0.0275925	0.926444	0.962983	0.18331	0.525201	0.780697
Cj0176c	-4.96245	5.65206e-81	4.19794e-79	5.56781	1.36575e-186	3.18806e-184	0.0453307	0.894294	0.958674	4.89527	4.82222e-58	3.1518e-56	-0.4567	0.13361	0.522293	0.000147081	0.999833	0.999966	-0.450878	0.0961583	0.404955
Cj0182	-1.5181	3.20799e-10	2.92841e-09	0.881278	8.4111e-05	0.0018827	-0.412696	0.271065	0.569306	0.982425	9.5427e-05	0.00222754	-0.0941273	0.754633	0.936099	-0.867212	0.00110927	0.0111886	-0.0377073	0.880321	0.968352
Cj0183	-0.254818	0.347599	0.462851	0.0627459	0.751454	1	0.0773154	0.786397	0.903164	-0.163626	0.530483	0.866809	-0.335399	0.370551	0.756664	-0.200727	0.494605	0.694316	-0.449449	0.13336	0.473215
Cj0184c	-0.46412	0.0306609	0.0627818	-0.136163	0.475215	1	0.346836	0.149827	0.422827	0.626625	0.0542129	0.378607	0.719925	0.0309777	0.320364	-0.575	0.0177406	0.0869806	0.780576	0.00767259	0.108078
Cj0185c	-0.146287	0.600284	0.712319	-0.301263	0.125358	0.85705	0.772789	0.00611275	0.0708386	0.717159	0.0395873	0.325054	0.985197	0.0147789	0.215614	-0.213188	0.475405	0.679974	1.01689	0.00448522	0.0740287
Cj0186c	0.242359	0.384513	0.499042	-0.295583	0.0947686	0.742549	0.848388	0.00129447	0.0264769	0.810239	0.0180389	0.204691	1.27068	0.00294206	0.0981088	-0.170798	0.558864	0.746066	1.16104	0.00204013	0.0480312
Cj0188c	-0.0147807	0.951143	0.968932	-0.038607	0.841824	1	0.230557	0.366699	0.660992	0.274391	0.323418	0.774766	0.572518	0.0968183	0.466334	-0.349024	0.189948	0.403784	0.736495	0.0134816	0.150883
Cj0189c	0.486499	0.0381431	0.0750913	-0.104012	0.587981	1	0.119109	0.631872	0.819346	0.071762	0.79062	0.964085	0.671053	0.0593074	0.412375	0.0069486	0.980448	0.989469	0.776192	0.012708	0.14444
Cj0190c	0.112948	0.558487	0.672985	0.0422135	0.784853	1	-0.287478	0.211973	0.50125	0.265882	0.259332	0.717004	0.509169	0.103319	0.472536	-0.793908	0.000437696	0.0054595	0.556206	0.0325513	0.238173
Cj0198c	0.616972	0.0112592	0.0265859	0.0880811	0.669008	1	0.0130127	0.96105	0.984383	0.1157	0.680102	0.924292	0.615777	0.0897948	0.458443	0.2851	0.277923	0.504585	0.389885	0.246264	0.600471
Cj0199c	0.378839	0.184654	0.276811	-0.1146	0.653494	1	-0.212184	0.540999	0.773396	-0.184375	0.556323	0.879992	0.124627	0.715272	0.92391	0.728435	0.0267716	0.115422	0.140915	0.691335	0.886847
Cj0200c	0.603128	0.00151275	0.00454381	-0.691358	1.55973e-06	4.04538e-05	0.942966	0.00216858	0.0372996	0.614969	0.019622	0.215474	0.971886	0.00284243	0.0981088	1.00997	7.23304e-05	0.00128465	0.86924	0.00117297	0.0357511
Cj0201c	-1.1278	0.00197154	0.00571186	-0.49878	0.189611	1	-1.06615	0.0286964	0.185309	-0.103254	0.861976	0.994314	-0.758898	0.0924369	0.460494	-0.671539	0.0452653	0.159748	-0.539244	0.165992	0.503906
Cj0202c	0.410595	0.170618	0.260886	-0.263062	0.290833	1	-1.10412	0.0050926	0.0650008	-0.904344	0.00806777	0.108055	-1.01209	0.0132654	0.214611	-0.109294	0.753634	0.877093	-0.65485	0.0898155	0.393454
Cj0203	-0.966659	9.22621e-05	0.000374085	0.0749197	0.706066	1	0.697116	0.00893595	0.0906916	0.705048	0.0725062	0.447076	0.210064	0.600518	0.863773	0.4303	0.150703	0.354028	0.396731	0.226536	0.578556
Cj0204	-0.0644127	0.754967	0.832962	0.0604593	0.733165	1	0.661927	0.00979488	0.0947032	0.557834	0.0169793	0.196767	0.391361	0.192309	0.60256	-0.365435	0.138526	0.332462	0.38267	0.13697	0.478226
Cj0208	0.406438	0.144419	0.227341	-0.0701237	0.737665	1	0.162684	0.518244	0.763421	0.613099	0.0470712	0.359413	0.725742	0.0585097	0.408567	-0.503808	0.138046	0.332356	0.83077	0.0115084	0.134879
Cj0225	-0.947572	0.0012093	0.00369346	-0.406884	0.0945682	0.742549	1.36395	5.92204e-05	0.00288556	1.15924	0.00350677	0.05847	0.560938	0.203467	0.614585	0.00559306	0.987254	0.992112	0.741586	0.0346389	0.244455
Cj0229	-0.171497	0.462279	0.577054	0.0369454	0.815291	1	0.388866	0.0836732	0.318699	-0.100695	0.714963	0.945186	-0.118763	0.722349	0.924904	0.44377	0.0908242	0.253687	-0.206219	0.450796	0.738077
Cj0230c	-0.170486	0.357628	0.472404	-0.0713613	0.644122	1	-0.267398	0.229916	0.520336	0.0576924	0.801217	0.971177	-0.0380768	0.905948	0.978426	-0.745201	0.000586897	0.00670623	0.335041	0.16728	0.504727
Cj0232c	-0.238618	0.206096	0.302842	-0.0816845	0.607314	1	-0.101447	0.665422	0.836384	0.0218706	0.928334	0.994314	-0.130815	0.674839	0.906814	-0.433345	0.0562698	0.182037	0.14158	0.573702	0.812717
Cj0236c	-0.585976	0.0403571	0.0785042	0.121576	0.567304	1	-0.41428	0.221647	0.512991	0.0522725	0.86387	0.994314	-0.033246	0.949731	0.984712	-0.251923	0.403571	0.61061	-0.0763558	0.813546	0.934177
Cj0238	0.0633971	0.737481	0.819605	0.0147796	0.926589	1	0.640177	0.00545797	0.0662253	0.275215	0.210927	0.671892	0.309025	0.261611	0.664174	0.642536	0.0057908	0.0386211	0.312088	0.179585	0.517726
Cj0239c	-1.8262	3.51667e-10	3.17472e-09	-0.150421	0.392113	1	0.52214	0.045632	0.239752	0.782495	0.0461009	0.354374	0.072366	0.839128	0.955495	0.864112	0.00581929	0.0386533	0.097343	0.762044	0.921583
Cj0240c	-2.65188	4.95688e-19	8.35004e-18	-0.0993881	0.551756	1	0.468553	0.0564013	0.26668	0.935495	0.0206268	0.217519	-0.10218	0.806027	0.947209	0.680626	0.0208073	0.0978377	-0.0713089	0.824763	0.936021
Cj0241c	-2.20692	1.03453e-10	9.88555e-10	-0.273959	0.225316	1	0.108572	0.727369	0.871989	0.75691	0.0856059	0.480687	-0.227908	0.591539	0.859424	0.169798	0.61564	0.785903	0.474765	0.273175	0.610882
Cj0243c	2.2919	1.46996e-12	1.65649e-11	-0.956875	0.000101792	0.00224769	0.639749	0.0411528	0.224519	-0.552543	0.165493	0.628873	-1.27578	0.00475745	0.109488	2.44258	2.08006e-13	1.41617e-11	-0.325579	0.454284	0.739968
Cj0246c	-0.649364	0.0286382	0.0595354	-0.0463583	0.856205	1	0.0642249	0.829486	0.922028	0.701094	0.0364637	0.316924	1.13534	0.0266213	0.297557	0.00798117	0.982291	0.990169	1.05328	0.0137508	0.151816
Cj0247c	-3.19911	1.10593e-11	1.15101e-10	-0.169823	0.769461	1	-0.148326	0.943083	0.979655	0.890633	0.0967589	0.508373	-0.705963	0.16304	0.569246	-0.706199	0.0815743	0.237598	-0.434809	0.328893	0.644062
Cj0248	0.0387956	0.865675	0.915542	-0.00322833	0.986052	1	-0.120943	0.651946	0.831556	-0.116933	0.630412	0.911588	0.0175535	0.94559	0.98318	0.285555	0.268815	0.492662	-0.159955	0.549557	0.796655
Cj0249	-0.220062	0.262042	0.372651	-0.0506375	0.770296	1	-0.0900025	0.72131	0.86919	0.0233173	0.919252	0.994314	-0.233388	0.440753	0.803784	-0.409614	0.0636849	0.199351	-0.182685	0.460947	0.743522
Cj0250c	0.649949	0.000270969	0.000973107	0.0628924	0.650742	1	0.78492	0.000374779	0.0111343	0.34188	0.0771789	0.460225	0.582484	0.0530723	0.387144	0.804436	0.000201904	0.00291956	0.394965	0.147503	0.483733
Cj0251c	1.07709	3.53528e-06	1.97155e-05	0.0781791	0.629421	1	0.752764	0.000717474	0.0180362	0.182908	0.454705	0.851672	0.667047	0.0604791	0.415222	1.16749	3.84678e-06	0.000104761	0.289626	0.421737	0.711898
Cj0253	0.451687	0.03512	0.0706724	0.059357	0.718569	1	0.167183	0.455984	0.72408	-0.153199	0.542514	0.875677	0.0994312	0.740857	0.927632	0.719491	0.00427379	0.0313156	-0.0987235	0.730329	0.906464
Cj0254	0.324292	0.0899582	0.153436	0.114661	0.488333	1	0.160785	0.47196	0.732369	-0.117891	0.581798	0.887697	0.0683001	0.796847	0.947209	0.312857	0.157096	0.362464	-0.0788446	0.741378	0.909468
Cj0255c	-0.142425	0.478236	0.592896	0.0550397	0.724766	1	0.754625	0.000456265	0.0133132	0.556893	0.0104497	0.132362	0.621187	0.0414014	0.360462	0.224915	0.342033	0.558324	0.584549	0.0263259	0.222497
Cj0256	-0.519258	0.0257031	0.0544027	-0.0575642	0.739255	1	-0.243732	0.337974	0.632589	0.141205	0.588148	0.889024	0.19332	0.538505	0.841607	-0.287595	0.263886	0.488093	0.192515	0.488127	0.759928
Cj0258	-0.528507	0.0519935	0.0968728	-0.256077	0.220174	1	-0.39992	0.233202	0.523422	-0.692994	0.0461944	0.354374	-0.373954	0.374063	0.756664	-0.572827	0.0514548	0.172643	-0.371637	0.269481	0.610438
Cj0260c	0.209391	0.427555	0.543254	-0.285887	0.182378	1	0.630707	0.0524393	0.255998	0.00504034	0.991886	0.999479	0.035106	0.914381	0.97894	1.39745	0.0013487	0.0128875	0.438247	0.174686	0.514371
Cj0261c	0.202375	0.370405	0.485358	-0.169714	0.340754	1	0.0794194	0.750843	0.887514	-0.0525482	0.841143	0.986643	-0.0540804	0.892538	0.97357	0.573211	0.0201059	0.0952262	0.0367134	0.904141	0.974516
Cj0262c	0.256119	0.42325	0.539462	-0.164859	0.521143	1	0.866983	0.0399045	0.222752	0.0200195	0.957971	0.994314	0.539685	0.168517	0.576062	0.61339	0.0437645	0.155798	0.356522	0.300233	0.624148
Cj0264c	-1.56197	0.000318613	0.0011148	0.0734322	0.812191	1	0.244867	0.366834	0.660992	-0.733656	0.00349745	0.05847	-1.17389	0.0437602	0.366688	1.41869	0.0111832	0.0629571	-1.07255	0.0280338	0.226769
Cj0265c	-1.5755	4.85268e-05	0.000210326	0.0217854	0.93909	1	0.244829	0.324276	0.621823	-0.797281	0.00484735	0.0740241	-0.964856	0.0670154	0.426567	1.71917	0.000729357	0.00773876	-1.03164	0.0201981	0.193004
Cj0266c	-0.363648	0.150612	0.235053	-0.385727	0.0847664	0.703088	-0.394288	0.206024	0.494908	0.0599417	0.837904	0.986643	0.0274719	0.923387	0.981102	-0.795031	0.00240518	0.0204691	0.297805	0.284178	0.615706
Cj0267c	-0.201741	0.357569	0.472404	-0.342268	0.0533089	0.544417	-0.459907	0.0605903	0.277877	0.090563	0.714384	0.945184	0.217594	0.49552	0.825073	-0.537793	0.0349967	0.135188	0.36734	0.174351	0.514371
Cj0268c	-0.240478	0.377098	0.492155	-0.274719	0.181446	1	0.042455	0.8845	0.951195	0.0323139	0.916516	0.994314	0.202389	0.576598	0.852734	-0.318253	0.260276	0.486046	0.172553	0.579893	0.81498
Cj0270	-0.344318	0.138544	0.220429	-0.0572721	0.734702	1	0.23127	0.310236	0.610019	-0.270536	0.302919	0.760222	-0.234707	0.479178	0.818552	0.751606	0.00487811	0.0348861	-0.336457	0.223765	0.575799
Cj0271	-0.338029	0.146747	0.23012	-0.0442515	0.789188	1	0.234133	0.30652	0.607063	-0.154204	0.485284	0.85798	-0.199288	0.545345	0.842464	0.639868	0.0171225	0.0850399	-0.296006	0.273334	0.610882
Cj0272	-0.451169	0.0241928	0.051878	0.0409296	0.780051	1	0.256924	0.22658	0.515684	0.00841035	0.971373	0.998468	-0.132	0.67228	0.904865	0.299701	0.209542	0.429062	-0.164388	0.519678	0.778274
Cj0277	0.257718	0.185648	0.277538	0.121861	0.487809	1	-0.0629585	0.794423	0.907217	0.235724	0.322695	0.774766	0.439904	0.148306	0.550754	-1.00363	2.83622e-05	0.000609788	0.357464	0.16653	0.503906
Cj0280	0.29285	0.143939	0.226804	0.153947	0.348094	1	-0.155422	0.527987	0.768923	0.202452	0.385239	0.81289	0.170276	0.567872	0.852734	-0.468146	0.0424818	0.153914	0.298513	0.249102	0.601232
Cj0286c	0.190243	0.325958	0.440115	0.399912	0.015044	0.211912	0.118511	0.624266	0.817348	0.276336	0.177828	0.640293	0.409131	0.14983	0.553895	0.0822488	0.72238	0.852252	0.352572	0.144959	0.483394
Cj0294	-0.668947	0.00861729	0.0211739	-0.0457679	0.82134	1	0.943047	0.00380277	0.0545064	0.86811	0.00889296	0.116249	0.400625	0.262725	0.664174	-0.0423007	0.874566	0.930971	0.571624	0.0567681	0.310231
Cj0295	-0.680642	0.0106859	0.025569	-0.0202773	0.928464	1	0.851549	0.00776624	0.0813464	0.975289	0.00917158	0.118939	0.431834	0.280302	0.678538	-0.245379	0.416903	0.626696	0.549637	0.101603	0.41609
Cj0299	-0.898754	0.00174511	0.00512863	-0.2581	0.289811	1	-0.00798434	0.995224	0.998279	-0.0437554	0.89387	0.994314	-0.287926	0.451445	0.806709	0.438915	0.116802	0.300051	-0.1706	0.611344	0.838525
Cj0302c	0.570529	0.00923393	0.0225198	0.00998586	0.946899	1	0.148792	0.506296	0.752888	-0.31795	0.199083	0.658422	-0.990706	0.0719525	0.42931	0.453542	0.0982553	0.266693	-0.671185	0.151316	0.490576
Cj0305c	-0.198909	0.443031	0.558575	0.101051	0.664867	1	-0.194955	0.53894	0.773396	0.25852	0.411355	0.828103	0.29212	0.424717	0.789753	0.11541	0.725264	0.85331	0.379381	0.253515	0.601232
Cj0309c	-0.33326	0.126916	0.204315	0.0248307	0.891027	1	-0.193742	0.500352	0.747988	0.24117	0.386003	0.81289	0.00977516	0.965441	0.992158	-0.23968	0.317435	0.539202	0.165964	0.572911	0.812717
Cj0310c	0.11531	0.575402	0.691329	-0.0304665	0.856159	1	-0.413767	0.121957	0.381998	0.0585403	0.820603	0.976436	0.00315825	0.98126	0.998797	0.160752	0.493753	0.693716	0.169703	0.535869	0.788838
Cj0311	0.773692	0.0263117	0.0554038	-0.249862	0.284627	1	0.373223	0.353984	0.649899	0.159362	0.624652	0.909698	0.952544	0.0326472	0.326151	0.0969964	0.795432	0.898228	1.05743	0.005667	0.0886632
Cj0313	0.420272	0.157181	0.243214	-0.00424748	0.985538	1	-0.804789	0.0130822	0.115548	0.135026	0.634373	0.913075	0.73189	0.0569735	0.40127	-0.569499	0.11594	0.298732	1.11899	0.00294066	0.0552303
Cj0315	0.190135	0.323231	0.436857	0.0107849	0.943458	1	-0.407479	0.0784489	0.310376	0.119983	0.594529	0.889903	0.417623	0.153474	0.557281	-0.111986	0.604428	0.779096	0.291463	0.256246	0.601232
Cj0323	-1.34474	1.25556e-05	6.14249e-05	-0.116669	0.622341	1	-0.780111	0.064847	0.283315	-0.573317	0.0783002	0.460225	-0.869683	0.0696807	0.42917	-0.817653	0.0236092	0.106568	-1.46025	3.95137e-05	0.00322827
Cj0327	0.560062	0.00308276	0.00848335	0.0868275	0.561711	1	-0.144404	0.518195	0.763421	-0.0159541	0.94444	0.994314	0.169202	0.564999	0.851668	0.0412797	0.864334	0.925074	0.208885	0.398137	0.69418
Cj0331c	1.66693	7.51541e-08	5.29318e-07	0.131854	0.531597	1	-0.0649808	0.861815	0.942574	-0.191905	0.521948	0.864096	1.16784	0.00292843	0.0981088	0.348027	0.243369	0.466742	1.17966	0.000564865	0.0249457
Cj0339	-0.93893	8.0546e-05	0.000331517	0.104811	0.529998	1	0.118404	0.591859	0.800577	0.0741601	0.716363	0.946069	-0.35005	0.347893	0.735392	0.184146	0.502914	0.701161	-0.357585	0.227304	0.578556
Cj0340	-0.606538	0.00125791	0.0038134	0.178693	0.249864	1	-0.103958	0.658069	0.832727	0.114213	0.581573	0.887697	-0.201716	0.488305	0.823253	0.00405918	0.985144	0.991311	-0.157434	0.512319	0.776097
Cj0341c	-0.517107	0.0386517	0.0759098	0.078767	0.728777	1	0.184517	0.537826	0.773396	0.215889	0.466301	0.851672	-0.157635	0.666449	0.90147	-0.139987	0.588688	0.769533	-0.0152313	0.961693	0.988306
Cj0343c	-2.78169	5.05347e-41	1.87667e-39	0.0169649	0.92526	1	0.171095	0.517715	0.763421	0.824217	0.0618786	0.412194	-0.257868	0.422686	0.789336	0.574434	0.0328006	0.130088	-0.276776	0.29416	0.621225
Cj0344	1.23694	0.101091	0.168726	-0.59065	0.3002	1	-0.205002	0.81178	0.914928	-0.579769	0.351433	0.795896	-0.0824318	0.953278	0.985602	1.38646	0.0361738	0.138453	-0.228043	0.737001	0.906464
Cj0350	1.11925	1.75536e-06	1.03547e-05	-0.0354557	0.850737	1	-0.238436	0.392538	0.674919	-0.337288	0.219819	0.680273	0.0897557	0.75303	0.936099	0.618936	0.0178569	0.087099	0.0598017	0.825693	0.936021
Cj0352	0.499938	0.0131452	0.0305536	-0.066082	0.691568	1	-0.355805	0.206262	0.494908	-0.207559	0.330573	0.777664	0.0782078	0.784167	0.942294	0.147305	0.542014	0.732548	0.148935	0.590814	0.823189
Cj0353c	0.162516	0.45904	0.575208	-0.127508	0.382322	1	0.370365	0.0810431	0.315693	0.464179	0.0639068	0.412194	0.438321	0.190664	0.60256	-0.13261	0.585748	0.768148	0.987916	0.000965794	0.0322063
Cj0355c	0.695438	0.0129908	0.0302809	0.0464938	0.830222	1	-0.19641	0.579918	0.797051	-0.206916	0.526094	0.865723	0.256499	0.499366	0.827163	0.118141	0.686259	0.831562	0.110997	0.734908	0.906464
Cj0356c	-0.521456	0.120659	0.195981	0.0267576	0.927494	1	-0.0720249	0.851314	0.937109	-0.270504	0.423638	0.83906	-0.74211	0.0901047	0.458443	-0.389567	0.29734	0.520384	-0.276075	0.493781	0.764862
Cj0357c	0.660803	0.00983408	0.0237706	-0.0867761	0.726741	1	-0.682327	0.0564696	0.26668	-0.393169	0.216281	0.678316	0.0284718	0.918341	0.980124	-0.0847368	0.709402	0.847341	-0.273357	0.267228	0.608996
Cj0358	6.94201	2.60817e-73	1.77573e-71	-0.890261	0.000106909	0.00232919	-0.16	0.706854	0.859719	-0.763133	0.279226	0.737086	0.423151	0.166305	0.570965	0.910907	0.000138022	0.00216854	-0.064006	0.826036	0.936021
Cj0360	-0.0407017	0.877605	0.924569	-0.0259209	0.891378	1	-0.384076	0.155346	0.428775	-0.266405	0.313217	0.769619	-0.330502	0.356028	0.745834	-0.202944	0.484586	0.686018	-0.508185	0.0763284	0.360145
Cj0362	0.518095	0.0110216	0.026291	0.117262	0.456741	1	-0.384142	0.0916126	0.325307	-0.123484	0.565531	0.880912	0.0775031	0.793002	0.947197	-0.346632	0.155239	0.360312	0.0905322	0.7286	0.906036
Cj0363c	-0.531808	0.00975361	0.023611	0.165594	0.294946	1	0.126218	0.56461	0.784501	0.328569	0.17086	0.637361	0.015186	0.947697	0.984448	-0.3247	0.151014	0.354028	0.0108976	0.965317	0.990784
Cj0364	0.0312358	0.919813	0.952456	-0.0890266	0.733616	1	0.0707051	0.818131	0.91815	-0.579004	0.0987335	0.51216	-0.111288	0.791385	0.946235	1.01798	0.000661424	0.00735215	0.157125	0.663593	0.865372
Cj0369c	0.823972	0.000253285	0.000911604	-0.0166927	0.93093	1	-0.215398	0.442589	0.713305	-0.485976	0.127147	0.564559	-0.162222	0.632285	0.889116	0.623853	0.0149269	0.078175	-0.405266	0.117569	0.447274
Cj0371	0.363899	0.0498419	0.0934691	-0.0571563	0.711294	1	-0.611478	0.0136339	0.117872	-0.388457	0.08909	0.487447	-0.0590102	0.842376	0.957066	-0.204879	0.37709	0.587383	-0.240373	0.308808	0.63074
Cj0372	0.617296	0.0110751	0.0263802	0.0162644	0.93533	1	-0.535618	0.0858239	0.32123	-0.34037	0.230504	0.694915	-0.0283856	0.942181	0.981839	-0.24522	0.325633	0.543692	-0.152884	0.569866	0.8113
Cj0373	0.731708	0.000380931	0.00130491	-0.00969223	0.957805	1	-0.378983	0.132296	0.391051	-0.406167	0.0907204	0.487447	0.0507483	0.847111	0.957567	-0.298943	0.184902	0.399114	-0.133663	0.585444	0.819722
Cj0374	0.661809	0.000332882	0.00115729	-0.00282711	0.986765	1	-0.61094	0.0212403	0.156336	-0.352284	0.122859	0.56034	0.111868	0.6828	0.912261	-0.349112	0.0947498	0.259767	-0.0785558	0.737943	0.906464
Cj0375	0.687045	0.00545314	0.0140543	-0.0868591	0.698178	1	-0.701504	0.0310575	0.190067	-0.308803	0.274858	0.735772	-0.0398084	0.925532	0.981108	-0.421076	0.136518	0.329985	0.1445	0.660597	0.864702
Cj0376	0.778081	0.00165401	0.00489246	0.0505688	0.80443	1	-0.387627	0.19739	0.48869	-0.0174166	0.945778	0.994314	0.543024	0.110254	0.48429	-0.0373858	0.89899	0.945879	0.693828	0.0295413	0.228892
Cj0377	0.100009	0.674044	0.770201	0.00461178	0.985589	1	-0.253151	0.36127	0.658696	0.100281	0.709704	0.942044	0.327986	0.316357	0.703924	-0.103783	0.719818	0.851213	0.476929	0.145552	0.483733
Cj0378c	-3.76037	6.6247e-35	2.1225e-33	-0.138496	0.619413	1	1.51438	0.000116273	0.00463391	2.58278	8.15044e-12	2.61134e-10	-0.253088	0.425481	0.789753	-0.223413	0.399784	0.608634	-0.159454	0.536738	0.788991
Cj0379c	-4.66916	2.61768e-47	1.09674e-45	0.12774	0.490812	1	2.49007	5.94384e-25	1.94245e-22	3.43882	2.09761e-32	1.10564e-30	-0.112719	0.786412	0.942294	-0.0657299	0.85009	0.920788	-0.153654	0.632432	0.847105
Cj0380c	-0.131012	0.564783	0.679069	-0.00780721	0.973253	1	-0.109322	0.712401	0.864189	0.204428	0.489374	0.85798	0.377029	0.251574	0.652494	-0.320732	0.204385	0.421672	0.468391	0.108953	0.431064
Cj0385c	-0.881733	1.5228e-05	7.33999e-05	0.0618495	0.711351	1	-0.00835249	0.983586	0.995157	0.0140492	0.956481	0.994314	-0.188703	0.553103	0.843696	0.256351	0.232855	0.455414	-0.236706	0.345797	0.658618
Cj0390	0.294199	0.139351	0.221059	0.102588	0.539897	1	-0.210901	0.389776	0.673961	-0.15015	0.465683	0.851672	-0.0582683	0.851598	0.959001	0.0128661	0.955555	0.977028	-0.0255519	0.912452	0.978366
Cj0391c	2.12634	1.61045e-13	1.97855e-12	-0.105238	0.651091	1	0.100293	0.767601	0.898174	-0.898603	0.0060925	0.0872095	-0.36019	0.26948	0.666855	1.59005	1.43463e-07	4.88372e-06	-0.123064	0.617151	0.838956
Cj0393c	0.410443	0.0723994	0.127893	0.0174922	0.923329	1	0.366921	0.210586	0.50125	-0.0323459	0.890563	0.994314	-0.068992	0.849663	0.958144	0.151751	0.570079	0.75487	-0.100264	0.719426	0.902066
Cj0394c	0.519256	0.0367966	0.0731456	0.0223563	0.914359	1	-0.302774	0.341965	0.636797	0.0937667	0.734412	0.949181	0.291768	0.423685	0.789453	-0.164698	0.523481	0.714593	0.421632	0.221559	0.573736
Cj0395c	0.660656	0.029787	0.061377	-0.263436	0.329051	1	-0.470429	0.190983	0.47884	-0.434899	0.183726	0.640293	-0.101738	0.800402	0.947209	0.345576	0.298483	0.521627	0.250887	0.495877	0.765845
Cj0396c	0.309281	0.138814	0.220644	0.0209664	0.899985	1	-0.0607039	0.801142	0.911994	-0.141194	0.487715	0.85798	0.0652543	0.808229	0.947209	0.267742	0.276101	0.502393	-0.126991	0.621012	0.842131
Cj0397c	0.417543	0.0834375	0.143362	-0.113602	0.554745	1	-0.357347	0.155729	0.429108	-0.410112	0.124636	0.56034	-0.0304244	0.935808	0.981839	0.700029	0.0195759	0.0935295	0.0263588	0.932037	0.979794
Cj0399	-0.60589	0.00526216	0.013605	-0.0812763	0.621963	1	-0.0853362	0.723859	0.871435	-0.216291	0.303713	0.760222	-0.417044	0.210162	0.614585	-0.339284	0.165751	0.374085	-0.475513	0.0648126	0.33281
Cj0403	0.232986	0.343587	0.458677	-0.461159	0.0147005	0.208875	-0.267354	0.368466	0.660992	-0.815169	0.00102348	0.0203947	-0.701931	0.0361138	0.347006	-0.207941	0.423186	0.629769	-0.837239	0.00118149	0.0357511
Cj0404	-0.39754	0.152514	0.237567	-0.349235	0.0958452	0.745767	-0.438451	0.191351	0.47884	-0.798142	0.00683032	0.0953909	-0.720507	0.0732712	0.42931	-0.377788	0.192611	0.408205	-0.915959	0.00293124	0.0552303
Cj0406c	0.569399	0.0103355	0.0247997	-0.0703531	0.650915	1	-0.188365	0.413719	0.692498	-0.423997	0.067553	0.429501	-0.0802453	0.812871	0.947209	0.394966	0.150301	0.354028	-0.267916	0.32952	0.644062
Cj0411	1.04897	3.67723e-08	2.64696e-07	-0.0205661	0.912471	1	-0.571116	0.0475811	0.242582	-0.389647	0.160576	0.618825	0.198472	0.490728	0.823253	-0.178693	0.431067	0.639168	0.260462	0.357229	0.665615
Cj0412	0.86393	0.000117635	0.000465413	0.0146961	0.944747	1	-0.43562	0.157948	0.432305	-0.139943	0.579273	0.887697	0.486186	0.129806	0.512325	-0.409677	0.150801	0.354028	0.56124	0.0453472	0.271419
Cj0413	1.5156	1.06336e-12	1.2411e-11	0.045428	0.828433	1	-0.225053	0.363173	0.658943	-0.265701	0.296388	0.757893	0.415305	0.20919	0.614585	-0.256721	0.325483	0.543692	0.772653	0.0106247	0.129558
Cj0414	-1.22697	5.62836e-09	4.48621e-08	-0.538453	0.00295034	0.0529764	0.76438	0.00118118	0.0260402	1.07791	0.0324062	0.298959	-0.186735	0.543862	0.842464	2.63522	2.59542e-15	2.01948e-13	0.0535366	0.854694	0.951006
Cj0415	-1.26611	2.14868e-11	2.15395e-10	-0.734344	3.42705e-06	8.7497e-05	0.675475	0.0026787	0.0412923	0.954184	0.0651517	0.417482	-0.196006	0.511018	0.835839	2.01547	5.95877e-12	3.60616e-10	0.00532687	0.985448	0.996602
Cj0416	-0.589635	0.0508853	0.0951334	0.0735164	0.724921	1	0.961425	0.00493729	0.0635239	-0.405646	0.23765	0.701863	-1.08278	0.0151797	0.217576	0.932673	0.00255983	0.0215606	-0.443062	0.281504	0.615042
Cj0417	-0.529721	0.0911289	0.15481	-0.029936	0.884233	1	0.306934	0.287183	0.587305	-0.650411	0.0636404	0.412194	-1.157	0.0138523	0.214752	0.862931	0.00655541	0.0407694	-0.485308	0.270716	0.610882
Cj0418c	-0.983354	0.000207839	0.000777138	-0.180262	0.336572	1	-0.902579	0.00105577	0.0243546	-0.498647	0.0247471	0.25432	-0.873566	0.0234986	0.282329	-0.76501	0.00600814	0.0389575	-0.857885	0.00619615	0.0932608
Cj0419	-0.362595	0.187631	0.280246	0.320498	0.245861	1	0.811524	0.0246278	0.166978	0.259042	0.41834	0.83362	0.0944398	0.780388	0.941769	0.534881	0.0528948	0.176356	0.257346	0.42776	0.715415
Cj0420	-1.72164	2.69899e-07	1.74314e-06	1.05253	4.39728e-06	0.000110541	-0.704641	0.0582392	0.27387	0.515019	0.144209	0.586161	-0.752093	0.0834924	0.445084	-0.643763	0.109459	0.286433	-0.658516	0.0629769	0.32787
Cj0421c	-1.31743	1.90165e-06	1.11773e-05	0.676193	0.00492189	0.0837748	0.157868	0.620016	0.815652	0.806336	0.0095753	0.123197	-0.162013	0.658408	0.899656	-0.423858	0.110334	0.287536	-0.00619741	0.984502	0.996602
Cj0422c	0.319288	0.319468	0.433204	-0.112418	0.651941	1	-0.8247	0.022826	0.162872	-0.45645	0.188483	0.640293	-0.236167	0.569225	0.852734	0.276842	0.385964	0.595528	-0.0972031	0.783656	0.930591
Cj0423	-0.743951	0.00430131	0.0113727	0.03839	0.87143	1	0.635184	0.0476552	0.242582	0.195879	0.584659	0.887697	-0.231142	0.551021	0.843696	0.757216	0.00497209	0.0351706	-0.117153	0.716208	0.902066
Cj0424	-0.926639	5.51057e-05	0.000235714	0.264465	0.178511	1	0.861953	0.00225202	0.0379361	0.279403	0.364615	0.803341	-0.407473	0.23869	0.645779	0.374568	0.121446	0.306712	-0.314229	0.287387	0.61626
Cj0425	-1.06067	6.75242e-06	3.52507e-05	0.31266	0.147798	0.932442	0.809043	0.00539793	0.0662253	0.233366	0.443692	0.849844	-0.479875	0.186647	0.598709	0.307043	0.211416	0.430553	-0.328709	0.286153	0.615706
Cj0426	0.809131	0.00116519	0.00357879	0.0804467	0.686155	1	0.0354878	0.895509	0.958674	-0.206171	0.448102	0.851672	0.179409	0.578609	0.852734	0.122801	0.625187	0.792517	0.0634174	0.82227	0.936021
Cj0427	1.7623	1.64618e-14	2.08516e-13	-0.0210485	0.911816	1	0.0101407	0.96149	0.984383	-0.391916	0.136998	0.573963	0.466475	0.194281	0.60256	0.27885	0.266431	0.49081	0.416961	0.181392	0.519991
Cj0428	2.99784	8.57021e-25	2.02952e-23	-0.775576	0.000966687	0.0188044	0.667982	0.0557091	0.265334	-0.662861	0.0374424	0.322124	-0.283499	0.417069	0.787259	3.08134	3.25421e-25	7.59627e-23	0.353464	0.183063	0.522032
Cj0429c	0.578479	0.0288326	0.0598633	-0.41524	0.0386607	0.430796	-0.0664853	0.895512	0.958674	-0.514632	0.06303	0.412194	-0.49783	0.207696	0.614585	0.659258	0.0111611	0.0629571	-0.449647	0.19397	0.539944
Cj0430	-0.346915	0.196234	0.289916	-0.00422278	0.986472	1	-0.61554	0.093466	0.329856	-0.264876	0.397054	0.817907	-0.343148	0.315282	0.703709	0.29811	0.254296	0.478961	-0.362562	0.232982	0.584753
Cj0431	-0.0969152	0.726119	0.81099	-0.0434166	0.856753	1	-0.225041	0.534145	0.773396	0.00250779	0.994857	1	-0.0738916	0.861516	0.965615	0.144247	0.60663	0.780498	0.0724907	0.825212	0.936021
Cj0436	-0.583915	0.00240662	0.0068509	-0.0828707	0.59256	1	0.431456	0.0778351	0.309195	0.32132	0.160473	0.618825	0.227227	0.438754	0.801929	-0.00871143	0.968773	0.983458	0.444534	0.0651769	0.33281
Cj0440c	-0.459262	0.0374856	0.0743344	0.142265	0.384439	1	-0.509356	0.0539957	0.259448	-0.312516	0.284756	0.74535	-0.393361	0.237083	0.645779	0.194195	0.475103	0.679974	-0.339868	0.246583	0.600471
Cj0447	-0.451512	0.0244557	0.0523044	0.0167777	0.92066	1	-0.207074	0.39423	0.675232	-0.29011	0.229031	0.693649	-0.49572	0.1127	0.489764	-0.0961576	0.654307	0.816713	-0.495194	0.0584356	0.316171
Cj0448c	2.04255	2.71097e-10	2.48861e-09	0.126533	0.598054	1	-0.301416	0.414058	0.692498	-0.509272	0.240284	0.704472	0.401371	0.286718	0.68188	0.613125	0.0492238	0.169684	-0.142662	0.685646	0.884251
Cj0449c	2.15096	2.29545e-12	2.55154e-11	0.0767816	0.746024	1	-0.397825	0.244871	0.537972	-0.642907	0.151621	0.605345	0.283364	0.374227	0.756664	0.895772	0.00258672	0.0216754	-0.186222	0.553381	0.797376
Cj0454c	-1.06131	5.45267e-05	0.000234465	0.707781	5.04277e-06	0.000124847	0.0518086	0.848499	0.934894	0.386507	0.124442	0.56034	-0.682028	0.0630457	0.419422	-0.293414	0.285086	0.509522	-0.473891	0.131553	0.473215
Cj0455c	-0.224307	0.438552	0.553782	0.149169	0.443321	1	-0.284139	0.384235	0.670769	-0.143536	0.61969	0.907324	-0.148187	0.733522	0.927632	-0.257786	0.406988	0.614619	0.0104484	0.978947	0.996587
Cj0456c	0.0343663	0.872611	0.921684	-0.0383589	0.813895	1	-0.234309	0.341555	0.636797	-0.228957	0.324781	0.775866	-0.151082	0.642265	0.898241	-0.103028	0.665569	0.81893	-0.0209881	0.940972	0.979794
Cj0457c	0.269294	0.177978	0.269524	-0.0543187	0.721994	1	-0.258238	0.249735	0.545544	-0.148082	0.517588	0.864096	0.0325106	0.907402	0.978426	-0.295187	0.238057	0.460441	0.0578827	0.842721	0.94392
Cj0458c	0.0515341	0.838474	0.893716	-0.0188216	0.924534	1	-0.17093	0.583168	0.797051	-0.00264426	0.99275	0.999479	0.0355392	0.909935	0.97894	-0.053962	0.842399	0.919904	-8.9662e-05	0.999837	0.999837
Cj0459c	0.35297	0.072899	0.128497	-0.087478	0.597336	1	-0.356062	0.131744	0.391051	-0.262618	0.250875	0.713152	-0.0322429	0.92346	0.981102	0.243756	0.292466	0.516637	-0.0270258	0.915361	0.979503
Cj0461c	-0.596114	0.00220987	0.00634609	0.0441014	0.789337	1	0.228957	0.342561	0.636797	0.33349	0.148356	0.597268	0.0839108	0.768384	0.94029	0.500672	0.0184506	0.0891963	-0.0196916	0.936676	0.979794
Cj0462	-0.433425	0.033527	0.0679692	0.0740278	0.618995	1	0.117634	0.588995	0.80015	0.0024917	0.991336	0.999479	-0.166597	0.581684	0.852734	0.109412	0.657482	0.816982	-0.364629	0.130404	0.473117
Cj0463	-0.196443	0.276237	0.389449	0.0723365	0.619665	1	0.107585	0.617337	0.813491	0.0533053	0.789749	0.964085	0.187752	0.489702	0.823253	0.140547	0.523121	0.714593	-0.0521864	0.825179	0.936021
Cj0466	-1.32548	2.88199e-06	1.62947e-05	-0.225992	0.285626	1	-0.504041	0.17016	0.449751	-0.241227	0.448786	0.851672	-0.897835	0.0251354	0.291948	-0.412378	0.132635	0.325413	-0.545838	0.132691	0.473215
Cj0467	-1.13841	6.26493e-10	5.50371e-09	0.0764728	0.620389	1	-0.144857	0.547326	0.777434	0.159885	0.47554	0.85201	-0.370195	0.21936	0.62554	-0.306255	0.173197	0.3843	-0.353799	0.176906	0.515267
Cj0468	-1.14055	4.32791e-09	3.5359e-08	0.108363	0.514885	1	-0.164681	0.561793	0.784501	0.198679	0.390518	0.81289	-0.343157	0.252994	0.653832	-0.508632	0.021747	0.10038	-0.282553	0.275091	0.610882
Cj0469	-0.252564	0.183724	0.275923	0.0591313	0.686906	1	-0.194738	0.432608	0.706	-0.110287	0.610272	0.901613	-0.186664	0.54269	0.842464	-0.320298	0.185404	0.399671	-0.153131	0.5437	0.792491
Cj0480c	-0.560149	0.0358297	0.0716595	-0.134221	0.554817	1	0.361745	0.249131	0.544952	-0.112289	0.736845	0.949531	-0.272415	0.456463	0.810718	0.204401	0.493227	0.693716	-0.289479	0.376605	0.67903
Cj0481	0.906155	0.000577087	0.0018897	-0.150034	0.529888	1	1.05426	0.0145983	0.122957	-0.0491471	0.877282	0.994314	1.07643	0.0215021	0.26951	0.30856	0.280686	0.505899	0.918891	0.0193063	0.188901
Cj0484	-0.328767	0.216734	0.316482	-0.38297	0.105499	0.776511	0.46953	0.180867	0.46907	-0.350544	0.322483	0.774766	-0.189959	0.635459	0.892812	-0.307885	0.254927	0.479346	0.12158	0.694235	0.888206
Cj0485	-1.16511	1.93013e-06	1.12637e-05	-0.1149	0.606256	1	0.474442	0.170927	0.449751	-0.288129	0.343429	0.793724	-0.735808	0.0405214	0.360365	-0.302481	0.263934	0.488093	-0.268888	0.389868	0.69019
Cj0486	-1.05422	1.22898e-05	6.03721e-05	-0.0385708	0.864805	1	0.543578	0.108177	0.354398	-0.177743	0.548138	0.878085	-0.69187	0.0474191	0.37613	-0.453873	0.0864853	0.24666	-0.199767	0.526088	0.780697
Cj0487	-1.11645	2.73538e-05	0.00012626	-0.14034	0.541511	1	0.462256	0.17076	0.449751	-0.190556	0.547062	0.878085	-0.635726	0.0836235	0.445084	-0.584277	0.0345287	0.134271	-0.218345	0.515336	0.776097
Cj0488	-1.0519	6.63224e-05	0.000277874	0.0634061	0.762042	1	0.55497	0.0907925	0.323969	-0.207684	0.532801	0.869202	-0.587147	0.121799	0.499206	-0.27659	0.318325	0.539847	-0.317201	0.331618	0.647388
Cj0494	-0.142557	0.611481	0.721415	-0.241537	0.325567	1	0.486917	0.0971237	0.337423	0.360206	0.23385	0.697418	0.133899	0.716571	0.92391	-0.561827	0.0899872	0.252211	0.331927	0.339373	0.653163
Cj0495	-0.56053	0.0709889	0.125809	-0.350241	0.209128	1	0.192823	0.515446	0.762207	0.542532	0.120548	0.56034	0.170249	0.663071	0.90147	-1.01479	0.0032477	0.0253018	0.361437	0.301531	0.625255
Cj0496	0.202924	0.352426	0.467421	-0.121527	0.531003	1	-0.817759	0.0306867	0.189215	-0.305815	0.262277	0.723919	-0.239516	0.425175	0.789753	-0.364537	0.0974976	0.265518	-0.0903439	0.746236	0.913371
Cj0497	0.00323855	0.988118	0.993161	-0.0785811	0.661991	1	-0.379435	0.156211	0.42971	-0.204706	0.385946	0.81289	-0.0448749	0.888204	0.971988	-0.397443	0.0641984	0.200191	-0.0951061	0.69691	0.888261
Cj0499	0.224684	0.292653	0.406974	0.00965854	0.95806	1	-0.277712	0.318918	0.618163	-0.0327469	0.906376	0.994314	-0.0231219	0.952503	0.985602	-0.627015	0.0116356	0.0642791	-0.0182853	0.946196	0.981018
Cj0500	0.25131	0.308825	0.422277	-0.0339868	0.880719	1	-0.271029	0.379529	0.667953	0.00701499	0.979375	0.999479	-0.0107267	0.989005	0.999174	-0.842655	0.00116676	0.0116249	0.206835	0.48006	0.755702
Cj0504c	0.0155772	0.957909	0.973595	-0.312309	0.130185	0.868233	0.148321	0.548261	0.777655	0.394092	0.118901	0.56034	0.910962	0.01456	0.215614	-0.409974	0.199557	0.41751	0.735711	0.0250124	0.217395
Cj0505c	0.272477	0.313175	0.427152	-0.224265	0.236071	1	0.336772	0.163163	0.439223	0.408296	0.077164	0.460225	0.867787	0.0137589	0.214752	-0.216286	0.486872	0.687596	0.63335	0.0426149	0.261291
Cj0510c	1.28372	5.22276e-06	2.8165e-05	-0.0860674	0.666773	1	0.288006	0.323978	0.621823	-0.0963769	0.74552	0.951185	0.408327	0.300812	0.695778	0.660464	0.0255376	0.112014	0.0402675	0.91044	0.977492
Cj0511	0.370745	0.126272	0.20348	-0.0937284	0.622619	1	0.168526	0.567766	0.784881	-0.0739637	0.788081	0.964085	0.252797	0.456437	0.810718	0.346721	0.199307	0.41751	0.0885683	0.763243	0.921583
Cj0513	0.404899	0.0218304	0.047309	-0.0892694	0.535836	1	0.156595	0.471861	0.732369	-0.091813	0.640621	0.913075	0.199462	0.486945	0.823253	0.227681	0.28939	0.513839	0.0307074	0.908526	0.977492
Cj0515	0.142753	0.461492	0.576664	-0.0174168	0.92048	1	0.139335	0.540774	0.773396	0.307846	0.184669	0.640293	0.526622	0.0766422	0.42931	-0.289972	0.195676	0.413094	0.474235	0.0728123	0.351672
Cj0519	0.32082	0.100202	0.167756	-0.0849771	0.593212	1	0.303042	0.167218	0.446462	0.366602	0.0848639	0.478164	0.612241	0.0623781	0.419422	0.0956115	0.663229	0.81893	0.504467	0.0857522	0.387218
Cj0520	0.368602	0.0674127	0.120254	-0.135393	0.428106	1	-0.253639	0.378737	0.667953	0.367956	0.10793	0.534418	0.469309	0.164618	0.570905	-0.109261	0.634914	0.80123	0.551015	0.0545379	0.301064
Cj0522	-0.144128	0.595217	0.708324	-0.137714	0.632322	1	-0.855444	0.0412214	0.224519	0.158757	0.616791	0.906767	-0.0954894	0.816582	0.947209	-1.26346	1.89267e-05	0.000429531	0.111381	0.727767	0.90569
Cj0523	-0.555023	0.106323	0.175663	0.111759	0.746911	1	-1.11788	0.00522218	0.0651377	0.160471	0.652661	0.913837	-0.455381	0.335654	0.728366	-1.58286	0.000454109	0.00557905	0.0685252	0.867695	0.96123
Cj0524	-0.488639	0.0812685	0.140373	-0.0961673	0.702168	1	0.0656031	0.840722	0.929459	0.169605	0.632043	0.91284	-0.37547	0.402641	0.773316	-1.11086	0.000198439	0.00289508	-0.193132	0.564926	0.809648
Cj0529c	-0.897003	6.87563e-05	0.000287334	0.016827	0.929534	1	-0.428468	0.108078	0.354398	-0.173983	0.45755	0.851672	-0.355686	0.283597	0.679469	0.0157172	0.94761	0.97506	-0.450323	0.0874859	0.390494
Cj0530	0.233545	0.290198	0.404938	-0.139	0.394971	1	0.110466	0.628159	0.81851	-0.162115	0.467009	0.851672	-0.0758184	0.816359	0.947209	0.56139	0.0499193	0.170645	0.100895	0.722373	0.902066
Cj0539	0.00645769	0.97677	0.987039	-0.0806595	0.657358	1	-0.721717	0.00634645	0.0720019	-0.372018	0.159162	0.616282	-0.339811	0.290306	0.687477	0.110224	0.622096	0.791264	-0.396154	0.157836	0.500783
Cj0540	-0.73697	0.000114604	0.000454523	-0.0255375	0.874893	1	-0.357057	0.150382	0.422932	-0.0613395	0.785647	0.964085	-0.202099	0.525826	0.836634	-0.332643	0.130388	0.322819	-0.252865	0.317941	0.637442
Cj0541	-0.711262	0.000140432	0.00054896	0.00486217	0.976974	1	0.0668154	0.751708	0.887514	0.121421	0.567913	0.883781	0.0226198	0.929273	0.981828	-0.223306	0.343183	0.559324	0.00420577	0.987139	0.996602
Cj0544	-0.0139567	0.945265	0.964749	-0.0938371	0.563982	1	-0.229727	0.393634	0.674919	-0.0465334	0.850574	0.987655	0.112277	0.707801	0.92391	-0.135065	0.552616	0.739746	0.172452	0.513257	0.776097
Cj0550	0.996432	3.47644e-06	1.94538e-05	0.198018	0.325519	1	0.157288	0.539288	0.773396	-0.736648	0.00162905	0.0305961	-0.545144	0.0676031	0.42695	0.397924	0.0813063	0.237598	-0.370575	0.163272	0.50337
Cj0552	1.86225	8.11404e-21	1.54167e-19	0.344917	0.0797324	0.689613	0.746268	0.00781783	0.0813652	-0.00292801	0.989444	0.999479	0.694557	0.0252436	0.291948	0.696309	0.00324191	0.0253018	0.52464	0.0767017	0.360145
Cj0553	1.80707	1.8357e-18	2.94071e-17	0.342636	0.0816591	0.689613	0.857619	0.00235523	0.0384845	-0.0842849	0.682525	0.92466	0.500848	0.136091	0.527968	0.548057	0.0249206	0.110353	0.459043	0.128532	0.468798
Cj0554	1.62676	3.71978e-15	4.98207e-14	0.314852	0.158701	0.959972	0.653364	0.0215368	0.157591	-0.142064	0.517871	0.864096	0.157021	0.605551	0.867427	0.35759	0.131056	0.323483	0.255148	0.328563	0.644062
Cj0555	-1.47457	5.24252e-13	6.29874e-12	0.634126	0.000281137	0.00581492	0.983418	0.00035639	0.0109876	1.10802	0.000241105	0.0053968	0.119496	0.681725	0.912261	-0.0688354	0.75218	0.876649	0.322256	0.208718	0.559004
Cj0556	-0.892314	5.95773e-05	0.0002522	0.395895	0.0249855	0.311651	0.640455	0.0241583	0.16586	0.602286	0.0386934	0.322124	-0.0600866	0.865754	0.965625	-0.122633	0.610086	0.783236	0.225869	0.402509	0.695796
Cj0557c	-0.250714	0.176438	0.268436	-0.0167236	0.915544	1	-0.2023	0.460448	0.725528	-0.0164243	0.941074	0.994314	-0.160197	0.572176	0.852734	-0.0955242	0.664137	0.81893	-0.182836	0.435586	0.72332
Cj0559	-1.38502	2.30229e-06	1.31998e-05	0.854447	1.66864e-05	0.000400965	0.104892	0.670419	0.840153	0.743242	0.00719052	0.0995705	-0.2489	0.538087	0.841607	0.322289	0.30259	0.52628	-0.227711	0.477103	0.752958
Cj0560	-2.51313	4.45559e-20	8.18025e-19	1.24366	1.24563e-05	0.000303786	-0.532972	0.134999	0.395653	1.10507	0.000472349	0.0102909	-0.81234	0.0153507	0.218113	-1.2669	7.4985e-06	0.000185645	-0.12888	0.677168	0.877472
Cj0561c	1.31765	3.08359e-08	2.24937e-07	0.385003	0.161596	0.963681	0.59524	0.0848872	0.32123	1.09744	0.00266113	0.0457714	1.12425	0.00367821	0.101796	0.280584	0.235806	0.458698	0.973777	0.00235834	0.0520747
Cj0563	-0.436652	0.0742622	0.130759	-0.021457	0.924557	1	0.0828054	0.771428	0.898705	0.0524788	0.855832	0.991794	-0.0969757	0.808356	0.947209	0.0461959	0.855407	0.921728	-0.081249	0.797199	0.931311
Cj0564	-1.56785	1.08282e-07	7.37222e-07	0.0857936	0.73971	1	-0.105543	0.78414	0.902812	0.0107683	0.986457	0.999479	-0.661171	0.118021	0.492033	-0.0781753	0.793081	0.897647	-0.157002	0.696323	0.888206
Cj0566	-2.07734	1.06419e-08	8.16382e-08	-0.0206773	0.964271	1	-0.443404	0.300851	0.603179	-0.306576	0.440765	0.847556	-0.781765	0.0992822	0.472075	-0.727854	0.044046	0.15612	0.135713	0.774135	0.925002
Cj0567	-2.10836	0.00598784	0.0152877	1.95249	0.0172478	0.236832	1.69108	0.0688655	0.291519	1.83999	0.0361793	0.316924	0.0395635	1	1	-0.101903	0.883005	0.938119	0.639485	0.306339	0.628068
Cj0568	-1.92467	0.000233288	0.000850875	-1.98696	0.0252589	0.312674	-0.358135	0.940966	0.97822	-0.134933	0.782609	0.964085	-1.49512	0.0205429	0.266406	-0.957345	0.0433825	0.154775	-0.745301	0.157641	0.500783
Cj0569	-1.29354	0.000119015	0.000469734	-0.193577	0.482012	1	-0.418417	0.25668	0.552589	-0.548194	0.137344	0.573963	-0.695334	0.133048	0.521836	-0.410523	0.215958	0.435111	-0.423444	0.302234	0.62592
Cj0570	-1.72203	3.64859e-06	2.02095e-05	-0.114146	0.715194	1	-0.135927	0.747689	0.886672	-0.175267	0.646064	0.913075	-0.521642	0.223568	0.628238	-0.447368	0.168969	0.378732	-0.424166	0.238371	0.592844
Cj0571	0.110838	0.711404	0.800023	0.0852668	0.729352	1	-0.787624	0.0206759	0.15509	0.20383	0.596246	0.890553	0.82373	0.0706529	0.42917	-0.146907	0.677504	0.826151	0.964104	0.00863081	0.114656
Cj0573	0.32113	0.103348	0.171616	0.0272931	0.857198	1	-0.494172	0.0306334	0.189215	-0.464218	0.0402918	0.328905	-0.214504	0.479314	0.818552	0.246157	0.281124	0.505899	-0.353222	0.160027	0.50174
Cj0579c	-0.844246	2.55314e-05	0.000118182	-0.157564	0.337535	1	-0.363466	0.125888	0.385931	-0.424529	0.0828936	0.473595	-0.288717	0.386359	0.768953	-0.0158371	0.947205	0.97506	-0.546022	0.0352226	0.244455
Cj0580c	-0.645952	0.0463342	0.0878308	0.0554439	0.821544	1	-0.575562	0.100257	0.339876	-0.085173	0.790323	0.964085	-0.512515	0.205984	0.614585	-0.287959	0.357768	0.571476	-0.369918	0.311162	0.630759
Cj0581	-0.0498071	0.808678	0.874983	-0.106063	0.524452	1	-0.867463	0.00260216	0.0408839	-0.177704	0.43438	0.847556	-0.158278	0.624319	0.883322	-0.132287	0.576272	0.759927	-0.121818	0.63519	0.849345
Cj0583	-0.511055	0.00691942	0.0175021	-0.0519012	0.722652	1	0.0778768	0.719207	0.868577	0.18709	0.416107	0.833233	0.0292046	0.913335	0.97894	-0.162759	0.490041	0.691474	0.023329	0.929069	0.979794
Cj0584	-0.610679	0.0267136	0.0561718	-0.179753	0.420158	1	-0.483983	0.105707	0.349646	0.328151	0.296497	0.757893	0.24988	0.502744	0.828944	-0.813384	0.00609712	0.0391618	0.383398	0.243114	0.596513
Cj0587	-0.078171	0.816493	0.878887	-0.0369546	0.884192	1	-0.318678	0.376444	0.667546	0.266454	0.500676	0.860257	0.618009	0.159852	0.565669	-0.576414	0.117025	0.300051	0.918107	0.0243104	0.213565
Cj0590	-0.889976	0.000235976	0.000858765	-0.125863	0.519235	1	-0.105402	0.716656	0.867996	0.261811	0.388035	0.81289	-0.151986	0.663193	0.90147	-0.772469	0.00408068	0.0304467	0.152849	0.628044	0.844629
Cj0591c	-0.757386	0.00413246	0.0109878	0.0966983	0.613542	1	-0.503312	0.104696	0.347708	-0.0622089	0.819139	0.976436	-0.568785	0.103898	0.472536	-0.416564	0.151509	0.354172	-0.452674	0.141316	0.480301
Cj0592c	-0.759415	0.00687742	0.0174467	0.065491	0.72408	1	-0.492442	0.0640003	0.283244	-0.291722	0.257144	0.715998	-0.632922	0.0765325	0.42931	-0.282607	0.350698	0.564911	-0.510566	0.115869	0.44547
Cj0593c	-0.453396	0.0437852	0.0837763	0.229817	0.23951	1	0.541727	0.0370324	0.210108	0.426804	0.107319	0.533643	-0.263211	0.421277	0.788843	0.271332	0.289624	0.513839	-0.145248	0.592143	0.823457
Cj0594c	-0.51951	0.0196828	0.0437575	0.164036	0.379968	1	0.333906	0.187742	0.47755	0.234403	0.354762	0.795896	-0.142343	0.655435	0.899656	0.555015	0.0210583	0.0981617	-0.0711568	0.788218	0.931311
Cj0598	0.273299	0.288078	0.403039	0.0662217	0.759235	1	-1.04862	0.00119524	0.0260402	-0.518983	0.054101	0.378607	-0.241796	0.485359	0.82247	-1.00677	0.000260611	0.00354865	-0.203456	0.495351	0.765756
Cj0599	-0.232813	0.251821	0.361577	0.0296234	0.870849	1	-1.00497	0.000238546	0.00829329	-0.346909	0.120164	0.56034	-0.143026	0.626341	0.88533	-1.29124	7.64384e-07	2.23036e-05	-0.0550247	0.8369	0.9431
Cj0600	-0.55851	0.0415618	0.0803692	0.112962	0.656299	1	-1.07592	0.00412904	0.056686	-0.0908219	0.780496	0.964085	-0.295874	0.417238	0.787259	-1.82332	2.34766e-09	1.03678e-07	0.0909094	0.790446	0.931311
Cj0601c	1.34846	6.93212e-12	7.3078e-11	-0.0281012	0.855185	1	0.280611	0.205817	0.494908	0.0838627	0.714331	0.945184	0.604739	0.0636199	0.419422	0.0166729	0.947444	0.97506	0.479053	0.0851395	0.386439
Cj0602c	0.615147	0.0215505	0.0467643	-0.0935012	0.706814	1	-1.60233	0.00617195	0.0710209	-0.675936	0.105271	0.529271	-0.707631	0.035954	0.347006	-1.1823	3.16026e-05	0.000670631	-0.838816	0.00427823	0.0728191
Cj0604	0.781854	0.000409736	0.00138615	0.0592882	0.755096	1	-0.605579	0.0301287	0.187902	-0.474994	0.245666	0.70797	-0.586268	0.0696059	0.42917	0.0878396	0.720771	0.851213	-0.674992	0.0115564	0.134879
Cj0605	-0.400114	0.0437495	0.0837763	0.125322	0.466393	1	-0.478401	0.0917789	0.325307	-0.286677	0.330769	0.777664	-0.628333	0.0507734	0.385878	-0.207898	0.362198	0.575712	-0.609496	0.0228252	0.207822
Cj0606	0.0120911	0.949401	0.967761	-0.492701	0.000883994	0.017403	0.124025	0.567092	0.784633	-0.00456414	0.982397	0.999479	0.421893	0.15912	0.565669	0.618282	0.0512448	0.172292	0.251921	0.335781	0.649256
Cj0607	0.0836805	0.649511	0.752696	-0.461006	0.00439144	0.0755328	0.16166	0.453829	0.722061	0.180214	0.399121	0.818273	0.437139	0.143644	0.538018	0.274138	0.26406	0.488093	0.335446	0.190729	0.537329
Cj0608	-0.0706308	0.714329	0.800558	-0.392433	0.022661	0.293873	0.189761	0.399924	0.679995	0.0571472	0.807817	0.972066	0.0650119	0.815148	0.947209	-0.275405	0.217702	0.437607	0.140973	0.56879	0.8113
Cj0609c	-0.8886	2.18841e-05	0.000102755	-0.139124	0.441683	1	-0.161282	0.548965	0.777875	-0.124067	0.592073	0.889903	-0.134901	0.650459	0.899656	-0.274692	0.257807	0.483647	-0.16297	0.529025	0.781719
Cj0610c	-0.892982	3.56113e-06	1.97921e-05	-0.0559482	0.741273	1	-0.152638	0.581713	0.797051	-0.0784533	0.71337	0.945184	-0.0945925	0.768211	0.94029	-0.215739	0.363295	0.575851	-0.324803	0.162834	0.502969
Cj0611c	-0.71464	0.000509356	0.00168821	0.0107804	0.943212	1	-0.240101	0.335226	0.629277	-0.11825	0.571158	0.886245	-0.264932	0.379625	0.761113	0.0350694	0.891157	0.941883	-0.463944	0.0548434	0.301731
Cj0617	-0.121456	0.625031	0.733694	-0.094222	0.625326	1	-0.121515	0.670477	0.840153	-0.336557	0.237773	0.701863	-0.566253	0.111034	0.485105	0.374534	0.157275	0.362464	-0.32575	0.301203	0.625255
Cj0618	0.238956	0.405855	0.520948	-0.020347	0.932548	1	-0.181807	0.620571	0.815652	-0.00518351	0.987708	0.999479	-0.426679	0.274676	0.669582	0.354827	0.225984	0.449218	-0.127583	0.723198	0.902066
Cj0619	-0.911409	4.30473e-06	2.34121e-05	0.07465	0.641165	1	-0.150064	0.573253	0.79046	0.0771619	0.744248	0.951185	-0.342925	0.278935	0.676231	0.0031678	0.988877	0.993131	-0.361575	0.166159	0.503906
Cj0620	-0.599929	0.013614	0.0314198	0.138235	0.565774	1	-0.255791	0.458933	0.724907	-0.152076	0.623838	0.909698	-0.0542883	0.891912	0.973537	0.0454231	0.866671	0.926785	-0.111273	0.721811	0.902066
Cj0621	-0.436716	0.07193	0.127339	-0.13079	0.406301	1	0.101748	0.640462	0.822086	0.169123	0.4355	0.847556	0.167757	0.697983	0.92282	-0.146964	0.641284	0.806045	0.330424	0.397825	0.69418
Cj0628	0.882355	0.000239866	0.000869047	0.206761	0.30353	1	0.222597	0.494208	0.743064	0.24938	0.414869	0.831775	0.380572	0.225985	0.62962	1.64454	5.91369e-07	1.78944e-05	0.597087	0.0306571	0.232337
Cj0629	0.268344	0.303405	0.417242	0.0680192	0.74161	1	-0.0456656	0.903986	0.963486	0.141106	0.62962	0.911248	-0.0422679	0.920764	0.980731	0.454606	0.136091	0.32993	0.306392	0.343684	0.657632
Cj0630c	-0.995488	3.08971e-05	0.00013985	0.052406	0.783085	1	-0.0305393	0.925808	0.974038	0.196567	0.470781	0.85189	-0.169475	0.610289	0.873216	0.250981	0.305887	0.528909	-0.217401	0.433449	0.721426
Cj0631c	-1.13275	4.49538e-09	3.63636e-08	0.0819929	0.608021	1	-0.0604597	0.806409	0.913148	0.158229	0.487316	0.85798	-0.24994	0.402749	0.773316	0.0615753	0.782366	0.891483	-0.383075	0.115708	0.44547
Cj0633	0.897133	7.61953e-07	4.68057e-06	0.104221	0.525296	1	0.178117	0.4269	0.702411	0.18842	0.355646	0.795896	0.56306	0.0768485	0.42931	-0.336293	0.120075	0.304189	0.551507	0.0599928	0.320354
Cj0635	-0.0302196	0.918319	0.951581	0.00912733	0.979674	1	-0.0187413	0.967784	0.988207	0.436664	0.215575	0.677404	0.535502	0.207893	0.614585	-0.876418	0.00656202	0.0407694	0.69088	0.0446268	0.268089
Cj0636	-0.774902	0.0124589	0.0291242	0.210995	0.443776	1	-0.175012	0.620974	0.815652	0.545699	0.135477	0.572815	0.0822234	0.830119	0.953878	-1.10867	0.000578831	0.00666063	0.41569	0.240709	0.594137
Cj0641	-0.583898	0.00413557	0.0109878	0.0180223	0.910051	1	-0.378829	0.159997	0.435137	-0.0190402	0.93457	0.994314	-0.356868	0.244626	0.645779	-0.253499	0.246976	0.471446	-0.297191	0.255655	0.601232
Cj0644	-0.53145	0.0120548	0.0282606	0.0246481	0.880903	1	-0.637053	0.00418047	0.056686	0.000370574	0.99824	1	0.0449191	0.884004	0.971192	-0.493446	0.117485	0.300423	0.0189079	0.948995	0.98256
Cj0645	0.0944684	0.662954	0.764099	0.0095135	0.952977	1	-0.20119	0.412792	0.692498	0.0510797	0.816407	0.976346	0.34833	0.268605	0.666101	-0.53525	0.0494305	0.169684	0.42371	0.115636	0.44547
Cj0646	0.477987	0.0465448	0.0881278	0.0431558	0.79963	1	0.0211144	0.928877	0.974286	-0.037249	0.87712	0.994314	0.329095	0.30387	0.696344	-0.559844	0.0626357	0.197581	0.365645	0.196034	0.54476
Cj0647	0.14993	0.503327	0.618373	-0.0468658	0.794757	1	-0.095892	0.709752	0.861616	-0.0300409	0.903597	0.994314	0.225954	0.474221	0.815153	-0.723008	0.00640935	0.0404358	0.339992	0.217408	0.569464
Cj0648	-0.113322	0.584753	0.700503	-0.123233	0.506839	1	-0.151506	0.567106	0.784633	-0.00357801	0.989847	0.999479	0.0687205	0.814987	0.947209	-0.644929	0.00972686	0.0569667	0.441585	0.133798	0.473215
Cj0649	-0.305885	0.142636	0.225404	0.000158982	1	1	-0.338753	0.143672	0.409704	-0.0927619	0.682947	0.92466	-0.197252	0.525841	0.836634	-0.420455	0.0650917	0.202205	0.200706	0.525966	0.780697
Cj0651	-0.53911	0.102039	0.1698	-0.0534418	0.863258	1	-0.579	0.208676	0.499054	0.274837	0.456013	0.851672	0.101544	0.802242	0.947209	-0.519111	0.135127	0.328079	0.67501	0.0766756	0.360145
Cj0653c	-0.978393	1.17532e-07	7.96877e-07	0.0626411	0.700627	1	-0.105751	0.658253	0.832727	0.05552	0.821067	0.976436	-0.0708189	0.814281	0.947209	0.436916	0.05319	0.176651	-0.292264	0.216174	0.569464
Cj0659c	1.04548	0.00520872	0.0135096	-0.333364	0.303938	1	-0.366554	0.387368	0.672646	-0.12825	0.763277	0.957172	0.668358	0.166247	0.570965	-0.36967	0.354056	0.568297	1.40589	0.0023978	0.0521461
Cj0660c	0.146851	0.586081	0.70158	-0.115323	0.660136	1	-0.460181	0.151294	0.423186	0.258239	0.495083	0.85965	0.607394	0.150764	0.554838	-0.980225	0.000877728	0.00902018	0.697377	0.0660949	0.333042
Cj0667	-0.00532202	0.985109	0.991175	0.118697	0.519599	1	-0.111903	0.696584	0.855629	-0.112838	0.702269	0.937506	-0.286721	0.446541	0.80665	0.107701	0.686522	0.831562	-0.455751	0.147964	0.483733
Cj0668	-0.0818493	0.723789	0.80894	-0.0237147	0.906932	1	0.0518512	0.844447	0.932315	0.0141875	0.961092	0.994314	-0.291294	0.423715	0.789453	0.00911608	0.970905	0.984015	-0.42087	0.15325	0.491003
Cj0669	-0.238073	0.203738	0.299917	0.0334107	0.827257	1	0.152379	0.479859	0.733397	0.0421835	0.84298	0.986643	-0.245406	0.414806	0.784483	-0.0656956	0.75481	0.877432	-0.216021	0.383237	0.684909
Cj0672	-0.633291	0.039302	0.0768176	0.00679068	0.980441	1	-0.26897	0.474359	0.732369	-0.425381	0.209008	0.669646	-0.536523	0.203672	0.614585	0.640048	0.0421738	0.15369	-0.225879	0.56751	0.810587
Cj0681	0.45336	0.035484	0.0711421	-0.0397539	0.818069	1	-0.266062	0.274167	0.572876	-0.28592	0.212198	0.673265	0.0283968	0.910745	0.97894	0.21489	0.371658	0.584394	-0.308477	0.199452	0.547256
Cj0682	0.224186	0.245955	0.354401	0.0176835	0.906144	1	0.0363529	0.859771	0.940969	-0.0167599	0.934641	0.994314	0.129755	0.654147	0.899656	0.0452407	0.844702	0.920011	-0.217974	0.414069	0.705057
Cj0683	-0.394161	0.0607701	0.110577	0.0355907	0.839158	1	-0.037007	0.903702	0.963486	0.242762	0.371032	0.808321	-0.0989767	0.762584	0.939716	-0.447009	0.101787	0.273102	-0.15498	0.61347	0.838525
Cj0685c	-0.925258	1.05421e-05	5.26785e-05	0.316917	0.0596981	0.5772	-0.370426	0.181149	0.46907	-0.0125729	0.959979	0.994314	-0.429392	0.189665	0.601771	-0.462085	0.0407659	0.150183	-0.420535	0.125857	0.463559
Cj0690c	-0.319672	0.104006	0.172359	-0.0605447	0.715838	1	-0.207729	0.394781	0.675468	-0.216049	0.335962	0.787606	0.00851402	0.966338	0.992455	-0.0257768	0.903885	0.948273	-0.184676	0.427588	0.715415
Cj0691	-0.23791	0.326181	0.440115	-0.149286	0.454755	1	-0.563435	0.0485333	0.24425	-0.348831	0.172411	0.637361	-0.320571	0.323544	0.710723	0.117164	0.6379	0.804266	-0.315476	0.250117	0.601232
Cj0692c	-0.709511	0.00748115	0.0187488	-0.00398255	0.985788	1	0.0914412	0.756575	0.892043	0.199931	0.521846	0.864096	0.0801248	0.812915	0.947209	-0.539828	0.0518771	0.173703	0.346299	0.310056	0.630759
Cj0694	0.032577	0.892026	0.936742	-0.0547095	0.770659	1	-0.197293	0.498977	0.746637	-0.118678	0.640033	0.913075	0.0758118	0.814122	0.947209	0.334409	0.267555	0.491387	0.0235412	0.934609	0.979794
Cj0700	0.00887011	0.973626	0.984471	-0.0106887	0.958843	1	-0.327887	0.318844	0.618163	-0.197466	0.500059	0.860257	-0.117787	0.763897	0.93983	-0.138446	0.610196	0.783236	-0.222578	0.454093	0.739968
Cj0701	0.0505551	0.844133	0.897991	-0.0102534	0.959166	1	-0.414459	0.182557	0.470122	-0.00737731	0.980078	0.999479	0.23373	0.499639	0.827163	-0.39266	0.133074	0.326003	0.155689	0.589473	0.823189
Cj0703	0.100452	0.59813	0.710795	0.051477	0.722386	1	-0.04006	0.872253	0.943164	-0.0524417	0.81304	0.976346	0.391965	0.172981	0.583991	-0.377521	0.0934223	0.258295	0.283084	0.250067	0.601232
Cj0705	0.158301	0.458981	0.575208	-0.0264456	0.87909	1	-0.15906	0.482765	0.735518	0.0147291	0.950902	0.994314	0.490829	0.117582	0.492033	-0.485384	0.04788	0.16646	0.592942	0.0377163	0.250643
Cj0706	0.366881	0.116363	0.189947	-0.233995	0.179354	1	0.215362	0.390375	0.674284	0.0962078	0.652582	0.913837	0.618706	0.0676744	0.42695	0.213862	0.506157	0.70274	0.759811	0.0162606	0.170471
Cj0708	-0.577177	0.00549551	0.0141412	-0.0410289	0.797711	1	-0.412333	0.0776915	0.309195	-0.173656	0.438663	0.847556	-0.369687	0.214794	0.619	-0.194018	0.44049	0.647621	-0.342146	0.175806	0.515267
Cj0711	0.365744	0.131193	0.210786	-0.206316	0.295803	1	0.238462	0.404149	0.683753	0.240814	0.351124	0.795896	0.638919	0.0705593	0.42917	0.0351595	0.897919	0.945594	0.82915	0.0127291	0.14444
Cj0715	-0.0481685	0.886128	0.932947	0.670532	0.0022003	0.0403964	-0.807839	0.0399427	0.222752	-0.0509974	0.902596	0.994314	-0.591447	0.191127	0.60256	-0.279095	0.440799	0.647621	-0.85685	0.0165915	0.171586
Cj0716	0.0896667	0.781536	0.853059	0.674903	0.00213362	0.0396174	-0.992014	0.0254823	0.170544	-0.0502364	0.902764	0.994314	-0.445791	0.313225	0.702603	-0.448233	0.206862	0.425381	-0.781361	0.026282	0.222497
Cj0717	0.493961	0.0376196	0.0744914	0.497125	0.0196913	0.263734	-1.17208	0.00301138	0.0455611	-0.270511	0.41185	0.828103	0.0801517	0.805367	0.947209	-0.686323	0.00625162	0.0397477	-0.366176	0.14282	0.480301
Cj0719c	0.00752761	0.977516	0.987183	0.0476559	0.77254	1	-1.00945	0.00206949	0.0366207	-0.708094	0.00613776	0.0872095	-1.0831	0.00204384	0.0795152	-0.440044	0.121269	0.306712	-1.09798	0.000175186	0.00991574
Cj0721c	-0.74916	0.00123159	0.00374258	0.083904	0.614354	1	-0.256158	0.304868	0.606989	-0.135929	0.576452	0.887697	-0.56834	0.0899647	0.458443	0.0368686	0.894358	0.944183	-0.531494	0.0595039	0.318785
Cj0722c	-1.44677	5.24006e-10	4.6534e-09	0.057246	0.775213	1	-0.55009	0.0873339	0.32213	0.0620522	0.820615	0.976436	-0.329023	0.310388	0.701485	-0.463795	0.0615583	0.194935	-0.11524	0.692517	0.887508
Cj0723c	-1.39869	1.32632e-10	1.25272e-09	0.0532729	0.731208	1	-0.501364	0.0459298	0.239774	-0.032863	0.877725	0.994314	-0.518739	0.118341	0.492033	-0.253849	0.351255	0.564911	-0.37784	0.164135	0.503906
Cj0724	-0.774303	0.00290468	0.00804449	-0.0381472	0.854601	1	-0.0802231	0.781568	0.902812	-0.472626	0.117228	0.56034	-0.56289	0.122636	0.500968	0.527771	0.0550087	0.180129	-0.463012	0.152775	0.491003
Cj0727	-2.1317	2.39166e-13	2.9164e-12	0.425655	0.0792296	0.689613	0.540844	0.129371	0.389304	0.770945	0.0869274	0.483127	-0.600848	0.129145	0.512325	-0.731881	0.0210991	0.0981617	-0.068145	0.843982	0.94392
Cj0728	-2.39913	5.46057e-16	7.49797e-15	-0.018963	0.942986	1	0.0714916	0.824187	0.919684	0.580712	0.134771	0.572815	-1.00866	0.0143529	0.215161	-0.854669	0.00538095	0.0370991	-0.364679	0.327803	0.644062
Cj0729	-2.60983	1.92852e-16	2.81357e-15	-0.309601	0.224596	1	-0.450276	0.238828	0.530633	0.342506	0.391838	0.814585	-1.05721	0.0173969	0.238878	-1.30489	6.01925e-05	0.0010854	-0.374445	0.386216	0.687448
Cj0730	-2.98238	4.62062e-16	6.5653e-15	0.163824	0.596664	1	0.104513	0.77912	0.902812	0.142389	0.731774	0.948919	-1.44453	0.00187737	0.0769592	-1.36957	3.59956e-05	0.000717279	-0.770783	0.0984439	0.408267
Cj0731	-2.41758	9.05513e-13	1.06447e-11	0.0609541	0.876061	1	-0.462734	0.32914	0.625452	-0.103157	0.815265	0.976346	-0.998753	0.0279813	0.303726	-0.789561	0.0138532	0.0732561	-0.330967	0.399302	0.69418
Cj0732	-1.85975	3.55703e-10	3.19351e-09	-0.0289438	0.898661	1	-0.26944	0.467552	0.732369	0.123711	0.732303	0.948919	-0.806034	0.0803172	0.434517	-0.379994	0.201079	0.418496	-0.291038	0.454671	0.739968
Cj0733	-1.58151	7.75433e-08	5.43802e-07	0.191365	0.441336	1	0.105643	0.782687	0.902812	0.236767	0.476476	0.852751	-0.98145	0.0324975	0.326151	-0.688109	0.0248097	0.110161	-0.188309	0.627849	0.844629
Cj0735	4.28107	6.574e-26	1.60327e-24	-0.126698	0.707563	1	-2.68278	0.000237733	0.00829329	-1.16567	0.154078	0.608049	-0.23662	0.627574	0.885541	-0.730671	0.0256384	0.112014	-0.0927917	0.827658	0.936561
Cj0736	-0.182624	0.642969	0.747234	0.0256225	0.942629	1	-1.51969	0.00370661	0.0535982	-1.01128	0.0341814	0.308576	-0.939883	0.0597536	0.413718	-1.04414	0.00567064	0.0382706	-0.549557	0.204652	0.554087
Cj0737	-1.00066	0.00156842	0.00467664	0.15225	0.554442	1	-0.883048	0.015236	0.126374	-0.839444	0.0292442	0.285115	-1.1114	0.0136707	0.214752	-0.390607	0.238007	0.460441	-0.620998	0.132501	0.473215
Cj0738	-1.17829	0.000214793	0.000799479	-0.232009	0.488072	1	-0.782219	0.0876456	0.322552	-0.738909	0.0794114	0.461773	-1.36638	0.00201106	0.0795152	-0.416251	0.199929	0.417755	-0.723059	0.0952437	0.403347
Cj0739	-1.42357	1.53099e-05	7.35774e-05	-0.100896	0.77128	1	-0.713532	0.0832732	0.318487	-0.496774	0.233708	0.697418	-1.4447	0.00140256	0.0654794	-0.496116	0.126531	0.316135	-0.618076	0.182822	0.522032
Cj0740	-1.57912	1.66956e-05	7.91229e-05	-0.0247531	0.971409	1	-0.191201	0.707106	0.859719	0.0145116	0.978609	0.999479	-1.33052	0.00422527	0.106217	-0.638039	0.0504554	0.170867	-0.327885	0.498543	0.767045
Cj0741	-2.48244	3.10262e-11	3.05402e-10	-0.16251	0.617915	1	-0.396734	0.442319	0.713305	-0.280982	0.518191	0.864096	-1.36819	0.00386251	0.101796	-1.09156	0.000679148	0.00744784	-0.623839	0.216508	0.569464
Cj0747	-1.31224	0.00790967	0.0197121	-0.113272	0.941277	1	-1.15446	0.129088	0.389304	0.599367	0.264473	0.728264	1.27628	0.0786307	0.432601	-0.521701	0.178712	0.389873	1.30782	0.016275	0.170471
Cj0748	-1.40435	6.24104e-05	0.000262831	-0.200004	0.481744	1	-0.249061	0.547118	0.777434	-0.784319	0.0404589	0.328905	0.00179285	0.980677	0.998797	0.361633	0.343546	0.559324	-0.0469647	0.910492	0.977492
Cj0760	-0.315975	0.0910017	0.15481	0.0014384	0.992425	1	0.187747	0.38268	0.668972	0.282629	0.192383	0.646047	0.108699	0.723443	0.924904	-0.377207	0.0863988	0.24666	0.360633	0.173729	0.514371
Cj0761	-0.0658342	0.756957	0.834594	-0.00975818	0.959469	1	0.225233	0.375704	0.667546	0.175731	0.503052	0.8628	0.129809	0.684977	0.913412	-0.164932	0.498217	0.69759	0.442241	0.093229	0.401392
Cj0768c	-0.975586	1.67253e-05	7.91229e-05	0.0420669	0.824628	1	-0.0204147	0.956693	0.984133	-0.0540459	0.846625	0.986889	-0.441052	0.185645	0.598709	-0.0156084	0.951183	0.976277	-0.263118	0.351072	0.663171
Cj0770c	0.42834	0.0417357	0.0806101	-0.246867	0.0949772	0.742549	0.601545	0.0066421	0.0743369	-0.115539	0.618964	0.907074	-0.150504	0.643613	0.898241	1.14667	1.58083e-05	0.000374358	-0.377826	0.192127	0.537975
Cj0771c	0.295072	0.1472	0.230609	-0.171836	0.241538	1	0.714211	0.0012678	0.0264769	0.0374236	0.878556	0.994314	-0.0991856	0.775015	0.940375	1.17054	2.03297e-05	0.000448903	-0.388503	0.207659	0.559004
Cj0772c	0.256361	0.307441	0.421441	-0.211172	0.273055	1	0.667713	0.0299336	0.187902	0.035919	0.902893	0.994314	0.0332525	0.914317	0.97894	1.23536	4.86955e-05	0.000925214	-0.166904	0.596429	0.827998
Cj0773c	-0.0168082	0.925839	0.956272	-0.065983	0.640583	1	-0.0881932	0.69567	0.855629	0.00474457	0.981926	0.999479	0.0886927	0.744576	0.929893	-0.361477	0.104547	0.277322	0.0152845	0.94802	0.982286
Cj0774c	-0.0362462	0.859508	0.91138	-0.0531542	0.74148	1	-0.0838909	0.72801	0.872118	-0.0416657	0.839603	0.986643	-0.00835264	0.990812	0.999174	-0.39806	0.101602	0.273102	-0.111099	0.659835	0.864702
Cj0776c	0.358818	0.145317	0.228315	-0.142053	0.442109	1	-0.209878	0.471294	0.732369	-0.451852	0.0838595	0.475786	-0.0784808	0.823984	0.94895	0.393642	0.154571	0.359273	-0.225206	0.412382	0.704846
Cj0777	0.0426901	0.825538	0.885705	-0.0564904	0.722008	1	-0.391335	0.0993291	0.339032	0.122975	0.623514	0.909698	0.0843268	0.772992	0.94029	-0.774313	0.00165177	0.0150782	0.124777	0.634312	0.848866
Cj0786	-0.527584	0.0543468	0.100569	-0.106601	0.620633	1	0.0695721	0.823871	0.919684	-0.164956	0.6182	0.906767	-0.268908	0.512488	0.835908	0.0383777	0.905328	0.948273	-0.0202791	0.957504	0.986483
Cj0787	0.202235	0.335169	0.449081	-0.276452	0.101127	0.770696	-0.208351	0.386394	0.671668	-0.440876	0.0779988	0.460225	-0.0204478	0.958351	0.987978	0.318027	0.174742	0.38585	-0.137305	0.607117	0.835744
Cj0788	-0.0363599	0.849848	0.903482	-0.197625	0.211605	1	-0.0397771	0.867882	0.943164	-0.263352	0.225654	0.69287	-0.0355856	0.916242	0.979163	0.146046	0.508777	0.70274	-0.0910552	0.726473	0.904769
Cj0791c	-0.57008	0.00257353	0.00729283	-0.00461204	0.975652	1	-0.361779	0.113476	0.362858	-0.0742144	0.723725	0.948919	-0.377216	0.213068	0.617292	-0.388241	0.0807993	0.237031	-0.496915	0.0406833	0.254415
Cj0792	-0.0228486	0.941633	0.964537	-0.195053	0.430146	1	-0.430682	0.254683	0.549738	-0.192612	0.550387	0.878085	-0.495255	0.207676	0.614585	0.272345	0.378384	0.588611	-0.1593	0.658158	0.863799
Cj0794	-0.246177	0.419921	0.536055	-0.563294	0.0146094	0.208875	0.480747	0.129173	0.389304	-0.550083	0.0992532	0.513227	-0.965898	0.0207246	0.266543	0.574316	0.0541295	0.178682	-0.653915	0.0870462	0.389681
Cj0796c	-0.956526	1.28753e-05	6.28005e-05	0.00867336	0.956047	1	-0.324665	0.157527	0.431878	-0.0278327	0.904346	0.994314	-0.604502	0.070539	0.42917	-0.421858	0.0865072	0.24666	-0.457192	0.103597	0.417951
Cj0797c	-0.725579	0.00181214	0.00528618	0.00585039	0.973781	1	-0.185945	0.486948	0.738101	-0.121934	0.659564	0.915657	-0.634588	0.0655089	0.423089	-0.277509	0.264533	0.488415	-0.531423	0.0749486	0.357044
Cj0800c	0.136995	0.456826	0.573753	-0.135806	0.350165	1	-0.0576301	0.80376	0.911994	0.0220777	0.911489	0.994314	0.271739	0.337452	0.731107	0.318073	0.208715	0.428179	0.216347	0.369055	0.67458
Cj0801	-0.621172	0.00373832	0.0100633	-0.0387319	0.846546	1	-0.540868	0.125038	0.384831	-0.0168089	0.948985	0.994314	-0.160556	0.611933	0.874387	-0.285797	0.219067	0.439308	-0.076848	0.767778	0.923146
Cj0805	-0.190708	0.333269	0.448039	0.00389341	0.979841	1	-0.238869	0.298368	0.599672	-0.190417	0.35615	0.795896	-0.120923	0.699829	0.92282	-0.221929	0.337072	0.5541	-0.217025	0.354326	0.663439
Cj0807	-0.00660362	0.979141	0.988213	0.0564241	0.763262	1	-0.19026	0.498029	0.745902	-0.157816	0.550125	0.878085	-0.226736	0.519806	0.835908	-0.110646	0.672609	0.822042	-0.258986	0.346797	0.658914
Cj0808c	-0.179183	0.423114	0.539462	-0.0145731	0.934721	1	-0.151338	0.583399	0.797051	-0.132402	0.646132	0.913075	-0.470963	0.171125	0.582297	-0.240498	0.324779	0.543692	-0.406908	0.159503	0.50174
Cj0809c	0.361597	0.0592603	0.108071	-0.106914	0.473569	1	0.0174664	0.929382	0.974286	-0.30051	0.176826	0.640293	-0.103305	0.735326	0.927632	0.230268	0.287996	0.51262	-0.18963	0.441832	0.729983
Cj0814	0.475642	0.0990471	0.166163	-0.504118	0.0291655	0.352831	0.413403	0.206108	0.494908	-0.464815	0.141158	0.580986	-0.61114	0.121899	0.499206	1.04735	0.000153678	0.00236896	-0.267329	0.46216	0.744188
Cj0815	-2.07222	1.49447e-08	1.11506e-07	-0.0183471	1	1	0.3844	0.435	0.707253	0.438864	0.312688	0.769476	-1.01741	0.0293604	0.311525	-0.528615	0.134128	0.327111	-0.433585	0.275533	0.610882
Cj0816	-3.75292	3.80741e-11	3.72534e-10	1.15643	0.201217	1	1.56317	0.0911425	0.324459	1.34354	0.114951	0.555708	-0.990808	0.064002	0.419422	-0.493795	0.268944	0.492662	-0.872008	0.077387	0.362322
Cj0818	-6.27561	4.12509e-110	4.49359e-108	6.50443	7.87561e-158	1.16989e-155	0.108809	0.718187	0.867996	6.31325	4.83328e-86	5.64113e-84	0.340827	0.397226	0.773316	-0.120319	0.661566	0.81893	0.0644149	0.845905	0.944777
Cj0819	-4.51906	4.12489e-99	3.5474e-97	4.86846	7.23685e-163	1.31389e-160	0.392304	0.17833	0.463998	4.75919	3.60606e-68	2.67832e-66	0.113886	0.711604	0.92391	-0.218336	0.371498	0.584394	0.143294	0.615462	0.838956
Cj0823	-0.0994191	0.641291	0.745815	-0.0362546	0.842316	1	-0.436921	0.141323	0.405838	-0.0114184	0.966541	0.997051	0.0754223	0.80485	0.947209	-0.199682	0.403585	0.61061	0.0624524	0.815454	0.934398
Cj0825	0.264302	0.291131	0.405895	0.0413831	0.849493	1	-0.0714618	0.822995	0.919684	0.132783	0.658079	0.91446	0.290026	0.425809	0.789753	0.183854	0.509661	0.702774	0.36206	0.25479	0.601232
Cj0826	-0.521072	0.0115359	0.0271217	-0.0600376	0.757366	1	0.108035	0.664119	0.836032	0.348384	0.199461	0.658422	0.186162	0.527666	0.8373	-0.141425	0.542755	0.732943	0.261703	0.306525	0.628068
Cj0829c	-1.22102	2.64744e-07	1.71663e-06	-0.261099	0.202816	1	-0.266834	0.398187	0.678455	-0.14786	0.62821	0.911229	-0.185926	0.618848	0.880834	0.0510838	0.837928	0.919904	-0.304018	0.318571	0.637924
Cj0830	-0.989412	0.000142709	0.00055653	-0.240923	0.254747	1	-0.310967	0.272142	0.570103	-0.389799	0.167754	0.633049	-0.513137	0.194338	0.60256	0.104209	0.696605	0.840038	-0.0495023	0.892086	0.972013
Cj0832c	1.48853	3.0314e-14	3.78115e-13	0.126565	0.476281	1	0.374457	0.117082	0.371481	0.117136	0.607547	0.900084	0.325019	0.3132	0.702603	0.0363319	0.884445	0.938119	0.290185	0.296801	0.621225
Cj0833c	2.26958	3.73428e-19	6.42297e-18	0.0265798	0.901357	1	0.296507	0.265379	0.562426	-0.223804	0.323846	0.774766	0.45229	0.24271	0.645779	0.539429	0.0554367	0.180805	0.389802	0.233262	0.584753
Cj0834c	2.4268	3.78649e-28	1.01428e-26	-0.124707	0.495767	1	0.0705472	0.762467	0.895022	-0.405059	0.0621164	0.412194	0.566472	0.0970341	0.466334	0.696113	0.00352035	0.0268797	0.463339	0.113123	0.443268
Cj0837c	-0.344341	0.0765328	0.134179	0.0360551	0.821969	1	0.106651	0.650463	0.830357	0.0747469	0.765421	0.957172	-0.198701	0.509585	0.834331	-0.377901	0.0942298	0.258776	-0.0733425	0.768347	0.923146
Cj0839c	-0.221137	0.302925	0.417001	0.10682	0.508639	1	-0.191623	0.452113	0.72044	-0.0474831	0.846767	0.986889	-0.143264	0.656125	0.899656	-0.111721	0.639698	0.805617	-0.2534	0.342351	0.657345
Cj0842	-0.148924	0.542409	0.65749	-0.0673338	0.741466	1	-0.463478	0.0945996	0.333138	-0.131653	0.608422	0.900084	-0.109921	0.737225	0.927632	-0.126458	0.588497	0.769533	-0.0587114	0.838921	0.94392
Cj0843c	-0.0179115	0.936582	0.9625	-0.0586161	0.752621	1	-0.299878	0.245281	0.537972	-0.0369451	0.876647	0.994314	0.0098847	0.963735	0.991652	-0.316823	0.19003	0.403784	-0.0841712	0.737282	0.906464
Cj0844c	0.0650915	0.732132	0.815476	-0.0777181	0.615104	1	-0.130325	0.593828	0.801914	0.0143948	0.947838	0.994314	0.0411769	0.876836	0.969702	-0.206005	0.356441	0.570818	-0.160951	0.538844	0.7894
Cj0846	-0.888248	8.42633e-06	4.28929e-05	0.223351	0.212774	1	-0.22621	0.461235	0.726068	0.305869	0.181901	0.640293	-0.19426	0.539508	0.841983	-0.161006	0.458895	0.664158	-0.0463246	0.858617	0.953112
Cj0848c	-0.855352	0.000334965	0.00116206	0.18817	0.314934	1	-0.144306	0.659649	0.832972	0.193415	0.505644	0.864096	-0.64347	0.064171	0.419422	-0.875538	0.00233503	0.0202783	-0.220298	0.510891	0.776097
Cj0849c	-0.637977	0.00412271	0.0109878	-0.0262224	0.877655	1	-0.29219	0.26771	0.566629	-0.334408	0.169218	0.635463	-0.625139	0.0887803	0.458443	-0.704548	0.00724393	0.0436774	-0.0870014	0.80744	0.933139
Cj0850c	-0.49487	0.0296211	0.0611122	0.0254722	0.873907	1	-0.388034	0.138258	0.401267	-0.423154	0.0545346	0.378607	-0.731711	0.0523243	0.386064	-0.446571	0.118345	0.30215	-0.217191	0.540351	0.790451
Cj0851c	0.362477	0.170678	0.260886	-0.0424952	0.829708	1	-0.562468	0.0774018	0.309195	-0.650285	0.0250904	0.255428	-0.644155	0.107342	0.477316	-0.132231	0.652361	0.814953	-0.323422	0.361164	0.666826
Cj0852c	1.14521	1.49929e-07	1.00461e-06	-0.0316204	0.826148	1	-0.593731	0.00723556	0.0793484	-0.633741	0.0166004	0.193751	-0.343389	0.301761	0.695778	0.170558	0.499851	0.698083	-0.31315	0.272292	0.610882
Cj0854c	1.03246	8.377e-07	5.10747e-06	-0.115045	0.44763	1	-1.33651	0.000520705	0.0142685	-0.642034	0.020706	0.217519	-0.314739	0.34885	0.73551	0.199738	0.413678	0.622996	-0.237044	0.396566	0.693036
Cj0859c	0.922575	0.00574093	0.0147264	0.266761	0.434854	1	1.1222	0.00179391	0.0333096	-0.495816	0.213721	0.675475	-1.01514	0.0127972	0.211219	2.03179	1.58509e-12	9.96171e-11	-0.68971	0.0575369	0.312343
Cj0860	-0.151998	0.523486	0.636914	0.170679	0.375754	1	0.232536	0.425637	0.702411	0.161484	0.561428	0.880024	-0.132354	0.717528	0.92391	0.437025	0.0885613	0.249499	-0.0697319	0.824577	0.936021
Cj0864	1.56844	2.59186e-10	2.39271e-09	0.203158	0.4551	1	-0.112953	0.725307	0.871435	-0.514206	0.309504	0.763641	-0.365017	0.358311	0.747739	0.6779	0.0174264	0.0857674	-0.392641	0.230768	0.583708
Cj0873c	-0.621038	0.00308391	0.00848335	0.0496526	0.783396	1	-0.325204	0.369372	0.661394	-0.126947	0.693354	0.931946	-0.460867	0.150335	0.55451	0.112702	0.601912	0.777489	-0.456046	0.088923	0.39187
Cj0874c	-0.999319	1.03579e-05	5.20763e-05	-0.0149548	0.933891	1	-0.100523	0.726873	0.871989	-0.321783	0.328419	0.777664	-0.837163	0.0307487	0.320364	0.37113	0.17066	0.381998	-0.704197	0.0327202	0.238173
Cj0876c	-0.927366	0.000102397	0.000413127	-0.0941424	0.605449	1	-0.14451	0.601518	0.805781	-0.522013	0.138408	0.575465	-0.922156	0.0272185	0.300507	0.579637	0.0325829	0.129539	-0.744738	0.0396438	0.253039
Cj0877c	-1.93462	0.000172406	0.000658202	0.171302	0.867565	1	0.161394	1	1	0.105286	1	1	-0.679034	0.249262	0.651671	-0.212891	0.657348	0.816982	0.213728	0.70654	0.896383
Cj0878	0.86349	0.000298921	0.00105722	-0.484139	0.0265013	0.325588	-0.0997078	0.676643	0.843587	-0.044815	0.844697	0.986643	0.305386	0.367847	0.755867	0.731597	0.0309574	0.126461	0.485962	0.148021	0.483733
Cj0879c	0.565174	0.0145446	0.0333789	-0.341459	0.103432	0.775268	-0.0961954	0.701303	0.855785	-0.0108297	0.961941	0.994314	0.120931	0.695945	0.92282	0.457212	0.135073	0.328079	0.363566	0.265482	0.60671
Cj0880c	0.43697	0.0646799	0.116781	-0.188507	0.398422	1	-0.00187707	0.996074	0.998518	-0.0289419	0.920032	0.994314	0.433236	0.211005	0.614585	0.0438117	0.87348	0.930786	0.587116	0.094975	0.403347
Cj0881c	-0.306458	0.146178	0.229447	-0.123189	0.495565	1	-0.000704592	0.994565	0.998279	0.12826	0.608231	0.900084	0.10392	0.728071	0.927255	-0.0886835	0.711114	0.848377	0.350009	0.216401	0.569464
Cj0883c	-0.281212	0.198959	0.293146	-0.0522148	0.745959	1	-0.239325	0.330303	0.625452	0.11839	0.586988	0.888091	0.036506	0.903587	0.978426	-0.219702	0.420785	0.629637	0.262275	0.391756	0.690539
Cj0888c	0.16109	0.47926	0.593715	0.0648019	0.688876	1	0.435516	0.0702002	0.294121	0.33957	0.226533	0.69287	0.42022	0.197521	0.608962	-0.306428	0.22989	0.453547	0.538262	0.0484958	0.285043
Cj0889c	0.105376	0.661159	0.763487	0.0581279	0.791707	1	0.0121126	0.959782	0.984191	0.320247	0.344103	0.794159	0.275711	0.430005	0.793804	-0.570464	0.0429021	0.154388	0.667597	0.0413646	0.256022
Cj0890c	0.542988	0.00470278	0.012295	0.133999	0.406165	1	0.121613	0.580102	0.797051	0.147561	0.533011	0.869202	0.131059	0.648041	0.899656	-0.682291	0.00265347	0.0218978	0.274579	0.274247	0.610882
Cj0892c	0.784658	3.3047e-05	0.000148757	0.11447	0.442137	1	-0.178048	0.457379	0.724139	-0.112431	0.594721	0.889903	0.156612	0.578749	0.852734	-0.502351	0.0209174	0.0979341	-0.0244951	0.92215	0.979794
Cj0898	0.213014	0.384039	0.499042	-0.0116392	0.942723	1	-0.256221	0.280838	0.582414	-0.517364	0.0477209	0.362679	-0.337808	0.310065	0.701485	0.493253	0.0998614	0.269263	-0.334272	0.246046	0.600471
Cj0900c	-0.148471	0.512558	0.626417	-0.0855284	0.609221	1	-0.419331	0.0900313	0.323969	-0.391124	0.185874	0.640293	-0.515238	0.110933	0.485105	0.0851016	0.725267	0.85331	-0.282146	0.305245	0.628068
Cj0901	-0.920243	1.19604e-06	7.1587e-06	-0.0892994	0.57547	1	0.0656184	0.779663	0.902812	0.0329553	0.89606	0.994314	-0.00850095	0.991398	0.999174	0.247034	0.291513	0.51551	-0.185873	0.471105	0.747365
Cj0903c	3.64463	1.24549e-33	3.83988e-32	0.335448	0.179988	1	0.272687	0.464974	0.729844	-0.0688602	0.844477	0.986643	1.16661	0.00361629	0.101796	-0.271669	0.226768	0.449683	0.967755	0.0110074	0.131285
Cj0904c	-0.452044	0.0653136	0.117413	0.0341887	0.867802	1	-0.104809	0.720131	0.86905	0.258328	0.404728	0.82595	-0.0123713	0.986966	0.999174	-0.859444	0.00163764	0.0150332	0.406873	0.232779	0.584753
Cj0906c	-0.685216	0.0107369	0.0256493	-0.0173361	0.923721	1	0.0955085	0.701806	0.855785	0.169778	0.512563	0.864096	0.0723829	0.837929	0.955188	0.0271834	0.93212	0.966424	0.261886	0.437675	0.724977
Cj0908	0.20035	0.5204	0.634577	-0.0834942	0.791767	1	-0.0199723	0.978266	0.991002	-0.427079	0.266885	0.730902	-0.417527	0.311676	0.701486	0.847318	0.0150383	0.0785065	-0.419396	0.243265	0.596513
Cj0909	2.02401	4.36633e-19	7.43186e-18	0.0619785	0.704139	1	-0.0246307	0.919827	0.970302	-0.428256	0.185041	0.640293	0.123	0.724107	0.924904	0.439678	0.0968894	0.264303	-0.22528	0.528127	0.781719
Cj0910	1.91091	6.1119e-20	1.08553e-18	0.0951588	0.572736	1	-0.176638	0.601037	0.805781	-0.181294	0.514968	0.864096	0.30877	0.39633	0.773316	0.0967677	0.711611	0.848377	0.25762	0.451917	0.738432
Cj0911	-0.327695	0.0944693	0.159466	0.0427724	0.788831	1	-0.309282	0.381461	0.668784	-0.00919845	0.970341	0.998449	-0.20171	0.516606	0.835908	-0.158887	0.47829	0.682555	-0.22785	0.367909	0.67395
Cj0914c	-1.25275	2.85053e-07	1.82658e-06	0.0265259	0.865341	1	-0.81258	0.00257343	0.0408839	-0.164181	0.510827	0.864096	-0.556681	0.121073	0.499206	-0.310553	0.282019	0.506394	-0.571438	0.0435371	0.26348
Cj0915	-2.34628	3.41862e-21	7.07092e-20	-0.238098	0.23277	1	0.655135	0.0361844	0.208866	1.45711	0.0025218	0.0447894	0.523409	0.115306	0.491956	0.430585	0.126454	0.316135	0.679335	0.0162172	0.170471
Cj0916c	-0.683338	0.0121588	0.0284634	-0.024555	0.918282	1	-0.973467	0.00203593	0.0365573	0.667357	0.0275092	0.272425	0.103301	0.77578	0.940375	0.0680581	0.82264	0.908239	0.578956	0.0889741	0.39187
Cj0919c	1.83587	2.2786e-18	3.61479e-17	0.0916751	0.557244	1	0.234272	0.303872	0.606836	0.0167656	0.946798	0.994314	-0.0281678	0.945863	0.98318	-0.338945	0.167719	0.376445	0.108726	0.707307	0.896383
Cj0920c	2.42879	3.70294e-18	5.76247e-17	0.210914	0.338106	1	0.212262	0.478203	0.733397	-0.0494869	0.886161	0.994314	0.3249	0.4483	0.806709	0.143821	0.605063	0.779096	0.199298	0.58519	0.819722
Cj0926	-0.379455	0.0728585	0.128497	-0.0174564	0.92636	1	-0.260068	0.296389	0.596429	-0.254419	0.287406	0.747805	0.0363146	0.899179	0.978426	-0.0626303	0.808185	0.907114	-0.0439793	0.865169	0.959081
Cj0928	0.271622	0.148138	0.231856	0.0482956	0.738605	1	-0.155277	0.479655	0.733397	-0.192962	0.349551	0.795896	0.11113	0.698295	0.92282	-0.121454	0.597453	0.776642	-0.0414824	0.869529	0.962148
Cj0930	0.0340874	0.868104	0.917518	0.0934916	0.566024	1	-0.043198	0.863463	0.943164	-0.0497206	0.807094	0.972066	0.0186741	0.940195	0.981839	-0.327446	0.18029	0.391288	-0.0486415	0.843403	0.94392
Cj0934c	1.39881	1.01333e-06	6.08742e-06	0.357164	0.102523	0.771997	0.151523	0.623842	0.817348	0.0274509	0.920516	0.994314	0.37018	0.328786	0.71928	-0.544929	0.0632316	0.198693	0.22411	0.549454	0.796655
Cj0935c	2.18625	4.36622e-17	6.54533e-16	0.32065	0.111368	0.79814	-0.0432561	0.883578	0.951097	-0.101722	0.681058	0.924292	0.814743	0.0218964	0.26951	-0.116173	0.690707	0.835369	0.380267	0.260509	0.602082
Cj0937	-1.04075	6.93473e-05	0.000289065	-0.109418	0.640363	1	0.886585	0.00549798	0.0662253	0.415126	0.179116	0.640293	-0.0473213	0.912948	0.97894	0.558223	0.0728048	0.220711	0.209713	0.498981	0.767045
Cj0939c	-0.570557	0.0391803	0.0767633	-0.15022	0.471916	1	-0.334704	0.282015	0.582569	-0.266816	0.45445	0.851672	-0.484965	0.210854	0.614585	0.637964	0.0650648	0.202205	-0.142724	0.669939	0.870868
Cj0941c	0.424528	0.048111	0.0906728	0.000648341	0.998473	1	-0.0483249	0.832049	0.923619	0.221556	0.292162	0.751515	0.368939	0.245612	0.645779	-0.0459551	0.86083	0.924309	0.452896	0.0995487	0.411804
Cj0944c	-0.535871	0.0197814	0.0439168	0.0015756	0.996155	1	0.299548	0.251603	0.547818	-0.0715275	0.78783	0.964085	-0.324232	0.321244	0.710723	0.148976	0.527219	0.718495	-0.296791	0.295281	0.621225
Cj0945c	-0.664801	0.00323559	0.00887073	-0.00279553	0.988051	1	-0.620843	0.0286722	0.185309	-0.30643	0.227244	0.69287	-0.711124	0.0321378	0.326151	-0.0174441	0.943118	0.97506	-0.575333	0.0381947	0.250643
Cj0946	-1.62238	9.37253e-09	7.22392e-08	0.0240335	0.915923	1	0.173108	0.561482	0.784501	0.552603	0.0383504	0.322124	0.208669	0.557371	0.846105	-0.702119	0.0165975	0.0835186	0.310445	0.346656	0.658914
Cj0947c	-0.088256	0.707474	0.796152	0.858018	1.97913e-08	5.67351e-07	0.188162	0.401453	0.681177	1.07679	1.28558e-07	3.44366e-06	1.20293	0.000338507	0.020486	-0.369538	0.174101	0.385476	1.11309	9.55301e-05	0.00624385
Cj0948c	0.674957	0.00403853	0.0107826	0.957342	4.33285e-09	1.26426e-07	0.0362057	0.885892	0.951708	1.17217	3.36438e-08	9.47826e-07	1.93804	4.09978e-09	7.44339e-07	-0.330181	0.223993	0.446892	1.93859	1.76193e-11	3.19888e-09
Cj0949c	1.077	3.57661e-08	2.58592e-07	1.00833	3.09935e-11	1.03354e-09	-0.0106179	0.973676	0.990651	1.14429	6.41319e-08	1.77613e-06	2.05691	1.08583e-12	3.5485e-10	-0.398653	0.0862038	0.24666	2.01303	3.04767e-15	8.29981e-13
Cj0950c	0.111994	0.692442	0.784096	0.064182	0.75725	1	-0.780113	0.0197332	0.15096	-0.473893	0.118964	0.56034	-0.199215	0.600474	0.863773	-0.269562	0.37891	0.588611	-0.316177	0.305404	0.628068
Cj0951c	0.051643	0.811053	0.874983	0.0113299	0.946242	1	-1.0969	0.00419507	0.056686	-0.472111	0.0984588	0.51216	-0.120003	0.712049	0.92391	-0.499731	0.0440273	0.15612	-0.270432	0.311519	0.630759
Cj0952c	1.23223	3.95998e-10	3.53585e-09	-0.0288154	0.873731	1	-0.523047	0.0901118	0.323969	-0.303949	0.279184	0.737086	0.165962	0.563755	0.850577	0.239809	0.270366	0.494712	-0.0225721	0.931606	0.979794
Cj0954c	0.660584	0.00186379	0.00540929	-0.126391	0.548251	1	0.581508	0.0332914	0.200026	0.393533	0.18576	0.640293	0.65766	0.0937074	0.460963	-0.321551	0.174588	0.38585	0.754606	0.00995461	0.1247
Cj0957c	0.990043	0.000724407	0.0023352	-0.0764782	0.65327	1	0.226885	0.354595	0.65029	0.174771	0.455711	0.851672	0.901446	0.0241914	0.28644	-0.352155	0.303459	0.52628	0.973699	0.0042642	0.0728191
Cj0958c	1.12362	0.000144236	0.000561147	-0.00181781	0.992773	1	0.188715	0.520767	0.765807	0.217102	0.432253	0.847194	0.959141	0.0168275	0.23501	-0.188159	0.56598	0.751945	1.01038	0.00316547	0.0587771
Cj0959c	1.15081	2.69034e-06	1.53171e-05	-0.0117378	0.950459	1	-0.0931916	0.688308	0.851066	0.284173	0.214505	0.676644	0.816631	0.0259949	0.292936	-0.126439	0.664449	0.81893	1.11385	0.000657385	0.0268542
Cj0962	-0.741734	0.00098413	0.00306299	-0.170812	0.38535	1	0.0628513	0.817334	0.91815	-0.0266833	0.926865	0.994314	-0.133772	0.704258	0.92282	0.351468	0.181691	0.393744	-0.0212013	0.941429	0.979794
Cj0963	-0.86963	0.000275928	0.000988742	-0.176462	0.392604	1	0.056285	0.851693	0.937109	0.167512	0.542877	0.875677	0.154113	0.640076	0.897754	0.0721316	0.786805	0.895657	0.15753	0.600005	0.828748
Cj0964	-0.0764608	0.71576	0.801224	-0.106661	0.464753	1	0.454836	0.0348588	0.204155	0.120578	0.554375	0.879465	0.455059	0.159126	0.565669	0.0937077	0.706416	0.845694	0.267174	0.317109	0.636556
Cj0965c	0.327357	0.136169	0.217073	-0.0114016	0.956043	1	-0.68562	0.0207744	0.15509	-0.316067	0.354783	0.795896	-0.354558	0.371195	0.756664	0.0550286	0.816133	0.907287	-0.291696	0.363428	0.668739
Cj0967	0.205094	0.55428	0.669397	-0.0762783	0.798242	1	-1.68058	0.0014543	0.0289796	-0.783034	0.155732	0.611698	-1.17743	0.00471148	0.109488	-1.10631	0.000356698	0.00466276	-0.533889	0.192275	0.537975
Cj0968	-1.98227	2.14946e-07	1.41053e-06	-0.227288	0.568048	1	-0.818502	0.0895251	0.323969	-0.639252	0.213505	0.675475	-1.70015	0.00380412	0.101796	-0.243083	0.499706	0.698083	-0.529589	0.259037	0.601232
Cj0970	-3.59805	5.34956e-18	8.24639e-17	0.923765	0.0609055	0.58541	0.310058	0.781317	0.902812	-0.11001	1	1	-1.70666	0.000508921	0.0296992	-0.761705	0.0415275	0.152191	-0.94144	0.0744139	0.35561
Cj0971	-3.05495	5.1949e-12	5.51199e-11	1.00636	0.0141987	0.208875	0.499338	0.44367	0.714072	0.70514	0.206524	0.668956	-1.32897	0.00761062	0.151655	-0.885341	0.0294351	0.121457	-0.827883	0.143755	0.48036
Cj0972	-2.29587	7.45915e-07	4.59934e-06	0.725624	0.058495	0.572341	-1.42698	0.0176355	0.13921	-0.294386	0.601027	0.894425	-0.806193	0.138508	0.531258	-1.04414	0.0133188	0.0711207	-0.789956	0.111306	0.438452
Cj0973	-3.91406	4.10804e-13	4.97225e-12	0.697006	0.478476	1	-1.89503	0.342488	0.636797	-0.486004	0.7924	0.964815	-1.66474	0.00275895	0.0981088	-1.49935	0.000512458	0.00611209	-0.622539	0.336151	0.649256
Cj0974	-2.86009	7.88371e-09	6.1052e-08	-0.49382	0.315296	1	-1.59714	0.0288255	0.185309	-1.12538	0.110242	0.542576	-1.5939	0.012454	0.209791	-1.01354	0.011144	0.0629571	-0.532639	0.455121	0.739968
Cj0975	-3.13588	7.49494e-17	1.10331e-15	-0.0742809	0.792597	1	-0.170599	0.681614	0.846963	-0.0989738	0.814096	0.976346	-1.6096	0.00452393	0.109116	-0.782854	0.0292358	0.121247	-0.472819	0.401858	0.695796
Cj0976	-0.359027	0.121469	0.196905	0.0569329	0.737773	1	0.0453807	0.846016	0.933343	-0.0119547	0.964191	0.995255	-0.285033	0.399169	0.773316	0.133462	0.588472	0.769533	-0.331335	0.233329	0.584753
Cj0977	0.769141	0.00324228	0.00887417	0.219531	0.28977	1	0.462539	0.0820616	0.316247	-0.749224	0.0013548	0.026354	-0.992558	0.00409105	0.10445	0.728413	0.00644024	0.0404745	-0.847505	0.00534206	0.0855776
Cj0978c	-0.366722	0.0802905	0.139037	0.115763	0.447541	1	-0.0317966	0.909981	0.965804	-0.231828	0.369228	0.808321	-0.539326	0.098995	0.472075	-0.0864904	0.713143	0.849326	-0.52286	0.0672847	0.335192
Cj0979c	-0.548159	0.00879094	0.0215682	-0.0812293	0.635304	1	-0.554116	0.113284	0.362858	-0.198726	0.450815	0.851672	-0.327898	0.304731	0.696344	-0.010163	0.965038	0.981252	-0.403863	0.131514	0.473215
Cj0982c	0.43916	0.0249923	0.0531046	-0.0552945	0.746187	1	0.968291	0.00107263	0.0243546	0.354176	0.123896	0.56034	0.466145	0.116391	0.492033	0.760156	0.00144972	0.0135362	0.622351	0.0173157	0.176428
Cj0983	0.4614	0.0185317	0.0415374	-0.219913	0.168103	0.992885	0.612655	0.0164453	0.132372	0.222865	0.289397	0.748658	0.764154	0.009978	0.183192	0.723339	0.0115579	0.0642365	0.760028	0.00587198	0.0905171
Cj0984	-0.180232	0.433247	0.548911	-0.0509675	0.793869	1	0.461551	0.0858195	0.32123	0.432846	0.124365	0.56034	0.320075	0.342574	0.733638	-0.068186	0.792444	0.897647	0.446547	0.149177	0.486177
Cj0986c	-0.916865	0.0023916	0.00682001	0.0108859	0.951007	1	-0.0640899	0.853827	0.937109	-0.111421	0.788131	0.964085	-0.75753	0.0906224	0.458443	0.308051	0.316239	0.539202	-0.484373	0.222501	0.574354
Cj0987c	1.05004	0.000170177	0.000652746	0.386995	0.106956	0.783702	1.77851	0.000364567	0.0110315	0.280815	0.436295	0.847556	0.32859	0.406577	0.777765	0.58513	0.0563713	0.182037	0.587142	0.147038	0.483733
Cj0988c	1.04607	0.0022333	0.0063909	-0.0966208	0.725221	1	-0.558329	0.132708	0.391417	-0.885084	0.0187571	0.209926	-0.31988	0.487911	0.823253	0.417038	0.295028	0.518361	0.117558	0.796439	0.931311
Cj0989	0.932714	0.00261802	0.0073756	0.025801	0.919142	1	-0.428971	0.22381	0.515684	-0.853759	0.0160515	0.188692	-0.328181	0.409588	0.780941	0.396172	0.238846	0.460441	-0.0742585	0.84853	0.947061
Cj0990c	0.0176182	0.941346	0.964537	-0.0520009	0.793799	1	-0.488842	0.103576	0.345396	-0.0938215	0.734831	0.949181	-0.105521	0.761807	0.939503	-0.50133	0.0472161	0.164853	0.190286	0.515866	0.776097
Cj0991c	-0.153402	0.416208	0.532147	0.0506631	0.749551	1	-0.302081	0.226366	0.515684	-0.0702445	0.731431	0.948919	-0.0106525	0.980599	0.998797	-0.425428	0.0549344	0.180129	0.0355581	0.881969	0.969158
Cj0993c	0.043428	0.827609	0.886251	0.0208783	0.889051	1	-0.172941	0.456834	0.724139	-0.201587	0.339496	0.790625	-0.0466471	0.879497	0.969702	-0.0725638	0.764809	0.883179	-0.26576	0.292955	0.621225
Cj0997	-0.774923	0.000567631	0.00186621	0.081349	0.666665	1	-0.124777	0.674298	0.843254	0.271596	0.354248	0.795896	-0.0732784	0.83646	0.954452	0.0864688	0.716029	0.851213	-0.10188	0.72015	0.902066
Cj0998c	-0.786869	0.00733085	0.0184286	0.17023	0.468219	1	-0.500277	0.146411	0.415339	-0.223281	0.48812	0.85798	-0.678064	0.10235	0.472536	-0.0196767	0.948413	0.975272	-0.728328	0.0264164	0.222497
Cj0999c	-0.866781	0.000149236	0.000577849	-0.0523834	0.814761	1	0.51042	0.0671596	0.287274	0.0319151	0.919698	0.994314	-0.40471	0.259454	0.663455	0.0811677	0.776431	0.887195	-0.271155	0.391652	0.690539
Cj1000	-0.572307	0.0189208	0.0422937	-0.0328473	0.880333	1	0.087348	0.761195	0.894815	0.108419	0.732886	0.948919	-0.0335104	0.940052	0.981839	0.124286	0.613786	0.785377	-0.0181114	0.954699	0.984516
Cj1002c	0.219233	0.351256	0.466249	0.0104891	0.955157	1	-0.0850563	0.758261	0.893294	-0.240936	0.360881	0.799024	-0.123611	0.723439	0.924904	0.244711	0.346041	0.5615	-0.0795425	0.793258	0.931311
Cj1003c	0.0129421	0.965661	0.97884	0.17764	0.483936	1	-0.150179	0.687306	0.851066	-0.384469	0.228768	0.693649	-0.257117	0.528639	0.837823	0.294226	0.326316	0.544081	-0.255973	0.472233	0.748092
Cj1004	0.111361	0.699616	0.789176	-0.525863	0.0352201	0.405279	0.150925	0.637857	0.819385	0.269472	0.387883	0.81289	0.483269	0.217077	0.622287	0.0736279	0.812135	0.907287	0.440732	0.191656	0.537975
Cj1005c	-0.0103299	0.955582	0.972848	0.111288	0.468091	1	0.129455	0.561278	0.784501	0.059446	0.776443	0.962119	0.0932047	0.733235	0.927632	-0.136369	0.514326	0.705107	0.105174	0.662638	0.865372
Cj1006c	-0.40757	0.0270776	0.056797	0.137626	0.379917	1	0.104763	0.643433	0.824165	0.222805	0.276293	0.735772	-0.0714493	0.807163	0.947209	-0.228434	0.28627	0.510103	-0.020769	0.930028	0.979794
Cj1007c	-0.41699	0.0437002	0.0837763	0.0462222	0.783555	1	-0.155502	0.558468	0.782866	0.0539907	0.799718	0.971177	-0.217915	0.463331	0.814281	-0.176428	0.433988	0.641752	-0.168781	0.516211	0.776097
Cj1009c	-0.303743	0.101602	0.169406	-0.14139	0.324338	1	-0.314229	0.171858	0.451473	-0.191166	0.359655	0.799024	-0.0958964	0.748823	0.932605	0.150431	0.562138	0.749823	-0.061184	0.796151	0.931311
Cj1011	-0.741435	0.00414591	0.0109974	-0.0534313	0.804076	1	-0.15767	0.602117	0.805781	-0.300974	0.309334	0.763641	-0.521088	0.214791	0.619	0.130325	0.720112	0.851213	-0.290091	0.41352	0.705057
Cj1012c	-0.439823	0.097458	0.163665	-0.28257	0.248298	1	0.0418607	0.869775	0.943164	0.427699	0.16098	0.61892	0.580484	0.107498	0.477316	-0.675406	0.0165318	0.0835186	0.69398	0.0228935	0.207822
Cj1013c	-0.0981048	0.700176	0.789176	-0.247396	0.239798	1	0.326705	0.281134	0.582414	0.273494	0.31827	0.772738	0.0855899	0.802024	0.947209	-0.573812	0.0330264	0.130666	0.309326	0.309954	0.630759
Cj1020c	-0.0581249	0.770886	0.844821	-0.295894	0.0639276	0.610864	0.324176	0.128994	0.389304	0.0461188	0.824179	0.978713	0.0967677	0.743377	0.929893	-0.0603929	0.807326	0.907114	0.0741789	0.773241	0.925002
Cj1021c	0.179256	0.384393	0.499042	-0.43571	0.0180779	0.246161	0.0185452	0.931785	0.974771	-0.116975	0.644611	0.913075	0.060739	0.835385	0.953891	-0.0130827	0.9561	0.977028	0.215692	0.425891	0.714483
Cj1022c	0.470316	0.0135137	0.0312326	-0.340791	0.0941256	0.742549	-0.239346	0.302388	0.604775	-0.158003	0.429456	0.847194	-0.367949	0.344575	0.735034	0.0496659	0.820418	0.907625	0.140356	0.573479	0.812717
Cj1025c	1.01582	1.61564e-05	7.71919e-05	-0.480854	0.0299573	0.354971	0.810656	0.00170674	0.0325915	-0.297031	0.246151	0.708117	-0.0212988	0.968849	0.993785	1.93083	1.5748e-10	7.79766e-09	0.0969786	0.74596	0.913371
Cj1026c	1.40443	7.08117e-07	4.38282e-06	-0.437727	0.0924614	0.740598	0.818994	0.0251215	0.169622	-0.459009	0.151572	0.605345	0.0978975	0.740274	0.927632	1.96406	3.01656e-10	1.44972e-08	0.0861132	0.732851	0.906464
Cj1028c	0.904952	4.31275e-06	2.34121e-05	-0.0492718	0.751573	1	0.395718	0.0701673	0.294121	-0.102076	0.639186	0.913075	0.165725	0.581481	0.852734	0.629977	0.00443319	0.0323386	0.276189	0.285908	0.615706
Cj1034c	0.928886	0.000624181	0.0020317	-0.00448184	0.983396	1	0.425882	0.115359	0.367441	-0.760101	0.00387107	0.0638922	-0.588537	0.0976792	0.468058	0.988036	0.000131533	0.00208666	-0.44649	0.13734	0.478493
Cj1035c	0.219159	0.258837	0.36938	0.0235737	0.878037	1	0.327368	0.126287	0.386429	-0.275856	0.202533	0.663244	-0.172891	0.569044	0.852734	0.39547	0.0841719	0.243869	-0.0682331	0.789316	0.931311
Cj1036c	0.414594	0.0654113	0.117453	-0.0560864	0.707959	1	0.25611	0.227229	0.515684	-0.410429	0.0908249	0.487447	-0.183554	0.580053	0.852734	0.683193	0.0106911	0.0617287	-0.386038	0.178695	0.517709
Cj1038	-0.273299	0.301013	0.415068	-0.0812215	0.68118	1	0.314083	0.252787	0.547818	0.608069	0.026264	0.264909	0.735737	0.034538	0.337935	-0.211435	0.476759	0.680966	0.678409	0.0232906	0.210259
Cj1040c	-0.662327	0.00351179	0.009532	0.0971345	0.575366	1	-0.48031	0.104927	0.347772	-0.0115938	0.962671	0.994314	-0.444619	0.162352	0.56844	-0.66728	0.00547166	0.0373907	-0.361193	0.178451	0.517709
Cj1041c	-0.823517	7.78314e-05	0.000321153	0.0486588	0.756054	1	0.307579	0.194706	0.483509	-0.14216	0.488652	0.85798	-0.606849	0.0416577	0.360462	-0.0449162	0.855729	0.921728	-0.510701	0.0406489	0.254415
Cj1042c	-0.403764	0.0840496	0.143959	-0.0883443	0.667113	1	-0.0265567	0.938692	0.978203	-0.0171601	0.951655	0.994314	-0.13299	0.717341	0.92391	-0.0787733	0.759519	0.879556	0.181151	0.575281	0.812717
Cj1043c	-0.302915	0.125481	0.202404	0.0421266	0.802439	1	0.104831	0.666442	0.837022	0.000433131	0.999385	1	-0.171081	0.587207	0.856694	-0.0192416	0.931583	0.966424	-0.0589038	0.820036	0.936021
Cj1047c	0.137184	0.552449	0.668173	-0.0186795	0.916133	1	0.231501	0.363346	0.658943	-0.0846995	0.755512	0.954476	0.154134	0.631293	0.888487	0.511703	0.0375517	0.141056	-0.00828429	0.978378	0.996587
Cj1049c	-0.756481	0.000378184	0.00130043	0.0656695	0.713449	1	0.004798	0.977878	0.991002	-0.066398	0.802971	0.971177	-0.305629	0.341533	0.73237	0.196496	0.39167	0.599802	-0.281284	0.275352	0.610882
Cj1050c	-0.91573	7.65224e-06	3.95689e-05	0.0745616	0.623949	1	-0.134354	0.54763	0.777434	-0.0636169	0.777232	0.962119	-0.401312	0.20627	0.614585	-0.00910947	0.969013	0.983458	-0.436539	0.0983544	0.408267
Cj1051c	-0.0229515	0.90465	0.94566	-0.0762806	0.592548	1	-0.279641	0.245061	0.537972	-0.209209	0.314203	0.770883	0.183647	0.522556	0.835908	-0.583013	0.00834293	0.0495722	0.106692	0.661487	0.864702
Cj1053c	-0.21517	0.35052	0.465941	-0.147196	0.446917	1	-0.0697451	0.820664	0.919684	-0.0887851	0.752764	0.954476	-0.135458	0.710829	0.92391	-0.260565	0.33629	0.553372	0.0711627	0.813205	0.934177
Cj1055c	-0.454457	0.0309063	0.0632051	-0.0536342	0.767577	1	-0.585731	0.0208812	0.15509	-0.205243	0.345673	0.795534	-0.315219	0.313462	0.702603	-0.48321	0.0373475	0.140612	-0.0946718	0.750518	0.91382
Cj1056c	-0.203079	0.288343	0.403039	0.079542	0.58727	1	-0.277559	0.217165	0.506201	-0.142574	0.475383	0.85201	-0.246514	0.390321	0.772525	-0.370514	0.107567	0.282125	-0.209859	0.359286	0.665615
Cj1057c	-0.0724604	0.694323	0.785334	0.0786623	0.588013	1	-0.115385	0.619731	0.815652	-0.159481	0.435672	0.847556	-0.305352	0.296221	0.691178	-0.267014	0.215351	0.43496	-0.295037	0.225201	0.577675
Cj1060c	0.625933	0.00435329	0.011473	0.0132747	0.933289	1	-0.259224	0.260773	0.555851	-0.270056	0.273779	0.735772	0.0827106	0.78638	0.942294	0.316062	0.20098	0.418496	-0.0259313	0.927126	0.979794
Cj1062	0.285813	0.18071	0.272902	0.0173764	0.914051	1	0.395002	0.0867214	0.322027	-0.0940668	0.684554	0.9252	-0.0809678	0.800832	0.947209	0.856567	0.000354969	0.00466276	-0.00534726	0.983945	0.996602
Cj1063	0.446295	0.0666654	0.119181	-0.0956923	0.626926	1	0.305159	0.284407	0.58603	0.121397	0.663588	0.916048	0.0934726	0.782207	0.941876	0.644062	0.0135304	0.0719677	0.229392	0.464961	0.744188
Cj1068	-0.987606	1.94211e-06	1.12933e-05	0.823485	1.20931e-06	3.23937e-05	-0.252754	0.375944	0.667546	0.493943	0.0309767	0.292578	-0.136765	0.655775	0.899656	-0.687141	0.00144592	0.0135362	-0.202557	0.404582	0.696682
Cj1069	-0.991979	7.6429e-05	0.000316165	0.881235	0.000151743	0.00317883	-0.121703	0.73305	0.875823	0.586826	0.0430494	0.33982	0.0368823	0.898302	0.978426	-0.874616	0.000478424	0.0057907	0.0143481	0.959127	0.98747
Cj1074c	-0.224732	0.313847	0.427712	-0.013316	0.940592	1	-0.390771	0.131009	0.391051	-0.20129	0.386763	0.81289	-0.202714	0.544958	0.842464	-0.189863	0.433798	0.641752	-0.169825	0.543767	0.792491
Cj1075	0.885071	0.000230063	0.000844769	-0.00978143	0.961057	1	0.0824294	0.762194	0.895022	-0.299236	0.219542	0.680273	-0.232008	0.458763	0.811555	0.554265	0.0315041	0.12742	-0.345175	0.203739	0.553006
Cj1077	0.517316	0.0648536	0.116965	-0.027121	0.900207	1	0.237888	0.444476	0.714134	0.2394	0.492073	0.85965	-0.0771217	0.89955	0.978426	-0.0836071	0.788582	0.896472	-0.0347741	0.929601	0.979794
Cj1078	-0.121993	0.730191	0.814425	-0.480776	0.152949	0.950259	-0.189326	0.614676	0.811948	0.343812	0.414777	0.831775	0.0290928	0.936137	0.981839	-0.705147	0.0505412	0.170867	0.626122	0.124207	0.461259
Cj1079	0.0618892	0.823329	0.883916	-0.310284	0.265096	1	-0.545367	0.0995521	0.339032	-0.137934	0.693541	0.931946	-0.451884	0.24272	0.645779	-0.978749	0.000673658	0.00743755	0.211103	0.537422	0.788991
Cj1083c	0.431225	0.0247282	0.0526934	-0.119346	0.443427	1	-0.257047	0.273094	0.571364	-0.471621	0.0596992	0.40679	-0.0728869	0.821967	0.948747	-0.582457	0.0269981	0.115902	-0.10416	0.691459	0.886847
Cj1084c	-0.109776	0.590313	0.704349	-0.175872	0.282767	1	-0.192028	0.42492	0.702411	-0.449278	0.0836739	0.475786	-0.373679	0.240848	0.645779	-0.893952	0.000530586	0.0061927	-0.244079	0.373272	0.677696
Cj1086c	0.306457	0.152714	0.237651	-0.0349209	0.822115	1	-0.174384	0.450692	0.72044	-0.664518	0.000899946	0.0183814	-0.314637	0.305757	0.696344	-0.213862	0.373774	0.584394	-0.45678	0.0894223	0.392785
Cj1087c	-0.311581	0.105991	0.175293	-0.0474089	0.747068	1	-0.567025	0.0233329	0.163535	-0.280373	0.157039	0.612413	-0.0359639	0.922497	0.981102	-0.237639	0.316515	0.539202	-0.222333	0.377331	0.67903
Cj1089c	-0.269474	0.239331	0.345771	-0.0203893	0.911896	1	-0.216467	0.379391	0.667953	0.150434	0.506297	0.864096	0.368496	0.258806	0.662836	-0.483303	0.0505624	0.170867	0.402828	0.164005	0.503906
Cj1090c	0.0870869	0.6827	0.775213	-0.0329496	0.849013	1	-0.154585	0.521428	0.765807	0.0978993	0.643072	0.913075	0.336739	0.281838	0.679469	-0.307151	0.205942	0.42435	0.411575	0.147402	0.483733
Cj1095	-0.229889	0.243535	0.351534	-0.110692	0.501699	1	0.311091	0.165183	0.443181	0.261041	0.229235	0.693649	0.261658	0.378261	0.759311	0.420881	0.1196	0.303457	0.274129	0.29022	0.617472
Cj1097	-0.444084	0.0156305	0.0356706	0.11942	0.424633	1	-0.305289	0.205577	0.494908	0.109722	0.620418	0.907577	-0.0835976	0.784948	0.942294	-0.132983	0.539345	0.731361	-0.0511516	0.841708	0.94392
Cj1099	-0.0719241	0.715904	0.801224	0.11987	0.406633	1	-0.10943	0.628904	0.818768	-0.108401	0.581234	0.887697	-0.244667	0.40697	0.777765	-0.24284	0.294035	0.517778	-0.120144	0.645803	0.854447
Cj1100	0.219457	0.311662	0.425443	0.165964	0.333252	1	0.0520718	0.833722	0.924848	-0.0518121	0.844647	0.986643	0.0500728	0.871257	0.969118	-0.333572	0.193813	0.41022	0.0410967	0.890302	0.97122
Cj1101	0.189964	0.334527	0.449081	0.145548	0.368175	1	0.120449	0.59956	0.805781	0.295813	0.277059	0.735772	0.347708	0.293313	0.691178	-0.427517	0.0889543	0.250136	0.519406	0.0778577	0.363484
Cj1106	-0.783138	0.000179617	0.000682546	0.0504387	0.757291	1	-0.308988	0.199701	0.491432	-0.231841	0.264742	0.728264	-0.572432	0.0702503	0.42917	-0.657911	0.0110635	0.0629571	-0.405359	0.114329	0.444887
Cj1110c	0.447765	0.107063	0.176708	-0.0597235	0.786408	1	0.232009	0.50638	0.752888	-0.0969112	0.761504	0.957172	0.326857	0.382329	0.765596	0.813833	0.00611557	0.0391618	0.177557	0.57471	0.812717
Cj1111c	0.130134	0.557394	0.672164	0.0600709	0.703322	1	0.317633	0.165634	0.443181	0.024957	0.918129	0.994314	0.279288	0.384942	0.768561	0.422583	0.0850414	0.245427	0.0408093	0.898522	0.973811
Cj1112c	0.364804	0.0825647	0.142011	0.00535689	0.971856	1	0.296168	0.168715	0.44826	-0.128267	0.562147	0.880024	0.258303	0.401016	0.773316	0.639504	0.00650371	0.0407167	-0.0577861	0.843557	0.94392
Cj1113	-0.786044	0.000328917	0.0011484	0.072246	0.702617	1	0.117043	0.658945	0.832727	0.370183	0.179935	0.640293	-0.111006	0.72648	0.925951	-0.3095	0.184269	0.398803	0.0114291	0.964848	0.990784
Cj1115c	-0.614825	0.0032818	0.00896734	0.136426	0.384298	1	0.0538358	0.80345	0.911994	0.332129	0.132388	0.572815	0.201059	0.523788	0.836405	-0.466969	0.0692008	0.212147	0.0551989	0.840179	0.94392
Cj1132c	-0.207242	0.292366	0.406974	0.00353248	0.982444	1	0.0881818	0.691966	0.852695	-0.1814	0.451531	0.851672	-0.281045	0.350565	0.737706	0.338303	0.119135	0.303218	-0.331287	0.176819	0.515267
Cj1135	-0.168325	0.393623	0.508574	0.159771	0.312816	1	0.18385	0.399849	0.679995	0.0300521	0.892768	0.994314	0.107745	0.700568	0.92282	0.133527	0.540254	0.731613	0.116861	0.647019	0.854462
Cj1136	-0.0829497	0.678284	0.773423	0.13725	0.422811	1	0.238654	0.292416	0.592815	0.0202176	0.932871	0.994314	0.100255	0.721459	0.924904	0.258332	0.246026	0.470182	0.0881067	0.736882	0.906464
Cj1137c	-0.555774	0.0562374	0.103365	0.104676	0.650115	1	0.0637369	0.837169	0.927413	0.0592494	0.86535	0.994314	-0.0639104	0.881778	0.970907	0.239305	0.412728	0.622138	0.0538939	0.883431	0.969617
Cj1138	-0.153698	0.591555	0.705033	0.188137	0.376335	1	0.467264	0.108879	0.354398	0.0664052	0.851052	0.987655	-0.303064	0.449042	0.806709	0.464157	0.141797	0.338157	-0.142905	0.71878	0.902066
Cj1139c	0.0633934	0.833406	0.89033	-0.284652	0.197757	1	0.141491	0.6441	0.824165	-0.341354	0.327731	0.777664	-0.30163	0.467439	0.814281	0.430053	0.15798	0.362555	-0.360105	0.31692	0.636556
Cj1140	-0.190502	0.353271	0.468163	-0.109343	0.510095	1	-0.177949	0.457794	0.724139	-0.336507	0.181362	0.640293	-0.151254	0.627291	0.885541	0.200996	0.353467	0.567911	-0.213417	0.391679	0.690539
Cj1144c	-0.0102161	0.963596	0.977353	0.30333	0.0844571	0.703088	-0.641405	0.0222936	0.159771	-0.0924124	0.73556	0.949315	-0.239687	0.476162	0.817277	-0.329729	0.203583	0.421081	-0.0792632	0.794555	0.931311
Cj1145c	-0.177668	0.436678	0.552004	-0.0467828	0.802631	1	-0.802358	0.00419644	0.056686	-0.294081	0.27709	0.735772	-0.254085	0.479845	0.818552	-0.128438	0.601182	0.777161	-0.112623	0.709958	0.897888
Cj1152c	-0.420818	0.0260083	0.0548356	-0.0248825	0.878456	1	-0.613301	0.0131686	0.115621	-0.219419	0.343114	0.793724	-0.214986	0.516031	0.835908	0.205464	0.355015	0.569279	-0.195197	0.45843	0.74135
Cj1153	2.3762	2.68551e-12	2.96495e-11	-0.309778	0.201812	1	0.0099555	0.965073	0.986197	-0.215087	0.542847	0.875677	0.547569	0.167002	0.572079	1.73181	1.41873e-07	4.88372e-06	0.508679	0.126398	0.464121
Cj1154c	0.151265	0.562013	0.676236	-0.0165957	0.939168	1	-0.00869652	0.988875	0.996618	-0.0429503	0.882459	0.994314	-0.0817657	0.834646	0.953891	0.48911	0.0736445	0.222431	0.0898302	0.783207	0.930591
Cj1155c	-0.133359	0.488087	0.602028	-0.0590596	0.702485	1	0.229822	0.31373	0.613199	0.0218618	0.926813	0.994314	-0.0283199	0.934325	0.981839	0.322788	0.132557	0.325413	-0.131767	0.596929	0.827998
Cj1158c	-1.11598	2.31079e-05	0.00010767	0.0139135	0.972574	1	0.404289	0.204121	0.494857	-0.0838364	0.80792	0.972066	-0.485558	0.226538	0.62962	-1.15724	5.37102e-05	0.000997302	-0.155359	0.684829	0.883895
Cj1159c	-1.25182	1.18532e-05	5.86911e-05	0.122066	0.659562	1	-1.50018	0.000866581	0.0211342	-0.212542	0.617691	0.906767	-0.554012	0.227443	0.629902	-1.36637	6.73099e-06	0.00017185	-0.117737	0.748024	0.913726
Cj1160c	-0.838914	0.00244982	0.00696174	-0.05047	0.844162	1	-0.929256	0.018093	0.141455	-0.129952	0.727026	0.948919	-0.301596	0.462061	0.813586	-0.670446	0.0212063	0.0981617	0.0500311	0.898719	0.973811
Cj1161c	-1.49694	1.06249e-13	1.31524e-12	0.0417115	0.785182	1	0.0717689	0.738109	0.879701	0.184475	0.381502	0.81289	-0.368752	0.244458	0.645779	0.211895	0.436553	0.643412	-0.23127	0.375376	0.6785
Cj1162c	-1.15037	2.14469e-06	1.23462e-05	-0.0770808	0.67413	1	0.175814	0.511256	0.756696	-0.131644	0.638154	0.913075	-0.53972	0.103783	0.472536	0.756518	0.0106302	0.0615951	-0.390085	0.166491	0.503906
Cj1163c	-1.33803	3.79787e-09	3.1342e-08	0.0130517	0.934897	1	-0.212214	0.404714	0.68387	0.113815	0.598281	0.892777	-0.513383	0.114078	0.491828	0.431692	0.138002	0.332356	-0.395825	0.130585	0.473117
Cj1164c	0.959048	3.46771e-06	1.94538e-05	-0.0665464	0.718654	1	-0.845657	0.037575	0.210988	0.0155085	0.961551	0.994314	0.257632	0.357749	0.747522	-0.227074	0.349038	0.563565	0.285121	0.276613	0.611619
Cj1165c	0.105484	0.634516	0.739581	0.151624	0.394026	1	0.355561	0.185121	0.473156	0.240374	0.375668	0.81289	0.142408	0.66255	0.90147	0.251953	0.299826	0.523414	0.101496	0.738169	0.906464
Cj1166c	-0.18099	0.350739	0.465941	0.0577803	0.721459	1	0.247644	0.291498	0.592519	0.12431	0.612728	0.903641	0.165631	0.565552	0.851716	0.534114	0.0177794	0.0869806	0.0817969	0.748813	0.913726
Cj1168c	-0.38482	0.0799885	0.138896	0.0579572	0.782215	1	-0.503029	0.108877	0.354398	0.0965538	0.692137	0.931591	-0.256868	0.413515	0.782947	-0.697937	0.0010407	0.0105622	-0.0815257	0.73715	0.906464
Cj1169c	-1.56897	0.00199023	0.00575582	-0.870401	0.00560148	0.0933961	2.21968	2.39284e-05	0.00150381	1.09281	0.0390334	0.322124	0.861368	0.116677	0.492033	0.479722	0.315728	0.539081	0.962473	0.0532237	0.298599
Cj1172c	0.363975	0.154476	0.239709	-0.224081	0.27654	1	0.794741	0.00567205	0.0666772	0.45879	0.090188	0.487447	0.684389	0.0372698	0.349592	0.142632	0.564588	0.751863	0.620158	0.0307128	0.232337
Cj1173	-1.80295	5.18394e-16	7.17844e-15	0.0828016	0.691165	1	-0.231233	0.582167	0.797051	0.568028	0.0385232	0.322124	-0.00204725	0.992163	0.999174	-0.494825	0.0512144	0.172292	0.284164	0.354139	0.663439
Cj1174	-1.44369	2.3209e-10	2.15474e-09	0.12257	0.583964	1	-0.282512	0.432932	0.706	0.484007	0.10864	0.536305	-0.0848446	0.810988	0.947209	-0.723551	0.00420771	0.0311104	0.222513	0.448274	0.734685
Cj1176c	-0.0625412	0.795214	0.864524	-0.0293332	0.869304	1	-0.304819	0.23745	0.528601	-0.399566	0.119098	0.56034	-0.193991	0.57922	0.852734	-0.105567	0.685527	0.831562	-0.380578	0.154729	0.49477
Cj1178c	-0.497535	0.0565983	0.103912	-0.0682185	0.735302	1	0.117081	0.699444	0.855785	-0.100557	0.719913	0.94866	-0.126659	0.736178	0.927632	0.0545885	0.840655	0.919904	-0.351382	0.237379	0.59161
Cj1180c	0.265703	0.332747	0.447865	-0.443513	0.0572172	0.572341	0.498461	0.0854271	0.32123	0.361687	0.182592	0.640293	0.68503	0.0700253	0.42917	-0.551833	0.0783141	0.231821	0.763277	0.0151848	0.16333
Cj1189c	-1.8464	4.68665e-12	5.03815e-11	0.0245607	0.872886	1	-0.35318	0.124578	0.384831	0.924233	0.0519035	0.378607	0.387219	0.314809	0.703709	-0.178696	0.537357	0.72927	0.0355592	0.910267	0.977492
Cj1190c	-1.84237	9.25803e-11	8.8986e-10	0.0311611	0.875518	1	-0.275113	0.39125	0.674369	0.930863	0.0558903	0.383717	0.322058	0.398845	0.773316	0.0164821	0.955743	0.977028	0.0902204	0.772934	0.925002
Cj1191c	1.17827	1.50015e-07	1.00461e-06	0.0069138	0.971776	1	-0.796318	0.0586154	0.274434	0.0805473	0.791608	0.964569	0.157236	0.590294	0.859424	-0.333809	0.166945	0.375741	0.45334	0.134258	0.473817
Cj1193c	-0.611278	0.00612815	0.0156215	-0.021916	0.907	1	-0.572931	0.048068	0.243168	-0.387896	0.139165	0.576463	-0.340059	0.298193	0.692116	-0.403428	0.102436	0.274394	-0.434043	0.102188	0.416396
Cj1194	0.322377	0.181672	0.274102	0.0765837	0.695464	1	-0.498463	0.0751691	0.3063	-0.365216	0.25708	0.715998	-0.33855	0.323909	0.710723	-0.103702	0.676628	0.825698	-0.564862	0.0270019	0.223965
Cj1198	0.363579	0.194111	0.287558	0.153373	0.453372	1	-0.296196	0.335046	0.629277	-0.0920971	0.753556	0.954476	-0.4093	0.270428	0.666855	0.22232	0.445588	0.650687	-0.440209	0.133771	0.473215
Cj1199	-0.742403	0.0088653	0.0216855	0.202573	0.364917	1	0.415829	0.181581	0.46907	1.76731	0.000110491	0.00254284	0.317996	0.463532	0.814281	0.0626912	0.845142	0.920011	0.161445	0.687949	0.885822
Cj1200	-0.660691	0.0295415	0.061025	0.19015	0.427384	1	0.134516	0.656358	0.832678	1.77791	0.000168515	0.00382435	0.0571383	0.881565	0.970907	-0.127691	0.698261	0.841415	0.036174	0.927744	0.979794
Cj1203c	0.499946	0.105248	0.17424	0.0078861	0.976136	1	0.0468357	0.876451	0.945918	0.315862	0.353793	0.795896	0.171867	0.671543	0.904865	-0.182418	0.593229	0.772996	0.355097	0.323225	0.641071
Cj1207c	-0.10447	0.583586	0.699618	-0.00556931	0.97063	1	-0.223181	0.329161	0.625452	-0.297196	0.192814	0.646047	-0.21752	0.456066	0.810718	0.34962	0.149605	0.354028	-0.408199	0.0757005	0.358535
Cj1208	0.763195	0.000219437	0.000813062	-0.0750905	0.690381	1	-0.470444	0.0688134	0.291519	-0.031981	0.897142	0.994314	0.258433	0.391311	0.773159	0.324939	0.172826	0.3843	0.0678702	0.792942	0.931311
Cj1209	0.193048	0.387715	0.501752	-0.0532154	0.74319	1	-0.103529	0.669988	0.840153	-0.0717012	0.741622	0.95044	0.20242	0.535109	0.840088	-0.0495899	0.85673	0.922199	0.0339875	0.901883	0.974516
Cj1210	0.0221059	0.916366	0.951581	-0.0871916	0.614689	1	-0.125453	0.629359	0.818768	0.0182757	0.942221	0.994314	-0.0282004	0.941529	0.981839	-0.414939	0.0930145	0.257603	0.0204245	0.940636	0.979794
Cj1211	-0.0353298	0.914341	0.951008	-0.00908491	0.975911	1	-0.508722	0.189548	0.478377	-0.0370676	0.914985	0.994314	-0.107966	0.815109	0.947209	-0.582495	0.0577748	0.18547	0.306649	0.431631	0.720413
Cj1214c	-0.481702	0.025951	0.0547853	0.0404532	0.801406	1	-0.312546	0.183317	0.470975	-0.0949255	0.644529	0.913075	-0.115266	0.740344	0.927632	0.0669229	0.788939	0.896472	-0.190686	0.465111	0.744188
Cj1215	-0.0941079	0.694898	0.785334	-0.033678	0.84048	1	-0.208037	0.396597	0.676976	0.127069	0.557883	0.880024	0.385346	0.241963	0.645779	-0.297785	0.333487	0.552096	0.308782	0.269371	0.610438
Cj1216c	-0.368783	0.0775652	0.135408	-0.0111659	0.950184	1	-0.185905	0.493932	0.743064	-0.0746563	0.777191	0.962119	-0.0666499	0.845194	0.957066	-0.286473	0.213794	0.432887	-0.0719474	0.79902	0.931905
Cj1217c	-0.651714	0.000569509	0.00186863	0.0894681	0.562644	1	-0.112701	0.637325	0.819346	-0.0572573	0.80799	0.972066	-0.12384	0.700131	0.92282	-0.345481	0.104269	0.277032	-0.0381216	0.886283	0.969984
Cj1219c	0.0265626	0.910842	0.94983	0.0891141	0.634139	1	0.0382498	0.879731	0.948206	-0.0183728	0.941706	0.994314	0.145846	0.654775	0.899656	0.0567993	0.824911	0.910132	-0.0853289	0.76533	0.921583
Cj1222c	0.000890939	0.997912	0.998872	0.0630315	0.708	1	0.203082	0.423769	0.701558	-0.0747366	0.763463	0.957172	0.0677339	0.808579	0.947209	0.372403	0.0987662	0.267192	-0.0642427	0.808073	0.933139
Cj1223c	0.318063	0.162878	0.250605	0.102061	0.568164	1	0.160826	0.474819	0.732369	-0.250477	0.384558	0.81289	-0.107133	0.7468	0.930794	0.577303	0.0167459	0.0839203	-0.260722	0.359146	0.665615
Cj1224	0.990307	1.32253e-05	6.43159e-05	-0.218353	0.251266	1	0.188804	0.444001	0.714072	-0.49725	0.0351776	0.313602	-0.0548462	0.864596	0.965615	1.56753	2.17401e-07	7.10466e-06	0.0620555	0.821607	0.936021
Cj1225	0.748862	0.00085871	0.00270875	-0.228756	0.217864	1	0.150714	0.523516	0.765807	-0.599128	0.0140417	0.167476	-0.0643391	0.847394	0.957567	1.38072	2.85165e-07	9.13646e-06	-0.0980187	0.722823	0.902066
Cj1226c	-0.693404	0.00955145	0.0231559	0.0856143	0.684998	1	-0.835453	0.03525	0.204977	-0.145335	0.551731	0.878085	-0.518516	0.143691	0.538018	-1.02136	0.00234553	0.0202783	-0.52374	0.0659546	0.333042
Cj1227c	-0.323956	0.249333	0.35832	0.0546504	0.788478	1	-0.754471	0.0345202	0.203025	-0.312372	0.29729	0.757893	-0.575514	0.125093	0.505944	-0.550835	0.0883541	0.249345	-0.629894	0.0326961	0.238173
Cj1232	-0.181111	0.429085	0.544774	-0.21049	0.285811	1	-0.0879862	0.768614	0.898365	0.0241128	0.937086	0.994314	0.0727833	0.820576	0.948747	-0.111453	0.659176	0.817737	0.00630525	0.983796	0.996602
Cj1233	0.187458	0.339126	0.453092	0.00575458	0.972464	1	0.283386	0.244586	0.537972	0.151677	0.536155	0.870852	0.00187237	0.984639	0.999174	0.00563094	0.980843	0.989469	-0.037055	0.890384	0.97122
Cj1235	-0.322539	0.0755252	0.132554	0.0109554	0.940569	1	-0.0883749	0.685988	0.851066	0.130379	0.510015	0.864096	-0.182607	0.533836	0.840088	-0.11828	0.581327	0.765127	-0.210417	0.38341	0.684909
Cj1236	0.0378412	0.855374	0.90809	0.0529707	0.769823	1	-0.200253	0.440746	0.713048	0.242499	0.397766	0.817907	-0.165473	0.628435	0.88599	-0.572568	0.019273	0.092624	0.0642054	0.81343	0.934177
Cj1237c	-0.750396	0.00045418	0.00151765	-0.0574396	0.739487	1	-0.195083	0.455159	0.723473	-0.230399	0.409941	0.828103	-0.419591	0.217937	0.623595	0.000317572	0.999443	0.999966	-0.473099	0.0955295	0.403347
Cj1240c	0.31884	0.169654	0.259948	-0.0988385	0.61347	1	0.26535	0.331374	0.625452	-0.348217	0.243705	0.707308	0.0863893	0.784482	0.942294	0.916895	0.00125635	0.0121472	0.0277161	0.92604	0.979794
Cj1241	-1.14163	0.000229744	0.000844769	-0.439787	0.0462969	0.504327	1.60543	1.27984e-05	0.000909241	1.08336	0.0111129	0.138047	0.721802	0.0905311	0.458443	0.424393	0.171134	0.382534	1.01282	0.00249333	0.0521461
Cj1242	2.27133	1.21714e-14	1.56598e-13	-0.616385	0.0116341	0.177665	0.1437	0.636935	0.819346	-0.670804	0.0865892	0.48289	-1.72066	0.000135312	0.00961301	2.93578	4.97881e-21	7.3958e-19	-0.310597	0.414232	0.705057
Cj1244	-0.274486	0.139481	0.221059	0.123182	0.396169	1	-0.473514	0.0464445	0.240159	0.095601	0.637304	0.913075	-0.215927	0.450992	0.806709	-0.564292	0.0141686	0.0746822	-0.225044	0.335572	0.649256
Cj1245c	-1.27267	4.54986e-07	2.84845e-06	0.0177044	0.933149	1	-0.889058	0.012479	0.111424	-0.168767	0.521934	0.864096	-0.762983	0.0450303	0.370163	-0.901379	0.000163219	0.00246945	-0.53704	0.113986	0.444887
Cj1247c	-0.431648	0.0470587	0.0889975	-0.0776227	0.662651	1	-0.601584	0.0501044	0.250369	-0.046264	0.845921	0.986889	-0.0805685	0.805995	0.947209	0.161075	0.547233	0.737771	0.0581791	0.826751	0.936182
Cj1249	-0.325618	0.0751627	0.13206	-0.0730409	0.611592	1	0.127881	0.581128	0.797051	0.0649068	0.755006	0.954476	0.0982747	0.718794	0.924051	-0.179403	0.465275	0.668778	0.0909927	0.701048	0.892144
Cj1251	-0.613198	0.00176107	0.00515698	-0.0497518	0.72681	1	-0.566787	0.0120384	0.109117	-0.086937	0.668801	0.918177	-0.122055	0.697966	0.92282	-0.837713	0.000323684	0.00437107	0.00150763	0.996001	0.998445
Cj1252	-0.0871139	0.737845	0.819605	-0.0254773	0.865543	1	-0.485626	0.0345416	0.203025	0.226113	0.347547	0.795896	0.517921	0.159829	0.565669	-1.23541	4.92735e-05	0.000925436	0.611486	0.068959	0.34085
Cj1254	0.934009	0.000112521	0.000448439	0.0533316	0.771167	1	0.0842469	0.773789	0.898705	0.361805	0.243549	0.707308	0.723377	0.0639154	0.419422	-1.01192	0.00120127	0.0118245	0.896324	0.00440981	0.0735268
Cj1255	-0.109237	0.632271	0.738213	0.146549	0.385997	1	0.0810584	0.742767	0.88332	-0.0555982	0.836724	0.986643	-0.394603	0.237244	0.645779	0.546278	0.0301991	0.123983	-0.255028	0.375094	0.6785
Cj1256c	-0.0857619	0.660982	0.763487	0.181989	0.241866	1	-0.0619875	0.786634	0.903164	-0.0302728	0.888703	0.994314	-0.335986	0.263411	0.664174	0.25884	0.259744	0.486046	-0.0598441	0.807178	0.933139
Cj1257c	-0.590278	0.00861643	0.0211739	0.161478	0.353147	1	-0.500395	0.12024	0.37856	-0.156616	0.507309	0.864096	-0.469871	0.124197	0.50443	-0.216415	0.38402	0.593651	-0.346128	0.240538	0.594137
Cj1258	0.311861	0.194756	0.288254	0.0167228	0.927358	1	0.448396	0.0709011	0.295542	-0.174421	0.535372	0.870852	-0.048575	0.90501	0.978426	0.816619	0.00374597	0.0283376	-0.0793341	0.801668	0.932401
Cj1270c	-0.0991517	0.664162	0.764254	0.114979	0.520403	1	-0.148481	0.56078	0.784501	-0.0325925	0.890827	0.994314	-0.00364157	0.996537	0.999364	-0.317178	0.187919	0.400427	-0.00797219	0.976848	0.996372
Cj1275c	-0.581132	0.003476	0.00945055	0.00293807	0.987443	1	-0.528606	0.0540377	0.259448	-0.037499	0.865201	0.994314	-0.0122731	0.980065	0.998797	-0.837804	0.000118341	0.00192028	-0.137137	0.590943	0.823189
Cj1276c	-0.713311	0.000777339	0.00246632	0.0419711	0.828359	1	-0.453941	0.111989	0.360216	-0.113434	0.666055	0.916106	-0.208621	0.518385	0.835908	-0.594735	0.00722196	0.0436774	-0.128798	0.623724	0.842285
Cj1277c	-0.144964	0.441066	0.556526	0.0395745	0.78658	1	-0.712986	0.0208503	0.15509	-0.160694	0.435954	0.847556	-0.163098	0.597515	0.863773	-0.554307	0.0114168	0.0636689	-0.297316	0.228112	0.57878
Cj1279c	-0.176976	0.522374	0.636509	0.0679002	0.748795	1	-0.871813	0.0143042	0.121104	-0.33756	0.271886	0.735772	-0.517101	0.169481	0.578146	-0.839445	0.00325176	0.0253018	-0.64875	0.0312706	0.235466
Cj1280c	-0.485743	0.0407286	0.0791326	0.0134669	0.938036	1	-1.39889	0.000132802	0.00516661	-0.511745	0.0344596	0.309379	-0.694122	0.0520735	0.386064	-0.996551	0.000247492	0.00339833	-0.698561	0.0112698	0.133441
Cj1285c	-1.38276	7.34839e-13	8.70092e-12	0.00540994	0.975037	1	-0.0491235	0.84652	0.933343	0.233967	0.328681	0.777664	-0.232572	0.434348	0.797563	-0.710111	0.00192869	0.0171277	-0.162433	0.512444	0.776097
Cj1287c	-1.52596	1.38275e-08	1.03642e-07	0.0515008	0.787531	1	0.136638	0.594847	0.802626	0.0797213	0.73454	0.949181	-0.39711	0.302296	0.695778	-0.318024	0.262674	0.488093	-0.403416	0.217352	0.569464
Cj1289	0.011012	0.963209	0.977353	-0.0076177	0.965626	1	-0.507716	0.0355305	0.205875	-0.326198	0.156234	0.612198	-0.0588037	0.87094	0.969118	0.0500084	0.849437	0.920788	-0.180941	0.515053	0.776097
Cj1295	0.76567	9.04621e-05	0.000368616	-0.273475	0.158775	0.959972	0.609894	0.00728905	0.0794021	-1.46686	7.87876e-11	2.38405e-09	-1.39462	9.16727e-06	0.000832184	0.578487	0.0153515	0.0798865	-0.964144	0.00202782	0.0480312
Cj1296	0.971186	4.83716e-05	0.000210211	-0.461641	0.0378366	0.42934	0.356597	0.203454	0.494708	-2.66423	9.36078e-13	3.0591e-11	-2.57721	1.99377e-09	4.07228e-07	0.268435	0.372764	0.584394	-1.77975	8.04509e-05	0.00571551
Cj1297	1.09512	9.05222e-07	5.49864e-06	-0.379762	0.0483393	0.516251	0.726691	0.00332829	0.0493558	-2.49416	4.22646e-11	1.30303e-09	-2.32311	1.17173e-07	1.5955e-05	0.171758	0.512259	0.704571	-1.48309	0.0001145	0.00717919
Cj1298	0.381044	0.108927	0.179422	-0.485919	0.018633	0.251622	0.58067	0.0337056	0.200273	-2.26408	2.83894e-11	8.92082e-10	-1.60083	6.62104e-05	0.00491762	-0.113062	0.675747	0.825239	-1.03751	0.0100453	0.1247
Cj1300	-0.45844	0.0226447	0.048879	0.248799	0.139412	0.896846	0.365649	0.100885	0.340589	0.0680582	0.739348	0.95044	-0.377602	0.217072	0.622287	0.0604329	0.809975	0.907287	-0.171843	0.499181	0.767045
Cj1301	-0.313301	0.0803248	0.139037	0.31055	0.0361973	0.413611	0.42629	0.0407738	0.223572	0.271222	0.186639	0.640293	-0.0648977	0.83337	0.953891	-0.12274	0.552466	0.739746	-0.0494961	0.839271	0.94392
Cj1302	-0.188532	0.335032	0.449081	0.232304	0.108046	0.788158	0.378866	0.076322	0.306993	0.264815	0.219775	0.680273	0.253047	0.396709	0.773316	-0.335655	0.151357	0.354172	0.203787	0.430543	0.719332
Cj1305c	-0.334229	0.158348	0.244556	-0.0963983	0.68338	1	0.539709	0.0183455	0.142745	0.263304	0.252442	0.713152	-0.141153	0.677272	0.9071	0.446918	0.0803851	0.23624	0.274964	0.35759	0.665615
Cj1306c	-0.414231	0.109636	0.180409	0.0342625	0.827973	1	0.220496	0.304161	0.606836	-0.157371	0.508334	0.864096	-0.35301	0.322355	0.710723	0.510202	0.0710187	0.216501	-0.341327	0.252226	0.601232
Cj1307	-0.366845	0.0898105	0.153344	0.0761941	0.612568	1	-0.427601	0.0558598	0.265334	-0.259083	0.23456	0.697418	-0.471912	0.140683	0.53436	-0.177881	0.493522	0.693716	-0.454377	0.0818734	0.376848
Cj1309c	-0.102306	0.663092	0.764099	0.102875	0.563022	1	0.13567	0.56359	0.784501	-0.269804	0.206857	0.668956	-0.310101	0.368909	0.755867	0.0576009	0.841784	0.919904	-0.493647	0.0589247	0.316905
Cj1310c	-0.0493564	0.819051	0.879995	0.0202391	0.890949	1	-0.0546584	0.817816	0.91815	-0.155451	0.441294	0.847556	-0.24219	0.451738	0.806709	0.0662384	0.795287	0.898228	-0.361061	0.161146	0.502614
Cj1318	-0.013477	0.942126	0.964537	0.116811	0.426578	1	0.222361	0.305532	0.606989	-0.204948	0.321521	0.774766	-0.0902324	0.772319	0.94029	0.0533366	0.808297	0.907114	-0.228092	0.343707	0.657632
Cj1319	-0.59518	0.00184482	0.00536375	0.179035	0.256606	1	0.266637	0.244472	0.537972	0.0288099	0.893848	0.994314	-0.129762	0.674659	0.906814	-0.324307	0.15032	0.354028	-0.147902	0.552169	0.797036
Cj1320	0.299076	0.115991	0.189719	0.145529	0.307564	1	-0.0471356	0.840578	0.929459	0.000786718	0.996486	1	0.170936	0.559285	0.847365	-0.293195	0.307064	0.529205	0.0258904	0.923225	0.979794
Cj1321	-0.223859	0.475295	0.590146	-0.0813971	0.754593	1	-0.368636	0.308712	0.609221	-0.243554	0.472346	0.85201	-0.636067	0.119575	0.495319	-0.375051	0.219361	0.439308	-0.381556	0.274944	0.610882
Cj1322	-0.269695	0.472366	0.587849	-0.528711	0.112955	0.802469	-1.04213	0.0202711	0.153347	-0.598133	0.116578	0.560259	-0.460633	0.373614	0.756664	-0.542056	0.252259	0.477844	-0.209368	0.640818	0.850606
Cj1323	-0.231303	0.595617	0.708324	-0.433505	0.165902	0.985758	-0.75528	0.0759187	0.306993	-0.588013	0.174139	0.639422	-0.740069	0.18609	0.598709	0.171607	0.691199	0.835369	-0.269702	0.576961	0.814123
Cj1324	0.607142	0.02768	0.0579118	0.0534404	0.803991	1	-0.601833	0.0735926	0.301413	-0.24061	0.496007	0.85965	0.31578	0.390517	0.772525	-0.328308	0.23853	0.460441	-0.063047	0.834481	0.941023
Cj1325	0.787105	0.000113674	0.000451928	0.423789	0.0111665	0.172133	-0.540964	0.0234403	0.163535	0.402589	0.133516	0.572815	0.899211	0.00176407	0.0769592	-0.226159	0.338091	0.55497	0.929091	0.000175983	0.00991574
Cj1326	0.0177308	0.936174	0.9625	1.35064	5.09976e-14	1.81152e-12	-0.373657	0.151767	0.423186	1.5425	2.17307e-09	6.456e-08	1.10553	0.000277574	0.0174445	-0.016795	0.945425	0.97506	1.3541	6.12665e-08	6.67396e-06
Cj1329	-0.0621916	0.749524	0.829196	0.080315	0.62961	1	-0.213141	0.379141	0.667953	-0.0242077	0.912916	0.994314	0.189265	0.522826	0.835908	-0.356174	0.105929	0.280078	-0.00442587	0.986095	0.996602
Cj1330	0.120655	0.553751	0.669253	0.215822	0.174075	1	-0.149784	0.556125	0.781998	-0.0140633	0.948779	0.994314	0.0776649	0.791617	0.946235	-0.274112	0.242441	0.466057	0.0386464	0.880137	0.968352
Cj1340c	0.01916	0.918386	0.951581	-0.58791	0.000115121	0.00247509	-1.00711	6.39175e-05	0.00288556	-0.423324	0.0389326	0.322124	-0.11543	0.719335	0.924051	-1.90474	2.89038e-16	2.48572e-14	0.0412425	0.87798	0.967598
Cj1343c	-1.0008	1.05096e-05	5.26768e-05	-0.483359	0.0457451	0.501662	-1.34861	4.89228e-06	0.000449319	-0.268967	0.305175	0.762472	-0.155948	0.702175	0.92282	-2.53364	4.20685e-20	5.72832e-18	0.158171	0.653856	0.859534
Cj1344c	-1.12675	1.12687e-08	8.60421e-08	-0.457739	0.0079829	0.129149	-1.60804	5.38678e-10	9.78001e-08	-0.164682	0.456216	0.851672	-0.340555	0.362459	0.749694	-2.68548	5.65443e-22	1.02659e-19	-0.0290186	0.933639	0.979794
Cj1345c	-1.14362	8.31789e-06	4.24732e-05	0.000617898	0.997235	1	-1.04251	1.14859e-05	0.000853091	-0.315668	0.156714	0.612413	-0.656337	0.123411	0.502876	-1.46745	1.14126e-07	4.23824e-06	-0.358312	0.333461	0.649256
Cj1348c	-0.651428	0.000632523	0.00205476	-0.0573192	0.698776	1	-0.341908	0.117665	0.372607	-0.431888	0.0619243	0.412194	-0.426493	0.186548	0.598709	-0.0801592	0.731533	0.858094	-0.391726	0.153033	0.491003
Cj1349c	-0.681353	0.00145823	0.00439622	0.0110033	0.948404	1	-0.341135	0.170406	0.449751	-0.227017	0.356546	0.795896	-0.431753	0.193143	0.60256	-0.130555	0.574144	0.758855	-0.239547	0.378771	0.680497
Cj1356c	4.8312	2.39351e-101	2.17278e-99	-0.298406	0.038731	0.430796	-0.249846	0.271818	0.570103	0.215379	0.308262	0.763641	4.49953	4.69394e-34	7.6699e-31	1.19616	3.45595e-05	0.000702278	4.43362	2.41234e-37	1.97088e-34
Cj1360c	0.596663	0.045856	0.0873296	0.0776395	0.742677	1	-0.668535	0.0879492	0.322909	-0.103543	0.790015	0.964085	-0.400067	0.315105	0.703709	0.481198	0.0940502	0.258717	-0.0456377	0.89859	0.973811
Cj1361c	0.33678	0.108683	0.179201	0.209988	0.246504	1	-0.530321	0.0303728	0.188704	-0.0360118	0.88721	0.994314	-0.245682	0.399403	0.773316	0.232764	0.335167	0.553074	-0.159937	0.511441	0.776097
Cj1365c	-0.455285	0.084017	0.143959	0.0605921	0.771772	1	-0.646991	0.0659385	0.285792	-0.0619658	0.831578	0.983923	-0.0504282	0.904527	0.978426	-0.561323	0.0422318	0.15369	-0.216502	0.458693	0.74135
Cj1367c	-0.687179	0.00114413	0.00352074	0.109289	0.494701	1	-0.638466	0.0127921	0.113599	-0.166127	0.481334	0.856754	-0.335851	0.303179	0.695778	-0.527258	0.0287746	0.119943	-0.400185	0.108145	0.429947
Cj1368	-0.222341	0.297387	0.411109	0.0354252	0.830979	1	-0.00940629	0.975727	0.991002	0.125293	0.550076	0.878085	0.0068138	0.971403	0.994532	0.458104	0.0779425	0.23114	-0.00253825	0.992506	0.997389
Cj1369	0.0933887	0.649342	0.752696	-0.122282	0.442206	1	0.15833	0.48558	0.736711	0.189581	0.37813	0.81289	0.0304902	0.907769	0.978426	0.553626	0.02649	0.115119	0.0647369	0.795299	0.931311
Cj1370	0.234791	0.252951	0.362881	-0.268902	0.0979706	0.755113	-0.172306	0.448198	0.717292	-0.198356	0.356519	0.795896	-0.258414	0.400054	0.773316	0.414325	0.0733375	0.221914	-0.0646852	0.801903	0.932401
Cj1371	0.287815	0.164857	0.253173	-0.141156	0.397107	1	0.57752	0.00764796	0.0813464	0.490384	0.0452837	0.35068	0.480099	0.140948	0.53436	0.120258	0.61953	0.789635	0.415185	0.120152	0.451286
Cj1372	0.74005	0.000485222	0.00161149	-0.227634	0.179784	1	0.841736	0.000523937	0.0142685	0.31292	0.238794	0.703044	0.760482	0.0519352	0.386064	0.503667	0.0539262	0.178371	0.743808	0.0183259	0.182589
Cj1373	0.30759	0.164418	0.252736	-0.264079	0.183521	1	0.588511	0.00632499	0.0720019	0.610673	0.0284892	0.28043	0.867041	0.0216541	0.26951	-0.0341165	0.898141	0.945594	0.899769	0.00290012	0.0552303
Cj1374c	-0.687084	0.00232327	0.00663674	-0.251109	0.168924	0.992885	0.390458	0.123616	0.384007	0.601637	0.0363255	0.316924	0.355408	0.262352	0.664174	0.0821965	0.767922	0.883651	0.544233	0.0426956	0.261291
Cj1377c	0.318361	0.119264	0.193908	-0.152942	0.34193	1	0.137495	0.538164	0.773396	-0.360544	0.106842	0.533643	-0.279516	0.347323	0.735392	0.590551	0.0144354	0.075844	-0.39176	0.124112	0.461259
Cj1380	-0.00717102	0.980721	0.989197	-0.0967211	0.652626	1	-0.907624	0.0097075	0.0947032	-0.503167	0.102955	0.522449	-0.246265	0.541877	0.842464	-0.392089	0.233227	0.455414	-0.406104	0.21875	0.570988
Cj1381	-0.244704	0.293606	0.407888	0.546953	0.00294966	0.0529764	-0.682588	0.0333294	0.200026	0.122275	0.590849	0.889903	-0.253193	0.443799	0.806045	-0.676733	0.00982772	0.0573518	-0.326853	0.252604	0.601232
Cj1383c	-3.53219	5.84565e-33	1.76885e-31	4.56574	3.94815e-83	2.22458e-81	-0.479309	0.051232	0.252909	2.76241	6.14083e-27	2.57285e-25	-0.579017	0.151932	0.557281	-0.375133	0.226754	0.449683	-0.815841	0.00800457	0.108996
Cj1384c	-8.99	1.92927e-65	1.08704e-63	10.2633	2.0665e-104	1.35066e-102	0.96996	0.0956714	0.334748	8.22917	6.50453e-59	4.4285e-57	-0.545716	0.201928	0.614585	-0.353041	0.253479	0.478826	-0.92838	0.00356569	0.0647371
Cj1386	-5.87549	1.25365e-121	2.27607e-119	1.14347	1.15206e-07	3.24564e-06	7.16965	2.22491e-145	3.6355e-142	7.74413	6.71042e-104	1.21831e-101	1.65719	1.63445e-05	0.00133535	2.52005	1.61376e-17	1.55111e-15	2.19135	1.53241e-11	3.12995e-09
Cj1387c	-0.0282068	0.912174	0.950569	0.243232	0.229658	1	1.04612	6.53401e-05	0.00288556	1.30939	1.27254e-06	3.05784e-05	0.606027	0.102033	0.472536	1.79958	1.03963e-11	6.06696e-10	1.13306	4.86209e-05	0.00378317
Cj1388	0.814754	0.000175179	0.000667231	0.452446	0.00432231	0.0751346	0.932597	6.16106e-05	0.00288556	1.69547	7.78603e-09	2.27185e-07	0.519361	0.263272	0.664174	1.1742	5.43347e-07	1.70736e-05	1.30775	6.2413e-07	5.99899e-05
Cj1394	-1.64428	1.34586e-11	1.39186e-10	0.0387884	0.847493	1	-0.397576	0.203123	0.494708	-0.00216428	0.997863	1	-1.00119	0.00315206	0.0995097	-0.629575	0.050528	0.170867	-0.538949	0.0933469	0.401392
Cj1397	-1.33587	3.73145e-05	0.000165235	1.17599	1.49718e-06	3.9458e-05	-0.479956	0.305933	0.606989	0.79282	0.0384409	0.322124	-0.761498	0.0449578	0.370163	-0.456124	0.13451	0.327556	-0.923959	0.00622119	0.0932608
Cj1404	-0.639014	0.00834539	0.0206299	-0.0340761	0.86122	1	-0.369115	0.214429	0.504802	-0.0747989	0.787791	0.964085	-0.234237	0.490077	0.823253	0.188874	0.454373	0.659365	-0.126542	0.667112	0.869225
Cj1405	-0.630454	0.00276007	0.00771292	0.0354546	0.816869	1	-0.0591703	0.801954	0.911994	-0.158606	0.463908	0.851672	-0.208255	0.524161	0.836405	0.0234766	0.9208	0.959604	-0.373398	0.146085	0.483733
Cj1406c	-0.451564	0.0303819	0.0623669	-0.182831	0.3046	1	0.811617	0.000973324	0.0233884	0.207925	0.53458	0.870852	0.228216	0.474425	0.815153	0.610351	0.00931871	0.0547725	0.426162	0.162251	0.502614
Cj1407c	-0.739291	0.000217543	0.000807874	0.103922	0.488191	1	-0.160803	0.498	0.745902	0.0721118	0.725515	0.948919	-0.132328	0.655821	0.899656	-0.346431	0.15619	0.362006	-0.224392	0.342777	0.657391
Cj1410c	0.053288	0.778946	0.851034	0.206969	0.160387	0.959972	-0.405126	0.0890389	0.323969	-0.0753538	0.764096	0.957172	0.0271776	0.919143	0.980339	-0.522392	0.0165075	0.0835186	0.0787591	0.76302	0.921583
Cj1411c	-0.0172343	0.942697	0.964537	0.18129	0.340199	1	-0.371017	0.189711	0.478377	-0.164661	0.559596	0.880024	-0.0550753	0.888709	0.971988	-0.367272	0.142026	0.338157	-0.0877654	0.764897	0.921583
Cj1412c	0.0621016	0.752803	0.831698	0.0150477	0.931191	1	-0.776844	0.0119245	0.108853	-0.389353	0.128833	0.567422	-0.256361	0.444895	0.806045	-0.278434	0.219859	0.439717	-0.237937	0.366757	0.673349
Cj1416c	-0.401212	0.0414475	0.0802431	-0.065692	0.690106	1	0.00624485	0.969807	0.989179	0.0343631	0.869212	0.994314	0.0782934	0.782074	0.941876	-0.0664597	0.767229	0.883476	0.0906666	0.731002	0.906464
Cj1417c	-0.343051	0.0944363	0.159466	-0.0921376	0.615371	1	-0.0716626	0.775297	0.899741	0.194834	0.382766	0.81289	0.434593	0.176359	0.589708	-0.508659	0.0277267	0.117371	0.236442	0.378979	0.680497
Cj1418c	-0.0757496	0.764659	0.840045	-0.103551	0.620717	1	-0.475331	0.124604	0.384831	-0.0193127	0.940901	0.994314	0.398178	0.283393	0.679469	-0.227784	0.432445	0.64063	0.144089	0.622609	0.842285
Cj1419c	0.364391	0.165444	0.253836	-0.0772854	0.726123	1	-0.21128	0.52327	0.765807	0.0409197	0.892634	0.994314	0.358168	0.309007	0.700416	0.0870965	0.759318	0.879556	0.140059	0.639966	0.850606
Cj1420c	0.621671	0.0267452	0.0561718	-0.0220147	0.916886	1	0.00443086	0.977099	0.991002	0.0219487	0.944925	0.994314	0.30308	0.430908	0.793804	0.346348	0.219385	0.439308	0.129257	0.696134	0.888206
Cj1421c	0.132877	0.468951	0.58449	-0.701727	0.00785195	0.128301	-0.524583	0.0201665	0.153265	-0.216226	0.280135	0.73829	-0.450032	0.158641	0.565669	-0.36679	0.14029	0.335137	-0.0699839	0.762896	0.921583
Cj1422c	0.575146	0.00123226	0.00374258	-0.227798	0.142067	0.907922	-1.00021	1.03867e-05	0.000808188	-0.726633	0.000521664	0.0110701	-0.903345	0.00578012	0.12938	-0.945727	0.00010747	0.00179191	-0.5825	0.0163949	0.170632
Cj1426c	0.275104	0.244962	0.353282	-0.0962172	0.611142	1	0.198959	0.485124	0.736702	-0.11498	0.624427	0.909698	-0.123726	0.708895	0.92391	-0.419665	0.13381	0.326824	-0.0994936	0.695933	0.888206
Cj1427c	0.350895	0.184855	0.276859	0.0506316	0.81355	1	0.343428	0.316773	0.616933	-0.0138688	0.961423	0.994314	0.101231	0.759951	0.939503	-0.362943	0.215857	0.435111	0.0700034	0.80623	0.933139
Cj1429c	0.555851	0.0070744	0.0178388	0.0871146	0.603379	1	0.282063	0.294934	0.594967	0.0228823	0.91966	0.994314	0.267782	0.389008	0.772344	-0.280926	0.238604	0.460441	0.214713	0.409007	0.702285
Cj1430c	0.878772	4.30235e-06	2.34121e-05	0.0392797	0.799485	1	0.175662	0.488252	0.738707	-0.0942573	0.648074	0.913186	0.36447	0.255953	0.65795	-0.269273	0.26559	0.489812	0.339294	0.200281	0.547256
Cj1431c	0.672788	0.00147495	0.00443843	0.0272398	0.880387	1	0.0355658	0.884832	0.951195	-0.0915257	0.708519	0.942002	0.306769	0.316636	0.703924	-0.34926	0.160175	0.364576	0.201579	0.446142	0.733396
Cj1432c	0.0242336	0.921974	0.953694	-0.0123402	0.948579	1	-0.00234001	0.995166	0.998279	-0.12	0.658143	0.91446	0.0325044	0.913092	0.97894	-0.2655	0.307319	0.529205	-0.0342963	0.903106	0.974516
Cj1433c	-0.0915535	0.650711	0.753552	-0.0103624	0.949411	1	-0.0883636	0.706712	0.859719	-0.170409	0.396538	0.817907	-0.0151616	0.972146	0.99467	0.0306134	0.897013	0.945594	-0.086764	0.721283	0.902066
Cj1434c	-0.168606	0.425257	0.541037	-0.134459	0.376229	1	0.130037	0.584408	0.797097	-0.218291	0.303385	0.760222	-0.231634	0.451251	0.806709	-0.523509	0.0317998	0.127982	0.0293524	0.916673	0.979623
Cj1435c	0.0025303	0.988946	0.9932	-0.0740102	0.616327	1	0.63987	0.0236195	0.163535	-0.0831605	0.699121	0.935729	0.0142417	0.949863	0.984712	-0.442402	0.0493784	0.169684	0.184421	0.469943	0.74662
Cj1436c	0.100548	0.611349	0.721415	-0.0299174	0.853115	1	0.7412	0.0137942	0.118153	0.012508	0.953374	0.994314	0.032535	0.902436	0.978426	-0.540903	0.0197079	0.0938697	0.25166	0.345835	0.658618
Cj1437c	-0.01556	0.936238	0.9625	-0.0792329	0.597817	1	-0.2867	0.208906	0.499054	-0.157873	0.425451	0.841141	-0.132904	0.643331	0.898241	-0.516611	0.0266643	0.115263	-0.0133808	0.954993	0.984516
Cj1438c	-0.0446194	0.85585	0.90809	-0.15402	0.399748	1	0.0133639	0.952833	0.98402	-0.194858	0.444427	0.849844	-0.137802	0.699364	0.92282	-0.396322	0.119525	0.303457	0.0610722	0.840034	0.94392
Cj1440c	0.104386	0.598811	0.711087	-0.0490813	0.758936	1	0.0715414	0.756653	0.892043	0.0716282	0.769917	0.958875	0.207654	0.495755	0.825073	-0.375312	0.106716	0.280658	0.373616	0.20848	0.559004
Cj1442c	0.0823937	0.681914	0.775213	0.000729122	0.99759	1	-0.0892581	0.707665	0.859721	0.222073	0.316826	0.771525	0.364394	0.222794	0.628238	-0.474003	0.0386285	0.144437	0.528022	0.0476314	0.280974
Cj1449c	-0.380361	0.0929147	0.157492	0.0123975	0.94728	1	-0.479872	0.113423	0.362858	-0.248109	0.395042	0.817907	-0.359976	0.287879	0.68272	0.0365859	0.877202	0.933169	-0.352309	0.26218	0.604102
Cj1450	1.03243	0.000165538	0.000636444	0.222713	0.369674	1	0.217572	0.475921	0.732369	-0.900371	0.00108358	0.0213321	-0.650976	0.0462828	0.372543	1.4639	2.70453e-06	7.6193e-05	-0.736399	0.00651678	0.0968038
Cj1452	-0.0634536	0.777612	0.85048	0.211394	0.2216	1	-0.0328884	0.91229	0.965804	-0.34593	0.192778	0.646047	-0.431654	0.202933	0.614585	0.0138422	0.958914	0.979291	-0.395977	0.172698	0.513911
Cj1453c	-0.450643	0.061774	0.11203	0.0295003	0.879609	1	0.288099	0.292951	0.593163	0.432034	0.143414	0.585848	0.193622	0.553514	0.843696	-0.570622	0.0281507	0.118247	0.341898	0.235503	0.588397
Cj1454c	-0.501364	0.0079788	0.0198438	0.0977292	0.510065	1	0.317779	0.130156	0.390947	0.356779	0.0782931	0.460225	0.192331	0.507474	0.832542	-0.171219	0.457593	0.663449	0.0327385	0.895182	0.97375
Cj1456c	-0.412401	0.0767819	0.134471	-0.194596	0.304901	1	0.387629	0.173826	0.454367	0.0665858	0.817102	0.976346	0.106132	0.735536	0.927632	0.289798	0.249485	0.474574	0.190341	0.509554	0.776097
Cj1459	0.312865	0.124318	0.201325	0.0483965	0.76421	1	0.0666824	0.761153	0.894815	-0.179627	0.463085	0.851672	0.106758	0.706912	0.92391	0.77357	0.00267999	0.0220055	-0.0327062	0.894751	0.97375
Cj1460	0.161818	0.433351	0.548911	0.0828107	0.592828	1	0.0623483	0.779944	0.902812	0.00446909	0.986125	0.999479	0.125238	0.667287	0.90147	0.517394	0.0321361	0.128387	-0.00409213	0.987844	0.996602
Cj1461	-0.0357395	0.875775	0.924429	-0.00994546	0.960492	1	-0.00755215	0.989313	0.996618	0.00191676	0.99609	1	0.145181	0.631179	0.888487	0.307097	0.230104	0.453547	0.22416	0.422396	0.712276
flgJ	2.3554	1.74389e-21	3.74936e-20	-0.508808	0.0209598	0.273986	0.921581	6.34645e-05	0.00288556	-0.778804	0.0111519	0.138047	-2.1485	1.31895e-06	0.00015394	2.84755	7.46206e-29	3.91983e-26	-0.831319	0.0318974	0.237628
Cj1465	1.01501	1.23035e-05	6.03721e-05	0.118333	0.543354	1	0.55628	0.0216036	0.157591	-0.723428	0.00400588	0.064808	-1.02061	0.00382321	0.101796	1.43995	1.20016e-08	5.16071e-07	-0.838757	0.00325803	0.0598159
Cj1467	1.54158	1.81363e-09	1.53548e-08	-0.411095	0.0344549	0.399285	0.37003	0.19136	0.47884	-0.4725	0.112586	0.54589	-0.349751	0.402022	0.773316	0.826917	0.00254749	0.0215606	-0.232491	0.481011	0.756036
Cj1468	0.962415	7.62829e-05	0.000316165	-0.270117	0.136155	0.888168	0.593815	0.0210958	0.155976	-0.401459	0.135667	0.572815	-0.290327	0.466621	0.814281	0.0563766	0.832972	0.917167	-0.0501117	0.874815	0.96715
Cj1472c	0.111036	0.68245	0.775213	-0.0749024	0.717062	1	-0.464072	0.135624	0.396438	0.103021	0.774943	0.962119	0.351399	0.361203	0.749244	-0.579512	0.056953	0.183553	0.878362	0.0221146	0.205139
Cj1476c	0.745219	0.0210897	0.0460089	0.000108735	0.999662	1	-0.258366	0.518228	0.763421	-0.415742	0.25853	0.715998	-0.228666	0.593589	0.860626	0.625696	0.0473371	0.164923	-0.196074	0.5793	0.81498
Cj1477c	0.957848	4.12073e-07	2.6098e-06	0.0433623	0.796614	1	0.116186	0.626457	0.818249	-0.255576	0.252026	0.713152	0.465285	0.10715	0.477316	0.666245	0.00469766	0.0341154	0.444413	0.0642673	0.331271
Cj1481c	0.21891	0.261146	0.371701	-0.119668	0.504007	1	-0.155381	0.496803	0.745432	-0.123711	0.554917	0.879472	0.0492488	0.86171	0.965615	-0.57786	0.0256061	0.112014	0.328348	0.268185	0.610327
Cj1482c	0.33387	0.0858518	0.146738	-0.151091	0.39889	1	-0.340307	0.190256	0.47884	-0.232536	0.258114	0.715998	-0.0247762	0.944924	0.98318	-0.485774	0.0365251	0.138795	0.228151	0.402407	0.695796
Cj1483c	0.451224	0.0360971	0.0721059	-0.131446	0.425781	1	-0.074928	0.751461	0.887514	-0.307802	0.147241	0.595524	-0.306212	0.344116	0.735013	-0.10746	0.65769	0.816982	-0.0806196	0.785013	0.931311
Cj1484c	2.21061	1.25434e-24	2.88675e-23	-0.113672	0.551419	1	0.277225	0.311014	0.610813	-0.226368	0.403552	0.825286	0.484135	0.142106	0.537504	0.189238	0.373747	0.584394	0.430165	0.125961	0.463559
Cj1485c	2.19843	4.54663e-21	9.28649e-20	-0.0691152	0.708042	1	0.508309	0.0469347	0.241168	-0.369728	0.154431	0.608049	0.529986	0.104108	0.472536	0.367285	0.13017	0.322819	0.24617	0.447135	0.73429
Cj1486c	2.24769	1.43509e-14	1.83199e-13	-0.0667679	0.776491	1	0.610167	0.0757493	0.306993	-0.368334	0.272015	0.735772	0.421493	0.166328	0.570965	0.385785	0.0985492	0.267047	0.204749	0.486891	0.759928
Cj1491c	-0.403585	0.0235922	0.0507233	0.0579111	0.683536	1	0.0252318	0.899482	0.961252	-0.00812379	0.968924	0.998248	0.0288081	0.907534	0.978426	-0.0215161	0.920495	0.959604	0.0534705	0.819066	0.935911
Cj1492c	-0.221822	0.265903	0.377813	-0.00140374	0.994346	1	0.230025	0.330052	0.625452	-0.216761	0.361891	0.800175	-0.0778711	0.797105	0.947209	0.395289	0.10358	0.2761	0.0179152	0.945184	0.981018
Cj1493c	-0.552696	0.01927	0.0430152	-0.0603983	0.758071	1	-0.748361	0.0116946	0.107354	-0.044442	0.871273	0.994314	-0.0868398	0.810751	0.947209	-0.732441	0.00364427	0.0276964	0.197862	0.509784	0.776097
Cj1495c	-0.969785	6.59264e-06	3.46378e-05	-0.0547214	0.718276	1	-0.227161	0.332248	0.625452	0.0231431	0.920151	0.994314	-0.00978797	0.99037	0.999174	0.01555	0.952542	0.976445	-0.0239761	0.931956	0.979794
Cj1496c	-0.0813729	0.694977	0.785334	-0.0743753	0.647142	1	0.254424	0.300733	0.603179	0.160942	0.496879	0.85965	0.241197	0.420925	0.788843	0.226837	0.458238	0.663796	0.27583	0.304955	0.628068
Cj1497c	-0.223535	0.270811	0.383122	-0.118679	0.441818	1	0.328131	0.160959	0.436353	0.180725	0.39828	0.817907	0.139307	0.647319	0.899656	-0.0661849	0.799042	0.901681	0.199611	0.470179	0.74662
Cj1500	0.304767	0.249108	0.358312	-0.457866	0.0729797	0.656724	2.30295	2.58548e-06	0.000286986	1.36305	0.00633327	0.0892117	1.27474	0.00691437	0.142766	0.794742	0.00236234	0.0203162	1.25533	0.00112823	0.0357511
Cj1501	0.80105	0.000221078	0.00081729	-0.232811	0.29022	1	1.75081	2.63451e-06	0.000286986	1.02952	0.00203615	0.0365613	1.08763	0.00948069	0.180133	0.640755	0.00223854	0.0195603	1.10026	0.0007403	0.0281314
Cj1505c	-0.594373	0.0028073	0.00781454	0.00576687	0.968515	1	-0.00201352	0.999959	1	-0.224969	0.28111	0.73848	-0.441934	0.134996	0.526454	-0.112933	0.643099	0.807001	-0.345565	0.158169	0.500869
Cj1506c	0.782677	0.00456328	0.0119685	-0.111813	0.612514	1	0.574235	0.108373	0.354398	-0.157845	0.613943	0.904584	0.349734	0.334677	0.728178	1.20729	4.595e-05	0.000883322	0.176405	0.567139	0.810587
Cj1513c	-0.531001	0.0502157	0.0939891	-0.0393994	0.848325	1	0.327165	0.231702	0.521224	-0.0994836	0.66827	0.918177	0.408659	0.361783	0.749244	1.05199	0.000443436	0.0054892	0.383258	0.296217	0.621225
Cj1514c	-0.894442	0.00268081	0.00753948	0.00560172	0.979414	1	0.0771144	0.822588	0.919684	-0.0690241	0.761317	0.957172	0.293838	0.522078	0.835908	0.928296	0.00510732	0.0359714	0.35043	0.334633	0.649256
Cj1515c	-0.15409	0.475267	0.590146	0.156256	0.319799	1	0.434601	0.0448075	0.236179	0.231332	0.296569	0.757893	-0.0699148	0.833976	0.953891	0.647252	0.00901783	0.0531954	-0.133955	0.613173	0.838525
Cj1516	-1.18086	0.000140398	0.00054896	0.193455	0.385144	1	-0.531893	0.125874	0.385931	-0.0681021	0.823855	0.978713	-0.638573	0.126697	0.508657	-0.394298	0.284242	0.509267	-0.703862	0.0390694	0.252859
Cj1520	-1.18531	6.38976e-05	0.000268403	-0.0634479	0.824868	1	-1.00531	0.0441879	0.233667	-0.0670749	0.883644	0.994314	-0.834511	0.0501959	0.384073	-1.24644	6.8526e-06	0.000172264	-0.457281	0.234248	0.586157
Cj1521c	-0.0580281	0.861183	0.911972	-0.393478	0.18355	1	-0.64981	0.127495	0.387944	-0.479972	0.172004	0.637361	-0.277918	0.495367	0.825073	-0.225196	0.459324	0.66419	-0.0987062	0.78282	0.930591
Cj1522c	0.501818	0.0280335	0.0585017	0.0160547	0.928677	1	-0.144123	0.607295	0.807061	-0.371865	0.232433	0.696873	-0.255871	0.484175	0.822393	0.127344	0.618697	0.789189	-0.204911	0.503391	0.77017
Cj1523c	0.762329	0.000247118	0.000891489	0.0501354	0.752726	1	0.219105	0.324422	0.621823	-0.485427	0.0720955	0.446228	-0.270909	0.401154	0.773316	0.474956	0.0527981	0.176356	-0.543746	0.0355916	0.244455
Cj1532	-1.05488	2.14586e-06	1.23462e-05	-0.0242472	0.891261	1	0.0814992	0.751052	0.887514	0.246789	0.29223	0.751515	-0.264246	0.396979	0.773316	-0.0143333	0.951143	0.976277	-0.0288171	0.912503	0.978366
Cj1533c	-0.814652	0.000799938	0.00252824	0.0718838	0.703751	1	0.635148	0.0162206	0.13121	1.24055	4.04233e-07	1.04844e-05	-0.353275	0.298194	0.692116	-0.329482	0.199206	0.41751	-0.207666	0.465052	0.744188
Cj1534c	-0.757275	0.0149037	0.0341553	0.0037317	0.986799	1	0.492903	0.172693	0.452939	0.637176	0.0716416	0.445104	-0.191606	0.64092	0.898168	0.0927938	0.772449	0.88512	-0.39906	0.226153	0.578556
Cj1541	1.86548	5.16337e-20	9.37438e-19	0.0460384	0.780529	1	0.427033	0.0506149	0.251576	-0.119015	0.562682	0.880024	0.656344	0.0933227	0.460963	0.953245	9.26441e-05	0.00157688	0.66936	0.0495437	0.288094
Cj1542	1.36928	6.01345e-10	5.31133e-09	0.0424073	0.822776	1	0.768336	0.00248097	0.0401377	0.118632	0.60843	0.900084	0.644704	0.121675	0.499206	0.719453	0.0027767	0.0226521	0.609139	0.0718091	0.349447
Cj1543	0.630483	0.0020502	0.00591876	-0.0210561	0.896055	1	0.406536	0.068815	0.291519	0.169619	0.466866	0.851672	0.30816	0.367403	0.755867	-0.0449324	0.852667	0.921728	0.460212	0.09235	0.399951
Cj1544c	-1.1546	3.99127e-08	2.86041e-07	-0.0235006	0.892142	1	-0.218559	0.452265	0.72044	0.0594277	0.817032	0.976346	-0.545219	0.089329	0.458443	-0.425073	0.0723196	0.219647	-0.193299	0.499687	0.767045
Cj1545c	-1.20477	7.71806e-09	6.00539e-08	-0.0534834	0.733267	1	0.115217	0.636183	0.819346	-0.0958405	0.696307	0.934893	-0.76266	0.0182697	0.24387	-0.183518	0.444142	0.650294	-0.513634	0.0731752	0.351672
Cj1546	0.090178	0.665154	0.764404	-0.0397487	0.82178	1	-0.07383	0.784911	0.902812	-0.102289	0.724908	0.948919	0.131361	0.666979	0.90147	0.673598	0.00384215	0.0289312	0.140027	0.612523	0.838525
Cj1547	-0.202467	0.308445	0.42211	0.0204531	0.90574	1	0.15108	0.535141	0.773396	0.116508	0.643618	0.913075	0.161958	0.584386	0.854547	0.52131	0.0161332	0.0823799	0.145007	0.571277	0.81171
Cj1548c	-0.677306	0.00569022	0.0146192	0.174741	0.319056	1	0.134203	0.570527	0.787366	0.201985	0.338603	0.790397	-0.236493	0.55263	0.843696	0.0614341	0.849983	0.920788	-0.159761	0.598941	0.828748
Cj1549c	-0.504446	0.00464716	0.012169	0.116451	0.422873	1	0.110748	0.607919	0.807061	-0.0579877	0.771654	0.959576	-0.208686	0.468988	0.814313	-0.43924	0.049891	0.170645	-0.0180016	0.942017	0.979794
Cj1550c	-0.0815627	0.679512	0.774283	-0.0156685	0.917583	1	0.117656	0.591355	0.800558	-0.246061	0.289567	0.748658	-0.120618	0.69599	0.92282	-0.165841	0.464767	0.668778	-0.0258633	0.918574	0.979794
Cj1551c	-0.107771	0.629503	0.736825	0.0634416	0.72913	1	0.162834	0.540052	0.773396	0.0211112	0.939348	0.994314	0.190421	0.549505	0.843696	-0.265696	0.323407	0.543111	0.18848	0.508089	0.775179
Cj1552c	0.103354	0.589957	0.704349	0.0721209	0.643569	1	0.010042	0.957513	0.984133	-0.143736	0.514006	0.864096	0.0174781	0.942113	0.981839	0.107901	0.613453	0.785377	-0.0180701	0.941862	0.979794
Cj1553c	-0.274408	0.176897	0.268633	0.175448	0.279549	1	0.160758	0.460274	0.725528	0.0110591	0.957421	0.994314	-0.210448	0.496784	0.825073	0.119375	0.607675	0.781227	-0.346974	0.18411	0.523382
Cj1555c	0.797473	4.31392e-05	0.000189488	0.105045	0.489092	1	0.6812	0.00335281	0.0493558	0.253523	0.227706	0.69287	0.755999	0.0185978	0.24507	0.640115	0.00540444	0.0371045	0.826602	0.00268762	0.0542169
Cj1556	0.852717	0.00167161	0.00493035	0.0191098	0.943957	1	0.377399	0.252008	0.547818	0.135575	0.679109	0.924292	0.753478	0.0535887	0.389173	0.314821	0.300462	0.523964	0.689798	0.0336802	0.240912
Cj1558	-0.463174	0.143471	0.226285	0.126817	0.589485	1	-0.60044	0.0773089	0.309195	-0.268219	0.421688	0.837228	-0.504207	0.209503	0.614585	0.0252767	0.941036	0.974431	-0.401822	0.241361	0.594847
Cj1560	-0.618598	0.0540615	0.100155	0.141222	0.535474	1	-0.50992	0.132185	0.391051	-0.240596	0.462258	0.851672	-0.648582	0.0960215	0.465794	-0.187208	0.582707	0.766005	-0.466259	0.168754	0.506881
Cj1561	-1.07675	0.000776185	0.00246632	0.0295272	0.903196	1	-0.306545	0.437082	0.709556	-0.252502	0.467012	0.851672	-0.911378	0.0458056	0.37237	-0.310644	0.307578	0.529205	-0.258291	0.544171	0.792491
Cj1562	-0.642068	0.0340152	0.0687031	0.0134685	0.952337	1	-0.212019	0.563803	0.784501	-0.309057	0.355768	0.795896	-0.650261	0.125682	0.507074	-0.114867	0.700364	0.842634	-0.321333	0.413211	0.705057
Cj1563c	0.075525	0.773226	0.846817	-0.0312213	0.869469	1	0.154922	0.555864	0.781998	-0.327871	0.347697	0.795896	-0.387309	0.296168	0.691178	0.379244	0.158936	0.363647	-0.302789	0.371194	0.676176
Cj1564	0.256264	0.382839	0.498056	-0.0217201	0.926516	1	0.410228	0.27046	0.568767	-0.0615414	0.855746	0.991794	0.344003	0.369144	0.755867	0.575895	0.0488814	0.169221	0.157209	0.638108	0.850606
Cj1574c	0.679622	0.00028763	0.00102273	0.00725821	0.965958	1	-0.312392	0.202677	0.494708	-0.43561	0.0524194	0.378607	0.0658141	0.81678	0.947209	0.381735	0.0880131	0.248812	0.0760724	0.755078	0.918004
Cj1575c	0.607679	0.0015185	0.00454436	0.055207	0.725705	1	-0.193933	0.412372	0.692498	-0.366807	0.098019	0.51216	0.0548425	0.845118	0.957066	0.321685	0.1628	0.368953	0.0358069	0.888727	0.970708
Cj1580c	-0.262229	0.365765	0.481757	-0.125765	0.657074	1	0.104954	0.750251	0.887514	-0.226125	0.470731	0.85189	-0.261362	0.545488	0.842464	-0.271714	0.364176	0.576612	-0.0571727	0.884703	0.969617
Cj1581c	0.505559	0.0787732	0.13737	-0.393911	0.216421	1	0.694676	0.023119	0.163535	-0.00626496	0.987846	0.999479	0.347085	0.412278	0.782947	-0.256818	0.422142	0.629769	0.492628	0.149843	0.486767
Cj1582c	0.869549	0.000692334	0.00224015	-0.292623	0.356313	1	0.874454	0.00171534	0.0325915	-0.191137	0.585307	0.887697	0.389343	0.371649	0.756664	-0.257061	0.425731	0.632979	0.637912	0.0862007	0.387916
Cj1583c	1.24249	9.43231e-06	4.77164e-05	-0.249308	0.400152	1	1.28763	3.05362e-07	4.98961e-05	-0.204686	0.487114	0.85798	0.57449	0.226581	0.62962	0.354856	0.307677	0.529205	0.523717	0.2023	0.550296
Cj1584c	1.434	4.438e-07	2.78911e-06	-0.297691	0.343745	1	1.3838	7.49127e-05	0.00313865	-0.296562	0.240617	0.704472	0.42454	0.333593	0.727759	0.993489	0.00522007	0.0364512	0.244932	0.523654	0.779282
Cj1585c	0.480471	0.0173292	0.0391645	-0.0880166	0.598612	1	0.263558	0.254422	0.549738	-0.219078	0.299481	0.758686	-0.0210129	0.954425	0.985797	0.614081	0.00665761	0.0412066	0.0372718	0.880643	0.968352
Cj1587c	-2.75987	2.0588e-41	7.82343e-40	3.30024	8.8651e-86	5.17342e-84	1.14579	3.31281e-05	0.00200486	3.34609	3.86175e-51	2.33707e-49	0.363741	0.197191	0.608962	0.789026	0.000556561	0.0064498	0.310921	0.198359	0.547256
Cj1588c	0.0458679	0.837177	0.892916	0.00434569	0.982752	1	0.488965	0.0607112	0.277877	-0.0152736	0.955121	0.994314	0.0887498	0.779344	0.941769	0.805935	0.000703537	0.00756303	0.117973	0.681058	0.879722
Cj1589	-0.551181	0.0304712	0.0624717	0.0652309	0.716383	1	-0.591621	0.0335669	0.200177	-0.229576	0.398442	0.817907	-0.382981	0.274596	0.669582	-0.1461	0.587518	0.769533	-0.388487	0.20829	0.559004
Cj1602	0.561963	0.00522185	0.0135222	0.0197952	0.904724	1	0.0204905	0.920805	0.970706	0.00775142	0.972804	0.998468	0.756413	0.0116056	0.201741	-0.0795289	0.744897	0.871268	0.529025	0.0566275	0.310231
Cj1608	0.189839	0.394036	0.508574	-0.028486	0.862245	1	0.24247	0.260991	0.555851	-0.171209	0.469436	0.85189	0.0658754	0.821767	0.948747	0.771064	0.00489751	0.0348861	0.00425385	0.987568	0.996602
Cj1609	0.173474	0.416952	0.532681	0.0781405	0.623211	1	0.270215	0.22477	0.515684	-0.0788896	0.69922	0.935729	0.0416996	0.877448	0.969702	0.555641	0.0253186	0.111813	-0.0930778	0.72182	0.902066
Cj1618c	-1.67004	1.42331e-11	1.4627e-10	1.73186	2.61268e-21	9.70254e-20	-0.158216	0.59639	0.804044	1.3565	2.03051e-07	5.35139e-06	-0.460153	0.162461	0.56844	-0.265358	0.330316	0.548513	-0.189151	0.506134	0.772919
Cj1621	0.709063	0.0028232	0.00784543	-0.260925	0.0709957	0.656724	0.0924567	0.665104	0.836384	-0.42444	0.052038	0.378607	0.0199493	0.941098	0.981839	0.967367	0.00239714	0.0204691	-0.056732	0.858124	0.953112
Cj1623	0.681405	0.00615213	0.0156582	-0.15883	0.386385	1	-0.0611729	0.828931	0.922028	-0.225348	0.409295	0.828103	-0.208522	0.582145	0.852734	0.149451	0.663611	0.81893	0.149107	0.625543	0.843348
Cj1626c	0.251798	0.394394	0.508634	-0.473122	0.0236382	0.304133	0.387284	0.261521	0.555851	0.222773	0.488478	0.85798	0.215928	0.575648	0.852734	0.427307	0.191995	0.407429	0.295969	0.404621	0.696682
Cj1627c	-1.3873	9.77715e-10	8.40835e-09	0.878715	4.77865e-07	1.32344e-05	-0.393937	0.190931	0.47884	0.47283	0.0633706	0.412194	-0.335571	0.282514	0.679469	-0.35534	0.157098	0.362464	-0.546901	0.0385319	0.251845
Cj1631c	0.718992	0.0208807	0.045736	0.185683	0.423383	1	0.531625	0.0704046	0.294223	-0.652058	0.0198375	0.215474	-0.799093	0.0418564	0.360462	1.42808	6.31949e-07	1.87746e-05	-0.504104	0.129416	0.47097
Cj1632c	1.1917	0.000419778	0.00141718	0.0436829	0.872998	1	0.380729	0.280261	0.582414	-0.858834	0.00883173	0.116249	-0.803938	0.0761878	0.42931	1.98823	2.01964e-09	9.16692e-08	-0.390092	0.298429	0.622775
Cj1633	0.946211	9.85003e-05	0.00039839	-0.229661	0.160089	0.959972	0.22986	0.31933	0.618228	0.530316	0.0421955	0.336329	1.17676	0.0032311	0.0995097	-0.119934	0.667457	0.819816	1.10022	0.00133447	0.0389379
Cj1637c	-0.677961	0.0154725	0.0353594	-0.120352	0.57621	1	-0.64912	0.0327295	0.198074	-0.34762	0.182636	0.640293	-0.682385	0.062372	0.419422	-0.503635	0.0614999	0.194935	-0.336079	0.314341	0.633332
Cj1639	-0.173793	0.450701	0.566497	0.146843	0.353058	1	-0.661711	0.00424098	0.0568014	-0.202821	0.382232	0.81289	-0.385187	0.224554	0.628238	-0.047233	0.858792	0.92381	-0.303356	0.259613	0.601712
Cj1640	-0.426724	0.043124	0.0828995	0.0781381	0.619797	1	-0.671749	0.00761582	0.0813464	-0.151177	0.496749	0.85965	-0.260259	0.396279	0.773316	-0.178061	0.475649	0.679974	-0.160334	0.526516	0.780697
Cj1642	-0.0195653	0.915688	0.951581	0.164332	0.268447	1	0.00219144	0.984904	0.995874	0.00617691	0.978619	0.999479	0.06037	0.824089	0.94895	0.0143121	0.945941	0.97506	0.147503	0.537262	0.788991
Cj1643	0.171927	0.369892	0.485355	0.117083	0.469826	1	0.241257	0.323219	0.621823	-0.0143235	0.945917	0.994314	0.182014	0.503929	0.829225	-0.0455804	0.840069	0.919904	0.217156	0.350853	0.663171
Cj1648	0.251201	0.270095	0.38244	-0.147526	0.436524	1	0.451138	0.086643	0.322027	0.292136	0.390525	0.81289	0.462469	0.201416	0.614585	-0.180398	0.479801	0.683126	0.661422	0.0223468	0.205139
Cj1649	0.804842	0.000553695	0.00182775	-0.201066	0.302836	1	0.56299	0.0405479	0.223572	0.200634	0.546887	0.878085	0.668521	0.119737	0.495319	0.0634736	0.817361	0.907315	0.91586	0.00966174	0.124309
Cj1650	2.36565	8.10175e-23	1.78895e-21	-0.713152	0.00170818	0.0320823	0.951925	0.000259882	0.008718	-0.662896	0.0173837	0.200035	-0.782396	0.0545809	0.394625	2.88323	9.59566e-29	3.91983e-26	0.0167117	0.960775	0.987984
Cj1653c	0.340157	0.116208	0.189884	-0.340878	0.0722652	0.656724	-0.347358	0.154705	0.427729	-0.24865	0.309849	0.763641	0.369671	0.235771	0.645309	-0.545668	0.0290698	0.120865	0.384626	0.147129	0.483733
Cj1656c	2.69733	1.15307e-19	2.02593e-18	0.236851	0.315134	1	0.166927	0.636473	0.819346	-0.953779	0.00478927	0.0740241	-0.481084	0.143888	0.538018	1.64756	3.77109e-08	1.50292e-06	-0.149409	0.584092	0.819247
Cj1658	-8.25971	7.45945e-103	7.16984e-101	7.55693	1.76762e-147	1.92552e-145	2.18531	2.70663e-12	5.52829e-10	7.54547	8.32625e-83	9.07006e-81	-0.0242905	0.965005	0.992158	0.560482	0.0544585	0.179335	-0.116075	0.713462	0.900229
Cj1660	-6.01333	8.40263e-129	1.71624e-126	5.86742	2.02827e-153	2.36728e-151	0.687451	0.0290071	0.185309	5.65592	5.1906e-106	1.06018e-103	0.0518895	0.863339	0.965615	0.164837	0.506548	0.70274	-0.030988	0.907112	0.977073
Cj1661	-7.14505	7.50354e-143	3.06519e-140	7.02277	7.24448e-191	1.97291e-188	1.59554	7.98922e-07	0.000108787	6.89361	7.99668e-135	2.61332e-132	0.187963	0.58469	0.854547	0.06096	0.822426	0.908239	0.0858114	0.764465	0.921583
Cj1662	-6.97949	6.64099e-136	1.80856e-133	6.95972	5.27435e-162	8.6183e-160	1.58447	3.57653e-06	0.000365253	6.93333	1.35892e-110	3.17211e-108	0.224967	0.500264	0.82736	-0.148923	0.569902	0.75487	0.216025	0.445428	0.73296
Cj1663	-5.72036	2.20728e-114	2.77439e-112	5.66972	5.62702e-130	4.59728e-128	0.824596	0.00551202	0.0662253	5.63019	1.45449e-100	2.37664e-98	0.203035	0.553184	0.843696	-0.0918126	0.741731	0.868187	0.118837	0.679433	0.879013
Cj1664	-5.44347	2.81839e-114	3.28946e-112	5.56975	1.49975e-136	1.28978e-134	0.774145	0.0106829	0.101488	5.57326	4.84648e-93	7.19923e-91	0.21438	0.498776	0.827163	-0.261997	0.341772	0.558324	0.18951	0.48337	0.757264
Cj1665	-2.29155	1.51346e-29	4.26377e-28	2.48299	6.90359e-44	3.22299e-42	0.167622	0.510377	0.756696	2.4853	2.36248e-28	1.0723e-26	0.144354	0.598906	0.863773	-0.317089	0.217732	0.437607	0.218144	0.353259	0.663439
Cj1666c	0.124646	0.51428	0.628053	-0.517531	0.000609586	0.0124508	0.100362	0.658668	0.832727	-0.0346707	0.875071	0.994314	0.495245	0.0786137	0.432601	-0.0349128	0.890132	0.941408	0.463951	0.0521388	0.295627
Cj1667c	0.00582203	1	1	-0.734085	0.131209	0.868233	-0.807764	0.142999	0.408497	-0.043355	0.934184	0.994314	0.831835	0.105404	0.474463	0.59387	0.157754	0.362546	0.974864	0.0619193	0.327431
Cj1668c	-0.993999	2.91554e-05	0.000132702	-0.444885	0.0208095	0.273986	-0.0281707	0.929566	0.974286	-0.478821	0.0847774	0.478164	-0.103966	0.754813	0.936099	0.8228	0.000898274	0.00917362	-0.138719	0.60416	0.832376
Cj1669c	-0.195939	0.38739	0.501752	-0.0629944	0.726688	1	-0.0060343	0.993717	0.998279	0.261485	0.369712	0.808321	0.206581	0.527796	0.8373	-0.433591	0.0939717	0.258717	0.313988	0.263048	0.604529
Cj1670c	0.0240767	0.897187	0.940349	0.0453198	0.757191	1	-0.0297524	0.904465	0.963486	0.0897857	0.669246	0.918177	0.215191	0.439709	0.802777	0.0910889	0.704143	0.845378	0.10695	0.673614	0.874253
Cj1671c	0.250189	0.198808	0.293146	0.025143	0.860318	1	-0.116093	0.611295	0.809111	-0.0392787	0.844745	0.986643	0.238002	0.429674	0.793804	0.220855	0.319355	0.539847	0.133069	0.640685	0.850606
Cj1674	0.0434712	0.828759	0.886251	0.106606	0.488903	1	0.370627	0.0906405	0.323969	-0.0646226	0.753993	0.954476	0.0180668	0.940899	0.981839	0.528535	0.0225093	0.10309	-0.176482	0.489088	0.760389
Cj1677	-1.54739	1.6611e-05	7.91229e-05	-0.109181	0.64841	1	-0.175085	0.60705	0.807061	-0.294306	0.367661	0.808321	-0.850164	0.0760523	0.42931	0.285439	0.465271	0.668778	-0.134875	0.767975	0.923146
Cj1678	-0.0828233	0.698734	0.789033	-0.023058	0.890571	1	-0.187542	0.442441	0.713305	-0.0191116	0.928849	0.994314	-0.144603	0.68244	0.912261	-0.242785	0.347174	0.562176	0.178414	0.565366	0.809648
Cj1679	-0.672583	0.000746257	0.00239095	0.086088	0.57591	1	0.0996029	0.648569	0.829152	-0.0245423	0.908004	0.994314	-0.238719	0.433183	0.797096	-0.105981	0.657544	0.816982	-0.0720926	0.777403	0.92721
Cj1680c	0.409387	0.0494305	0.0928385	0.0275911	0.857744	1	0.245518	0.260608	0.555851	-0.10465	0.623413	0.909698	0.108785	0.715918	0.92391	0.333104	0.196357	0.413569	0.0268669	0.919295	0.979794
Cj1684c	-0.863177	5.63694e-05	0.000239882	-0.0682957	0.707348	1	0.132918	0.60466	0.807061	0.455459	0.0807634	0.466316	-0.0618327	0.848783	0.958144	-0.386381	0.0786542	0.232407	0.463864	0.0830192	0.381049
Cj1687	-0.794322	0.000109963	0.000439808	0.126909	0.467315	1	0.531729	0.0506539	0.251576	0.128753	0.617936	0.906767	-0.51071	0.103478	0.472536	-0.171464	0.451941	0.657589	-0.0159696	0.951986	0.983899
Cj1709c	-2.22754	2.29693e-09	1.92471e-08	-0.21295	0.385274	1	0.473615	0.0987709	0.339032	0.0918776	0.765273	0.957172	-0.155629	0.777326	0.940852	-1.05057	0.017209	0.0852105	0.183555	0.718747	0.902066
Cj1710c	-2.21881	2.78585e-05	0.000128062	-0.306528	0.210782	1	0.344555	0.314479	0.61393	0.0701532	0.824786	0.978722	0.392994	0.550153	0.843696	-0.955213	0.083555	0.242934	0.470389	0.451892	0.738432
Cj1712	0.317251	0.174154	0.265454	-0.0827341	0.67797	1	0.155295	0.617126	0.813491	0.455188	0.125017	0.56034	0.563746	0.102758	0.472536	0.308812	0.319887	0.539974	0.485337	0.119892	0.451286
Cj1713	-0.172294	0.477241	0.592112	-0.0954425	0.604058	1	0.691405	0.0087081	0.0894908	0.500947	0.0778208	0.460225	0.778218	0.023883	0.284853	0.107579	0.720115	0.851213	0.623313	0.0391406	0.252859
Cj1714	0.299129	0.355273	0.470434	-0.23514	0.323287	1	-0.0796744	0.809833	0.914928	0.512914	0.134861	0.572815	1.62415	0.000567883	0.0312211	0.228558	0.536951	0.72927	1.24688	0.00423607	0.0728191
Cj1715	-1.45302	1.46933e-12	1.65649e-11	0.024441	0.875347	1	0.0803548	0.724891	0.871435	0.0505657	0.820959	0.976436	-0.396873	0.224383	0.628238	-0.0765889	0.810359	0.907287	-0.123946	0.680895	0.879722
Cj1720	0.344547	0.0802741	0.139037	-0.00171749	0.992488	1	0.19487	0.415101	0.693533	-0.144724	0.5005	0.860257	0.259498	0.34514	0.735279	0.124062	0.600397	0.77676	-0.00694474	0.977469	0.996372
Cj1721c	-0.833899	2.85506e-05	0.000130312	0.3787	0.0146912	0.208875	0.656994	0.00976289	0.0947032	0.564902	0.0139195	0.167239	0.0196558	0.938431	0.981839	0.67814	0.00300864	0.0238646	0.0531415	0.830118	0.938045
Cj1722c	0.912865	0.000205639	0.000772445	-0.803547	3.15288e-05	0.000746638	0.523266	0.0764665	0.306993	0.398886	0.142249	0.582543	0.667013	0.113757	0.491771	0.760908	0.0206466	0.0975046	0.67425	0.0404089	0.254415
Cj1723c	0.878595	7.61562e-05	0.000316165	-0.702342	6.08768e-05	0.00140102	0.753456	0.00555557	0.0662613	0.418206	0.0625167	0.412194	0.655365	0.0819128	0.438838	0.760284	0.0111322	0.0629571	0.629899	0.0393061	0.252859
Cj1724c	-0.240752	0.283879	0.398846	0.000243394	1	1	-0.357074	0.194687	0.483509	-0.302114	0.252681	0.713152	-0.117731	0.710677	0.92391	0.0752504	0.755537	0.877432	-0.019796	0.940892	0.979794
Cj1725	-1.85446	2.63984e-11	2.61424e-10	0.204187	0.211116	1	0.241522	0.312167	0.611609	0.244263	0.345653	0.795534	-0.463191	0.228972	0.631785	0.285917	0.397029	0.605174	-0.396375	0.193498	0.539549
Cj1728c	2.53356	4.76873e-16	6.71733e-15	-0.766067	0.00890085	0.139846	0.0180285	0.95117	0.983057	-0.94593	0.00434724	0.0689649	-2.19556	2.33026e-06	0.000237978	1.82562	1.02303e-10	5.39234e-09	-0.769426	0.0497668	0.288365
cjaA	0.0643352	0.736919	0.819605	-0.0139521	0.925441	1	0.368809	0.0871049	0.322027	0.373998	0.0817512	0.468707	0.0424187	0.878563	0.969702	0.315917	0.160281	0.364576	0.276129	0.325929	0.641649
cjaB	1.01622	4.67978e-05	0.000203914	-0.0130667	0.942316	1	0.102601	0.6745	0.843254	-0.143322	0.55243	0.878085	0.42802	0.186745	0.598709	1.00881	0.000703152	0.00756303	0.253922	0.376982	0.67903
clpA	-0.441234	0.0447628	0.0853471	0.0568689	0.741002	1	-0.427568	0.0857499	0.32123	-0.100234	0.63294	0.91284	-0.274574	0.411843	0.782947	-0.615903	0.0225234	0.10309	-0.184678	0.494305	0.764862
clpB	-1.99796	2.38896e-11	2.38022e-10	0.0502784	0.732351	1	0.729753	0.00888443	0.0906916	0.473977	0.0325671	0.298959	-0.798168	0.0629277	0.419422	-0.127245	0.692619	0.836467	-0.781942	0.0273043	0.22533
clpP	0.329867	0.209479	0.306985	0.0529116	0.797932	1	-0.23935	0.459167	0.724907	-0.165062	0.569021	0.88451	0.193025	0.57627	0.852734	-0.249254	0.346772	0.562128	0.0062132	0.983185	0.996602
clpX	0.0978856	0.665228	0.764404	0.114645	0.486049	1	-0.185523	0.427226	0.702411	0.295983	0.162757	0.620616	0.537129	0.10385	0.472536	-0.747242	0.00344689	0.0264424	0.372926	0.174853	0.514371
cmeA	-0.412684	0.0289374	0.0600047	0.431929	0.0480756	0.516251	0.106416	0.664059	0.836032	0.560243	0.0451522	0.35068	0.237393	0.394199	0.773316	0.116305	0.620736	0.790555	0.247457	0.289171	0.617472
cmeB	-0.40583	0.0798166	0.138893	0.411046	0.0747484	0.663798	0.135932	0.597572	0.804311	0.639504	0.0490591	0.367718	0.208834	0.535209	0.840088	-0.332225	0.178183	0.389873	0.213192	0.466927	0.745806
cmeC	-0.821613	3.47261e-05	0.000155886	0.362646	0.0860757	0.710342	0.0512099	0.83604	0.92679	0.499883	0.0806581	0.466316	-0.00169217	0.994781	0.999364	-0.608667	0.00585537	0.0387355	0.0944644	0.689825	0.886841
cmeD	-0.536411	0.0132789	0.030777	0.0449219	0.806724	1	-0.685341	0.0219216	0.158709	-0.131255	0.564784	0.880588	-0.18379	0.620078	0.88105	-0.292953	0.238171	0.460441	-0.285363	0.286752	0.615706
cmeE	0.0456747	0.803981	0.872314	0.0673858	0.670814	1	0.00786248	0.96465	0.986197	-0.0296705	0.884317	0.994314	0.0613764	0.819881	0.948747	-0.0547223	0.793369	0.897647	0.024046	0.920804	0.979794
cmeF	0.0895719	0.660611	0.763487	0.101174	0.584998	1	0.0141933	0.945582	0.981004	0.279979	0.201982	0.663244	0.295777	0.321592	0.710723	-0.067974	0.771362	0.884871	0.338427	0.170373	0.509872
cmeG	-1.84975	1.99317e-20	3.70096e-19	0.219662	0.185234	1	-0.324603	0.188703	0.478047	0.853313	0.0268728	0.267745	0.637113	0.0316825	0.325593	0.0587983	0.806108	0.906891	0.494082	0.0507697	0.292105
cmeH	-1.09181	2.39471e-07	1.56518e-06	0.0189183	0.910056	1	-0.289569	0.309085	0.609221	0.460667	0.172252	0.637361	0.491558	0.0968783	0.466334	-0.0898603	0.689207	0.834195	0.422702	0.0950439	0.403347
cmeR	1.20485	9.50072e-07	5.73932e-06	-0.026453	0.889391	1	-0.296886	0.28596	0.587009	-0.613106	0.0695582	0.437147	-0.36351	0.305691	0.696344	0.57122	0.0367646	0.139028	-0.364263	0.227237	0.578556
coaD	-0.962952	2.76474e-06	1.5686e-05	0.0533393	0.736149	1	-0.0240689	0.924717	0.973574	-0.0329168	0.880178	0.994314	-0.352556	0.24491	0.645779	0.0670523	0.773707	0.88532	-0.366963	0.147027	0.483733
coaE	-2.40116	7.4256e-24	1.66211e-22	-0.0018942	0.993988	1	0.0630671	0.815789	0.917525	-0.135856	0.629049	0.911229	-0.882036	0.0117563	0.20186	0.0442218	0.862505	0.924309	-0.331104	0.324568	0.641071
corA	-0.266448	0.258081	0.368945	-0.111739	0.519804	1	-0.312622	0.185324	0.473156	-0.321386	0.142239	0.582543	-0.134817	0.713875	0.92391	0.434472	0.10956	0.286433	-0.430342	0.121853	0.455624
cplS	-0.580083	0.00399975	0.0106965	0.101926	0.533841	1	-0.361362	0.133476	0.392973	-0.15031	0.481291	0.856754	-0.403668	0.192766	0.60256	-0.550601	0.0208369	0.0978377	-0.326307	0.198746	0.547256
crcB	-0.529393	0.0378146	0.0745345	-0.034839	0.879508	1	-0.344091	0.36425	0.659426	0.246304	0.473721	0.85201	-0.00172559	0.992316	0.999174	-1.11542	0.000118695	0.00192028	0.0671642	0.83336	0.940407
csrA	-0.324938	0.224796	0.327086	-0.0841607	0.658966	1	-0.433936	0.0908065	0.323969	-0.378268	0.122628	0.56034	-0.577456	0.0937476	0.460963	-0.0257939	0.928555	0.963951	-0.445285	0.161513	0.502614
cstA	0.819278	8.14273e-06	4.17092e-05	0.106184	0.555117	1	0.205766	0.377077	0.667546	0.653736	0.00260812	0.0457714	0.202527	0.559551	0.847365	-0.561322	0.0123328	0.0669494	0.337329	0.199216	0.547256
ctb	-0.882675	5.46773e-05	0.000234495	-0.0280743	0.878724	1	-0.167889	0.537547	0.773396	-0.013109	0.96073	0.994314	-0.551194	0.0806276	0.434517	0.0788134	0.758868	0.879556	-0.33419	0.202235	0.550296
ctsD	0.930772	2.30101e-05	0.00010767	-0.0789318	0.642096	1	-0.33568	0.227059	0.515684	0.126885	0.600754	0.894425	0.324912	0.383321	0.766642	-0.396844	0.117156	0.300051	0.800084	0.00369628	0.0656491
ctsE	0.0665927	0.793842	0.863607	-0.00374297	0.986157	1	0.0118271	0.955751	0.984133	0.521028	0.176378	0.640293	0.553091	0.159581	0.565669	-0.881843	0.00202559	0.0178908	0.951354	0.00229951	0.0514712
ctsP	0.593459	0.0184088	0.0413609	-0.0511864	0.813417	1	-0.456891	0.160047	0.435137	0.290598	0.392777	0.81513	0.413543	0.309057	0.700416	-0.492526	0.0952998	0.260837	1.01103	0.00289195	0.0552303
ctsR	1.02054	6.61643e-06	3.46514e-05	-0.136853	0.404401	1	-0.685627	0.023903	0.1648	-0.330966	0.188472	0.640293	-0.209108	0.562093	0.84964	0.258922	0.326905	0.544331	0.112472	0.705712	0.896383
ctuA	-7.69333	1.34269e-118	1.9945e-116	7.58457	4.81156e-196	1.57242e-193	0.392736	0.279342	0.582196	7.35918	9.10092e-136	3.71772e-133	-0.13252	0.736782	0.927632	-0.479851	0.0914564	0.255017	-0.334203	0.277428	0.61259
cydA	0.338748	0.169745	0.259948	-0.412773	0.0567714	0.572341	1.55678	5.36911e-05	0.00283004	1.16298	0.0204976	0.217519	1.15594	0.0257286	0.291948	0.406047	0.0708071	0.216259	1.22055	0.000835103	0.0296643
cydB	0.266776	0.318675	0.432847	-0.452309	0.0532955	0.544417	1.62199	0.000105473	0.00430856	1.11498	0.0307513	0.292137	0.98858	0.0514802	0.386064	0.265974	0.237886	0.460441	1.08879	0.00174675	0.0453169
cynT	0.865846	3.15424e-06	1.77725e-05	-0.00471812	0.976079	1	0.37162	0.0840769	0.319492	0.138795	0.498731	0.85965	0.53521	0.0700871	0.42917	0.900423	3.25962e-05	0.000682849	0.433633	0.0864146	0.387916
cysC	-0.367961	0.0744575	0.130962	0.0128709	0.942678	1	0.187037	0.419461	0.697253	0.114635	0.616989	0.906767	0.179514	0.544769	0.842464	-0.214429	0.333176	0.552096	0.202093	0.468482	0.74662
cysE	-0.60851	0.00118791	0.00364175	0.13901	0.385077	1	0.355229	0.122034	0.381998	0.16602	0.498201	0.85965	-0.137405	0.64757	0.899656	-0.324833	0.14598	0.346199	-0.0872621	0.717928	0.902066
cysM	-2.34942	1.15869e-18	1.8933e-17	0.136304	0.386555	1	-0.304112	0.22609	0.515684	0.453181	0.161842	0.620616	-0.214116	0.582406	0.852734	0.279401	0.319274	0.539847	-0.392534	0.184177	0.523382
cysQ	0.984122	1.23625e-06	7.37241e-06	0.0259445	0.868059	1	0.357149	0.0904716	0.323969	-0.0893226	0.671138	0.919295	0.224486	0.473771	0.815153	0.451316	0.057955	0.185683	0.166044	0.560693	0.805072
cysS	-0.762185	3.76556e-05	0.000166295	-0.0443855	0.748838	1	-0.00732007	0.981779	0.993945	-0.140651	0.497041	0.85965	-0.49962	0.0917097	0.460494	-0.0810927	0.729573	0.85641	-0.449859	0.0632064	0.32787
dapA	-0.0930242	0.731241	0.81504	0.0452169	0.816378	1	-0.272469	0.376869	0.667546	-0.201108	0.482663	0.85798	-0.263571	0.482382	0.8202	-0.208409	0.480362	0.683126	-0.406993	0.165999	0.503906
dapB	-0.290889	0.124886	0.202043	-0.0273052	0.855867	1	0.1439	0.522846	0.765807	0.160403	0.440185	0.847556	0.210536	0.446132	0.80665	-0.0231948	0.921119	0.959604	0.141217	0.545999	0.794445
dapD	0.29877	0.174982	0.266469	-0.2429	0.144594	0.919324	0.482092	0.0667476	0.287274	0.352151	0.124566	0.56034	0.785459	0.014068	0.214752	0.653018	0.0126896	0.0686581	0.790122	0.00569745	0.0886632
dapE	-0.295737	0.134722	0.214976	0.0997557	0.516116	1	0.316212	0.14027	0.404949	0.0317106	0.881764	0.994314	-0.00575936	0.99579	0.999364	0.390084	0.0851633	0.245427	-0.129068	0.612733	0.838525
dapF	-1.21521	3.49307e-10	3.17093e-09	0.0837248	0.575431	1	0.245296	0.248231	0.543713	0.00238542	0.992659	0.999479	-0.454803	0.133174	0.521836	0.104649	0.659594	0.817737	-0.299502	0.249008	0.601232
dcd	-0.154352	0.494623	0.609053	0.088235	0.619056	1	0.337216	0.146349	0.415339	-0.0548632	0.806207	0.972066	-0.295019	0.347268	0.735392	0.293123	0.21189	0.430553	-0.434122	0.125672	0.463559
dctA	1.11198	2.11719e-08	1.5725e-07	0.00210651	0.991105	1	0.84487	0.00562895	0.06665	0.0347151	0.889712	0.994314	0.156079	0.563411	0.850577	-0.0671872	0.766168	0.883476	-0.0241446	0.919947	0.979794
dcuA	1.86109	1.54125e-06	9.15784e-06	0.0161863	0.954067	1	-1.268	0.0165767	0.132776	-0.641892	0.257567	0.715998	-0.848278	0.0720906	0.42931	-0.658335	0.1336	0.326801	-1.11609	0.00741461	0.105352
dcuB	3.51189	5.58009e-27	1.44728e-25	0.04439	0.874605	1	-0.543699	0.359047	0.655734	-0.615547	0.363707	0.803103	-0.653035	0.0491027	0.381743	-0.113623	0.665191	0.81893	-0.911739	0.000463638	0.0222819
ddl	0.70456	0.000164609	0.000634365	-0.155027	0.297293	1	-0.0382471	0.875335	0.945339	-0.150913	0.4686	0.85189	0.263096	0.35676	0.746409	0.355792	0.0919233	0.255882	0.253147	0.303039	0.626498
def	0.179887	0.343961	0.458802	0.0874948	0.588214	1	-0.589292	0.0291343	0.185309	0.0292859	0.883868	0.994314	0.110942	0.697688	0.92282	-0.756586	0.000610033	0.00687444	0.115624	0.627779	0.844629
dfp	-0.235675	0.192583	0.286073	0.00654698	0.964642	1	-0.351226	0.130885	0.391051	-0.0588511	0.786774	0.964085	-0.053425	0.863627	0.965615	-0.312542	0.157535	0.362546	-0.151641	0.522465	0.779282
dgkA	-0.347626	0.189049	0.282106	-0.192285	0.394079	1	-0.758311	0.104587	0.347708	-0.823023	0.0199122	0.215474	-0.329613	0.394024	0.773316	-0.690094	0.0182856	0.088661	-0.478368	0.115292	0.44547
dnaA	-0.378521	0.0445844	0.0852058	0.0708612	0.651558	1	-0.44318	0.0606777	0.277877	-0.040683	0.847506	0.987045	0.129113	0.644598	0.898241	-0.224647	0.303514	0.52628	-0.0595913	0.80131	0.932401
dnaB	0.025634	0.889154	0.934883	-0.0669842	0.650423	1	-0.0395371	0.870284	0.943164	-0.233881	0.272771	0.735772	0.0716029	0.795405	0.947209	0.319825	0.158707	0.363647	-0.255789	0.297053	0.621225
dnaE	-1.63654	4.36836e-09	3.55119e-08	0.679009	0.000817704	0.0164954	-0.381491	0.202965	0.494708	0.435011	0.127539	0.564765	-0.4469	0.281089	0.679438	-0.371375	0.178556	0.389873	-0.557157	0.102163	0.416396
dnaG	-1.37086	5.04919e-12	5.3924e-11	0.0492296	0.776006	1	-0.254351	0.331548	0.625452	0.0965414	0.680813	0.924292	-0.264532	0.372288	0.756664	-0.491489	0.0265632	0.115131	-0.205751	0.402829	0.695796
dnaJ	-0.301482	0.211338	0.309433	-0.187866	0.292201	1	1.17019	5.22312e-06	0.000449319	0.859539	0.00143588	0.0272817	0.426655	0.207523	0.614585	0.257519	0.405938	0.613601	0.863434	0.0026653	0.0542169
dnaK	-0.758429	0.0106877	0.025569	-0.0939737	0.689406	1	0.977717	0.0263658	0.173717	0.677454	0.0637226	0.412194	0.168338	0.683642	0.91264	0.0937031	0.757413	0.878986	0.229218	0.523284	0.779282
dnaN	0.248799	0.308283	0.42211	0.0299601	0.877851	1	0.098006	0.740248	0.881608	-0.0970703	0.72611	0.948919	0.145705	0.65708	0.899656	0.22918	0.418378	0.627183	0.239559	0.390646	0.690539
dnaQ	-0.213515	0.320411	0.433827	0.0367836	0.853838	1	-0.563347	0.0419839	0.226408	-0.123704	0.648176	0.913186	-0.254873	0.418367	0.788432	-0.574458	0.0243355	0.109242	-0.20795	0.440402	0.728357
dnaX	-0.589931	0.00276136	0.00771292	0.0310926	0.837257	1	0.104606	0.634588	0.819346	0.0509714	0.816629	0.976346	-0.316235	0.334486	0.728178	-0.522238	0.0401329	0.148701	-0.18529	0.523419	0.779282
dprA	0.183864	0.467415	0.58302	0.238929	0.242229	1	0.0199997	0.93609	0.977152	0.50675	0.0762327	0.459829	0.563338	0.12441	0.50443	-1.02308	0.000709208	0.00757415	0.641021	0.0304348	0.232337
dsbA	-0.0558629	0.77916	0.851034	-0.0710392	0.635198	1	-0.267103	0.279697	0.582196	-0.367603	0.13266	0.572815	-0.0717018	0.814354	0.947209	0.614022	0.0121003	0.0663488	-0.268014	0.274933	0.610882
dsbB	0.65427	0.00434624	0.011473	0.253668	0.287421	1	-0.254445	0.47571	0.732369	-0.312021	0.523711	0.865723	-0.855328	0.0405797	0.360365	-0.0149919	0.955018	0.977028	-0.42403	0.253214	0.601232
dsbD	0.334131	0.192988	0.286414	-0.0101512	0.967912	1	-1.50356	0.0036103	0.0526716	-0.576939	0.158422	0.615177	-0.494945	0.154229	0.557543	-0.958107	0.000173899	0.00258319	-0.795482	0.0015487	0.0428911
dut	0.416031	0.112994	0.185374	0.18855	0.362604	1	-0.224575	0.43032	0.704552	-0.546914	0.0303015	0.290837	-0.47322	0.152733	0.557281	0.5682	0.0758772	0.227076	-0.606632	0.0197004	0.19161
dxr	-1.00743	1.84799e-07	1.21759e-06	0.00308303	0.982504	1	-0.325244	0.151455	0.423186	-0.332189	0.104059	0.526417	-0.544564	0.13899	0.531258	-0.452689	0.0560346	0.182029	-0.241487	0.457054	0.74135
dxs	0.0068854	0.969815	0.981833	0.0946256	0.517968	1	-0.0165746	0.94854	0.982202	0.0869768	0.684558	0.9252	0.12783	0.645361	0.898241	-0.458265	0.0432105	0.154499	0.23312	0.320138	0.638818
efp	0.861669	0.000135188	0.000531005	0.0152104	0.936157	1	0.165261	0.575081	0.792312	0.0908582	0.731701	0.948919	0.607373	0.0722292	0.42931	-0.0890414	0.704458	0.845378	0.658071	0.0218338	0.205037
engA	-0.0499985	0.805914	0.872684	0.0107737	0.941496	1	-0.431488	0.0606073	0.277877	-0.169057	0.40751	0.827169	-0.191771	0.521152	0.835908	-0.243605	0.288986	0.513823	-0.362392	0.139392	0.480301
engB	-0.478207	0.0363532	0.0724655	-0.000342902	0.999724	1	-0.544597	0.0995932	0.339032	0.166985	0.547739	0.878085	-0.173667	0.592234	0.859424	-0.443528	0.0674834	0.208446	0.321845	0.311031	0.630759
eno	0.247506	0.398716	0.512964	0.0577335	0.803695	1	0.0859616	0.789712	0.904902	-0.116209	0.709137	0.942044	0.231656	0.534395	0.840088	0.284687	0.321762	0.542579	-0.0462173	0.897915	0.973811
era	0.378031	0.0401007	0.0780985	0.0741802	0.618802	1	-0.333054	0.161029	0.436353	-0.0661683	0.75587	0.954476	0.146457	0.603341	0.86707	-0.493033	0.0296441	0.122011	0.0286766	0.914187	0.978925
exbB1	-7.35338	3.23482e-151	1.7619e-148	7.2382	2.74303e-231	1.49404e-228	0.147508	0.701207	0.855785	7.01681	2.70407e-122	7.3641e-120	-0.0942062	0.755067	0.936099	-0.560549	0.01314	0.0705275	-0.221201	0.350567	0.663171
exbB2	-8.67514	1.09657e-181	1.79179e-178	8.78838	3.71037e-268	6.06274e-265	1.13665	0.00827553	0.0855836	8.53859	3.06168e-152	2.50139e-149	0.0482057	0.875417	0.969702	0.349816	0.18796	0.400427	-0.0832693	0.76518	0.921583
exbB3	0.536254	0.0418432	0.0806811	0.015594	0.930018	1	-0.154553	0.529807	0.770886	0.24719	0.348311	0.795896	0.55284	0.109205	0.482271	-0.841439	0.00290152	0.0232406	0.565937	0.068448	0.339952
exbD1	-7.63142	1.02748e-141	3.35781e-139	7.30472	4.37602e-180	8.93802e-178	-0.595376	0.302214	0.604775	7.2715	2.00554e-87	2.52081e-85	-0.0367559	0.911426	0.97894	-0.799905	0.00020462	0.00293288	-0.117965	0.630213	0.845907
exbD2	-8.22055	1.53202e-135	3.57618e-133	7.82159	1.24318e-118	9.67312e-117	1.30072	0.0031829	0.0477142	8.18989	7.29655e-148	3.97419e-145	-0.426151	0.177771	0.589708	-0.0707771	0.814406	0.907287	-0.265906	0.344848	0.658618
exbD3	0.419512	0.141858	0.224392	-0.00430694	0.980975	1	-0.128874	0.597297	0.804311	0.386601	0.191638	0.646047	0.661597	0.0895573	0.458443	-1.07955	0.000804725	0.00848336	0.624702	0.0692128	0.34085
fabD	0.750173	0.00791379	0.0197121	0.0042979	0.984206	1	-0.686335	0.0430684	0.229231	-0.230619	0.448886	0.851672	0.270454	0.441825	0.803944	-0.681947	0.0276152	0.117203	0.115352	0.711749	0.898762
fabF	0.355415	0.227221	0.329902	-0.0325701	0.889355	1	0.114351	0.746821	0.886672	-0.0378815	0.909905	0.994314	0.242306	0.519595	0.835908	-0.0286903	0.921432	0.959604	0.129362	0.688763	0.886172
fabG	-0.559246	0.0131381	0.0305536	-0.0814778	0.63694	1	0.602267	0.0284793	0.185309	0.313377	0.179787	0.640293	0.288802	0.392688	0.773316	0.04244	0.86723	0.926785	0.361455	0.198999	0.547256
fabH	1.06162	0.000614741	0.00200496	0.20123	0.342213	1	-0.493961	0.0983409	0.339032	0.124857	0.712026	0.94436	0.985531	0.0140737	0.214752	-0.543657	0.074019	0.22315	1.02008	0.00424599	0.0728191
fabH2	0.262551	0.18939	0.282289	0.194151	0.19396	1	0.404242	0.0641372	0.283244	0.140962	0.519748	0.864096	0.333821	0.270584	0.666855	-0.233987	0.330237	0.548513	0.238434	0.363008	0.668739
fabI	0.296098	0.23575	0.3412	0.0322925	0.872551	1	-0.169699	0.582915	0.797051	-2.2262	8.7825e-23	3.33735e-21	-0.69285	0.107441	0.477316	-0.00410003	0.987224	0.992112	-1.72916	3.66032e-11	5.98097e-09
fabZ	0.000569321	0.998146	0.998872	0.0947649	0.559882	1	-0.157506	0.523708	0.765807	0.309506	0.124923	0.56034	0.37414	0.21993	0.626071	-0.613036	0.0101189	0.0588408	0.295579	0.240164	0.594137
fba	0.690238	0.0331567	0.0673019	0.160978	0.473274	1	-0.762593	0.0369931	0.210108	-0.347382	0.28555	0.74535	-0.101502	0.835345	0.953891	-0.748925	0.0362771	0.138497	-0.349506	0.387525	0.688977
fbp	-0.424165	0.0377031	0.0744914	0.134937	0.355222	1	-0.330221	0.14621	0.415339	-0.155041	0.435826	0.847556	-0.337118	0.252532	0.653832	-0.330251	0.173335	0.3843	-0.466113	0.0522491	0.295627
fcl	0.333398	0.142972	0.225716	0.0901481	0.640308	1	0.265397	0.391742	0.674507	0.00414366	0.98735	0.999479	0.188079	0.540621	0.842464	-0.383305	0.156654	0.362464	0.110451	0.663218	0.865372
fdhA	-0.139179	0.626955	0.735423	-0.196135	0.388603	1	0.306391	0.341924	0.636797	-0.153889	0.590889	0.889903	0.529687	0.212548	0.616879	1.06971	0.000519185	0.00614746	0.505612	0.156009	0.497887
fdhB	-0.844236	0.000306292	0.00107862	-0.349951	0.131776	0.868233	-0.404073	0.231084	0.520815	-0.0105706	0.975995	0.999479	0.208397	0.48197	0.8202	0.964821	0.00127203	0.0122264	0.300658	0.307909	0.629692
fdhC	-0.967625	3.98937e-06	2.18746e-05	-0.354261	0.0812629	0.689613	-0.357597	0.215067	0.504802	-0.119956	0.671375	0.919295	0.170715	0.547624	0.843696	1.01269	0.000597074	0.00677513	0.27834	0.281089	0.615042
fdhD	-0.0750861	0.791696	0.861847	0.0562048	0.780069	1	-0.155546	0.624203	0.817348	-0.187618	0.542328	0.875677	-0.729983	0.0754518	0.42931	0.235499	0.442199	0.64803	-0.525493	0.131585	0.473215
fdxA	5.51842	2.33546e-48	1.00425e-46	0.384696	0.0819176	0.689613	-0.538483	0.131261	0.391051	-0.40672	0.211354	0.671892	4.69861	6.46503e-29	5.28193e-26	1.11004	0.000121254	0.00194244	4.51174	2.01993e-32	1.10019e-29
fdxB	0.261776	0.207965	0.305314	-0.0508648	0.740185	1	0.332445	0.138935	0.402048	0.397004	0.076263	0.459829	0.387177	0.21087	0.614585	0.417383	0.0765813	0.228347	0.820047	0.0060424	0.0922736
feoB	-1.11179	8.19309e-07	5.01405e-06	0.876446	5.05772e-07	1.37738e-05	-0.438191	0.226144	0.515684	0.496529	0.0511655	0.376596	-0.607674	0.0492948	0.381743	-0.463415	0.0666113	0.206533	-0.877958	0.000478872	0.0223565
ffh	0.0669453	0.791056	0.861723	-0.173812	0.438732	1	-0.312968	0.309466	0.609239	0.147081	0.584222	0.887697	0.305256	0.385691	0.768561	-0.281377	0.294062	0.517778	0.323278	0.281536	0.615042
flaA	2.1441	1.18678e-09	1.01528e-08	-0.979335	0.00160668	0.0305269	0.452339	0.306095	0.606989	-2.2032	6.77181e-08	1.84419e-06	-0.916251	0.0549137	0.395282	1.05647	0.000353605	0.00466276	-1.75963	2.03049e-06	0.000184323
flaB	2.77223	1.29956e-15	1.75495e-14	0.894346	0.0200651	0.266555	0.787588	0.0646715	0.283306	0.856837	0.0267342	0.267745	0.922474	0.0877141	0.457907	1.80067	1.23283e-09	5.75557e-08	1.76088	5.13363e-07	5.24272e-05
flaC	0.303971	0.378114	0.492693	0.046086	0.835567	1	-0.503647	0.162955	0.439223	-0.736471	0.0378708	0.322124	-0.686518	0.147615	0.549436	0.781071	0.0384242	0.144002	-0.959588	0.00980792	0.1247
flaD	1.98884	5.62823e-16	7.66377e-15	-0.2407	0.411875	1	1.0991	0.00125139	0.0264769	-0.591576	0.0640742	0.412194	-1.28212	1.8372e-05	0.00142952	2.4792	6.33952e-19	6.90585e-17	-0.5542	0.084361	0.385044
flaG	1.36368	2.72383e-07	1.75226e-06	0.250114	0.367949	1	0.43303	0.218095	0.507558	-0.857409	0.0043299	0.0689649	-0.477449	0.0913286	0.460494	1.44691	1.74555e-08	7.31343e-07	-0.393796	0.141875	0.480301
fldA	-1.64966	5.54057e-08	3.93621e-07	2.23588	8.40347e-24	3.19332e-22	-0.566834	0.0819347	0.316247	0.877052	0.00481353	0.0740241	-0.478065	0.242956	0.645779	-0.330453	0.309322	0.531475	-0.72284	0.0286336	0.228231
flgA	-1.16397	1.59666e-07	1.06488e-06	-0.0559184	0.777038	1	-0.266394	0.405788	0.684977	-0.129559	0.641148	0.913075	-0.462785	0.172197	0.582546	0.017741	0.943583	0.97506	-0.304432	0.297306	0.621225
flgB	1.03984	2.01466e-06	1.16736e-05	-0.468558	0.008284	0.132706	0.301859	0.208231	0.498899	-0.530566	0.0354649	0.313602	-0.857217	0.00628655	0.135161	2.02937	1.03816e-13	7.37547e-12	-0.465905	0.0954075	0.403347
flgC	-0.267193	0.297132	0.411103	-0.150732	0.422165	1	0.0286573	0.910504	0.965804	-0.35801	0.154137	0.608049	-0.496926	0.195858	0.60612	0.539291	0.0506117	0.170867	-0.391304	0.21747	0.569464
flgD	2.42858	6.04405e-20	1.08527e-18	-0.416482	0.128622	0.86781	0.983219	0.00208429	0.0366207	-0.500173	0.0913903	0.488012	-2.3469	9.41396e-08	1.3984e-05	3.08671	3.73564e-18	3.81502e-16	-0.768765	0.0509932	0.292361
flgE1	2.24973	1.55056e-21	3.37816e-20	-0.436354	0.0897493	0.729604	0.91363	0.003893	0.0553144	-0.638564	0.0304077	0.290837	-2.2637	4.82465e-12	1.12621e-09	2.49127	2.76267e-11	1.55662e-09	-0.853088	0.0190028	0.187052
flgE2	2.98196	3.25836e-17	4.92979e-16	-0.919846	0.00333752	0.0586399	1.06874	0.0063894	0.0720019	-0.725976	0.0535735	0.378607	-2.2777	6.70919e-07	8.43294e-05	2.74293	1.11228e-16	1.0097e-14	-0.765563	0.0337819	0.240912
flgG	1.27159	2.738e-08	2.00623e-07	-0.446891	0.0519302	0.53705	0.867827	0.00915647	0.0917894	-0.544949	0.0382831	0.322124	-1.04547	0.00100673	0.0514064	1.96412	9.95241e-11	5.39234e-09	-0.592271	0.0515914	0.294756
flgG2	2.21026	1.01763e-18	1.69674e-17	-0.577508	0.0293546	0.352831	0.834419	0.015802	0.129555	-0.651975	0.0318658	0.29635	-1.13304	0.000196842	0.0134017	3.06085	6.04552e-25	1.2348e-22	-0.332297	0.275908	0.610885
flgH	2.20291	5.81672e-21	1.15909e-19	-0.463735	0.0645653	0.613371	0.642704	0.0231439	0.163535	-0.813604	0.00447332	0.0702827	-1.50673	3.17077e-06	0.000304767	3.06179	4.31723e-26	1.17573e-23	-0.41402	0.251664	0.601232
flgI	2.29335	6.51182e-21	1.28197e-19	-0.452923	0.0560814	0.569174	0.966458	0.0013125	0.0264769	-0.568705	0.0293141	0.285115	-2.08571	2.09744e-06	0.000228481	3.2413	2.52519e-28	8.25232e-26	-0.689364	0.0539087	0.298599
flgK	1.85308	7.35431e-17	1.09245e-15	-0.416351	0.0998217	0.765769	0.834104	0.00761125	0.0813464	-0.721244	0.0111481	0.138047	-1.35313	1.33519e-05	0.00114826	2.2664	3.77387e-19	4.40464e-17	-0.626666	0.0337446	0.240912
flgM	0.922776	8.17291e-05	0.000335541	0.415823	0.0477623	0.516251	0.469449	0.0891758	0.323969	-0.938874	0.000652405	0.0134941	-0.760878	0.0221988	0.26951	1.48244	1.24771e-07	4.4321e-06	-0.835181	0.00208703	0.0480312
flgR	0.115727	0.607385	0.717619	-0.2525	0.131501	0.868233	-0.472213	0.0463251	0.240159	-0.369739	0.121569	0.56034	-0.554145	0.0745576	0.42931	0.232597	0.356674	0.570818	-0.304761	0.239941	0.594137
flgS	0.289155	0.227337	0.329902	-0.0643734	0.750201	1	0.900357	0.000284131	0.00928541	-0.223522	0.440579	0.847556	-0.49472	0.157308	0.565669	1.08352	4.9154e-06	0.000131668	-0.323181	0.294373	0.621225
flhA	-0.224128	0.366432	0.481757	0.0188807	0.908118	1	0.0471783	0.826239	0.919829	0.439501	0.0710195	0.44462	0.516715	0.136987	0.527968	-0.353159	0.214992	0.434774	0.634834	0.0365169	0.248619
flhB	-0.875553	4.63619e-05	0.000202554	0.00735621	0.966652	1	0.32581	0.161518	0.436954	0.650347	0.00556527	0.0826696	-0.0238854	0.950964	0.984712	-0.12771	0.605041	0.779096	0.304088	0.253618	0.601232
flhF	0.0427849	0.853811	0.907104	-0.053531	0.769249	1	-0.508177	0.0637846	0.283244	-0.471202	0.0544829	0.378607	-0.0137456	0.985729	0.999174	0.0919862	0.718983	0.851213	-0.266944	0.351472	0.663171
fliA	-0.511141	0.00446572	0.0117315	-0.133959	0.347538	1	0.151452	0.488119	0.738707	-0.111601	0.569464	0.88451	-0.338581	0.251212	0.652494	0.410551	0.111107	0.28909	-0.268222	0.281926	0.615042
fliD	1.54565	6.09959e-06	3.23595e-05	0.235457	0.47431	1	0.416379	0.32322	0.621823	-0.991905	0.00983503	0.12555	-0.563605	0.126467	0.508657	1.19098	3.35704e-05	0.000694355	-0.568885	0.0726085	0.351672
fliE	-0.6903	0.000776851	0.00246632	-0.245245	0.10997	0.79814	0.0876835	0.69805	0.855675	-0.38307	0.0769379	0.460225	-0.368809	0.323428	0.710723	0.227292	0.362755	0.575851	-0.386798	0.189376	0.534596
fliF	0.208953	0.284172	0.398915	0.0349569	0.82897	1	0.0715983	0.74554	0.885972	0.134807	0.52611	0.865723	0.395773	0.177193	0.589708	0.277332	0.239238	0.460441	0.313656	0.199709	0.547256
fliG	0.604735	0.00272022	0.00763718	0.050763	0.726659	1	0.18719	0.396905	0.676976	0.0870606	0.679939	0.924292	0.515663	0.0870214	0.457212	0.355351	0.125499	0.315	0.352132	0.180285	0.517726
fliH	0.355346	0.0484312	0.0911711	-0.0146033	0.918371	1	0.0542143	0.794509	0.907217	-0.0236645	0.909395	0.994314	0.311653	0.284078	0.679624	-0.0988732	0.64299	0.807001	0.243351	0.332455	0.648247
fliI	-0.253265	0.196182	0.289916	0.0829807	0.589328	1	0.139614	0.526924	0.768204	0.324003	0.136703	0.573963	0.0052773	0.975086	0.997053	-0.263495	0.280053	0.505643	-0.0021821	0.993738	0.997891
fliK	2.02024	1.1424e-18	1.88554e-17	-0.530132	0.0162486	0.226586	0.929056	0.000638141	0.01692	-0.617559	0.0420916	0.336329	-2.52043	2.74712e-12	7.48133e-10	2.63503	8.42335e-22	1.37638e-19	-0.908316	0.0175858	0.176428
fliL	0.75512	0.00155732	0.00465202	-0.0275787	0.8845	1	0.535486	0.0760687	0.306993	-0.0210664	0.938283	0.994314	0.439516	0.171473	0.582297	0.981295	0.000336162	0.00450237	0.2451	0.376247	0.67903
fliM	-0.498224	0.011249	0.0265859	-0.0919317	0.542768	1	0.12322	0.583007	0.797051	-0.00629547	0.977297	0.999479	-0.295976	0.347113	0.735392	-0.17467	0.507385	0.70274	-0.169963	0.52012	0.778274
fliN	1.06252	4.28443e-07	2.70299e-06	-0.0333002	0.826125	1	-0.0627041	0.787165	0.903164	-0.244695	0.274757	0.735772	0.218399	0.480967	0.8195	0.597479	0.0154563	0.0800426	0.165586	0.557678	0.801448
fliP	-2.35194	8.79629e-34	2.76406e-32	2.51527	7.84886e-49	3.88637e-47	0.360784	0.0882249	0.322909	2.41893	1.271e-22	4.72004e-21	-0.267132	0.418824	0.788432	-0.471795	0.0687768	0.211243	0.0433825	0.87774	0.967598
fliQ	-0.0473408	0.827864	0.886251	0.0202401	0.895164	1	-0.0845488	0.715586	0.86741	-0.115852	0.601739	0.894669	-0.181639	0.570941	0.852734	0.219415	0.351197	0.564911	-0.316614	0.230628	0.583708
fliR	-0.488363	0.117312	0.191115	-0.341793	0.221348	1	-0.165799	0.58419	0.797097	0.486435	0.167008	0.631694	0.269936	0.521931	0.835908	-1.09538	0.00167685	0.0152221	0.688627	0.0630574	0.32787
fliS	1.3543	9.00601e-08	6.23552e-07	0.26579	0.313929	1	0.273234	0.404024	0.683753	-0.91136	0.000628916	0.013175	-0.615904	0.0393638	0.355361	0.668417	0.00549191	0.0373907	-0.563604	0.029557	0.228892
fliY	-0.279052	0.184475	0.276798	-0.0819131	0.645825	1	0.371471	0.128939	0.389304	-0.218337	0.308825	0.763641	-0.412833	0.173549	0.584698	-0.24798	0.364767	0.576988	-0.354739	0.165001	0.503906
fmt	0.627194	0.0044043	0.0115888	-0.0999363	0.531296	1	0.288979	0.193591	0.482943	0.415376	0.0876821	0.48567	0.734029	0.0380938	0.350728	-0.0971687	0.727919	0.855698	0.660506	0.0254507	0.218876
folC	-0.210159	0.317637	0.432156	-0.163936	0.378098	1	-0.775359	0.00773447	0.0813464	-0.298311	0.201328	0.663244	-0.0831617	0.799876	0.947209	-0.1458	0.546254	0.737059	-0.0684289	0.793561	0.931311
folD	0.24761	0.236998	0.342703	-0.0332645	0.837633	1	0.125582	0.603673	0.807061	0.345683	0.137946	0.575009	0.320246	0.302497	0.695778	-0.0602486	0.814355	0.907287	0.364897	0.179196	0.517726
folE	-0.258381	0.157079	0.243214	-0.00675875	0.965114	1	-0.0612202	0.792749	0.90711	0.00776505	0.96966	0.998377	-0.089069	0.763254	0.93983	0.0812659	0.711827	0.848377	-0.174143	0.457365	0.74135
folK	0.732524	4.87469e-05	0.000210721	-0.0923455	0.525956	1	-0.336566	0.174177	0.454367	-0.282209	0.184056	0.640293	0.122674	0.665636	0.90147	0.449968	0.0419886	0.153489	-0.0182074	0.939968	0.979794
folP	-0.18076	0.528991	0.642177	-0.101953	0.631705	1	-0.235453	0.393462	0.674919	0.391228	0.241435	0.704472	0.496744	0.186254	0.598709	-0.860481	0.0122248	0.0668073	0.683072	0.0372014	0.250152
frdA	3.12368	1.03641e-17	1.5827e-16	-0.294516	0.267435	1	-0.198978	0.633017	0.819346	-0.825266	0.0716068	0.445104	0.0276838	0.930535	0.981839	0.759431	0.0230768	0.104911	-0.196331	0.578225	0.81498
frdB	2.95034	2.55895e-18	4.0205e-17	-0.188264	0.463527	1	-0.254781	0.511204	0.756696	-0.635637	0.16294	0.620616	0.2152	0.557614	0.846105	0.697295	0.0284529	0.11921	-0.00019757	0.999583	0.999837
frdC	2.86769	3.76284e-16	5.3934e-15	-0.176064	0.485688	1	-0.235549	0.552362	0.780086	-0.70654	0.128362	0.566873	-0.0753074	0.853767	0.960782	0.973863	0.00281075	0.0227142	-0.219746	0.481768	0.756036
frr	-0.461871	0.0627553	0.113557	-0.0397047	0.824349	1	0.090301	0.721299	0.86919	0.108234	0.672875	0.919295	-0.0337022	0.937298	0.981839	-0.29067	0.291304	0.51551	-0.0730968	0.81199	0.934177
ftsA	0.558281	0.0247475	0.0526934	0.0144267	0.940795	1	-0.0334084	0.923641	0.973069	0.0499454	0.858053	0.992256	0.339602	0.311445	0.701486	0.226636	0.393444	0.601392	0.193606	0.487531	0.759928
ftsH	-0.388553	0.154166	0.239684	0.0328616	0.874742	1	0.0494245	0.86666	0.943164	0.163176	0.584006	0.887697	0.0632323	0.855009	0.961517	-0.327852	0.245686	0.470082	-0.00939401	0.976316	0.996372
ftsK	0.492504	0.0472911	0.0893337	-0.0203619	0.904612	1	0.173671	0.474127	0.732369	0.177494	0.465991	0.851672	0.512304	0.137178	0.527968	-0.0400454	0.887462	0.940411	0.641055	0.0318997	0.237628
ftsY	-0.0268213	0.898397	0.941014	0.00453547	0.980308	1	-0.403642	0.109538	0.355836	-0.226753	0.320109	0.773755	-0.132397	0.657824	0.899656	0.17066	0.471367	0.67567	-0.335774	0.139008	0.480211
ftsZ	0.368178	0.174052	0.265454	-0.00303554	0.988743	1	0.19728	0.558472	0.782866	-0.051096	0.864854	0.994314	0.126948	0.712574	0.92391	0.259736	0.344358	0.559882	0.0961004	0.745079	0.913323
fumC	-0.31599	0.292533	0.406974	0.129306	0.562688	1	-0.437298	0.226841	0.515684	-0.152855	0.651406	0.913837	-0.381118	0.358872	0.747954	-0.133375	0.70082	0.842634	-0.597573	0.0857851	0.387218
fur	-0.250747	0.258771	0.36938	-2.08439	9.32099e-42	4.11635e-40	-0.244593	0.317246	0.61712	-2.44019	3.07985e-28	1.32434e-26	-2.50089	1.3289e-13	7.2381e-11	-0.338137	0.162634	0.368953	-2.52973	8.54741e-25	3.49162e-22
fusA	1.01471	0.0125652	0.0293308	-0.412674	0.168787	0.992885	0.776264	0.0998731	0.339278	0.22948	0.561788	0.880024	0.802236	0.0839019	0.445116	-0.208433	0.584794	0.767513	0.6024	0.143628	0.48036
galE	0.380809	0.134304	0.214728	0.0632887	0.759629	1	-0.552169	0.0883356	0.322909	-0.278716	0.342215	0.793724	-0.102701	0.772165	0.94029	-0.167568	0.552772	0.739746	-0.223628	0.41946	0.7098
galU	0.116113	0.643569	0.747399	0.106728	0.58278	1	0.0376509	0.872745	0.943164	-0.253627	0.267043	0.730902	-0.355695	0.295407	0.691178	0.132336	0.643531	0.807001	-0.422047	0.142246	0.480301
gapA	0.156725	0.580879	0.697397	0.0408169	0.846354	1	-0.207593	0.523752	0.765807	-2.4689	3.50244e-18	1.21766e-16	-0.84134	0.0731337	0.42931	0.336193	0.263223	0.488093	-2.18145	3.84431e-12	8.97373e-10
gatA	0.404311	0.0696442	0.12356	0.0173349	0.925065	1	-0.217905	0.388782	0.673961	-0.310247	0.196138	0.65008	0.0508324	0.856988	0.962418	0.056846	0.815739	0.907287	-0.129964	0.615739	0.838956
gatB	-0.0883146	0.742005	0.822548	0.0423459	0.836683	1	-0.523436	0.101399	0.341034	-0.239334	0.406849	0.826855	-0.171676	0.658871	0.899656	-0.276525	0.310289	0.532576	-0.334829	0.289757	0.617472
gatC	0.200426	0.320458	0.433827	-0.00895306	0.952944	1	0.0579948	0.79419	0.907217	-0.153146	0.488947	0.85798	-0.0493576	0.879335	0.969702	0.458807	0.0581398	0.185911	-0.0800925	0.748342	0.913726
gidA	-0.00829593	0.967913	0.980514	-0.0545659	0.711647	1	0.225713	0.331022	0.625452	0.259694	0.217131	0.679677	0.303945	0.305124	0.696344	-0.249533	0.358609	0.572233	0.288016	0.252885	0.601232
glcD	-0.51889	0.0114584	0.0269785	0.111261	0.484368	1	-0.540763	0.0325965	0.198002	-0.0234713	0.909384	0.994314	-0.150566	0.65905	0.899656	-0.35123	0.145695	0.346026	-0.249546	0.348464	0.661313
glf	0.363941	0.0953939	0.1608	-0.132817	0.448543	1	-0.473493	0.0595087	0.276888	-0.18315	0.440565	0.847556	0.0993836	0.740426	0.927632	-0.311532	0.201821	0.418496	0.0231537	0.927027	0.979794
glmS	-0.625973	0.0186902	0.0418354	0.114827	0.572085	1	-0.613553	0.0668297	0.287274	-0.093776	0.754393	0.954476	-0.2211	0.57245	0.852734	-0.51585	0.0773329	0.229901	-0.464634	0.13312	0.473215
glmU	-0.180504	0.385302	0.49967	0.00436649	0.978792	1	-0.334277	0.157114	0.431468	-0.30413	0.203049	0.663565	-0.327285	0.293732	0.691178	-0.251001	0.301351	0.524954	-0.419749	0.0889384	0.39187
glnA	1.18234	0.00677021	0.0172046	2.7061	5.80262e-13	2.01733e-11	2.38557	0.0013039	0.0264769	0.499855	0.277162	0.735772	-0.66278	0.224843	0.628238	-0.108501	0.805378	0.906891	-0.764682	0.0925222	0.399951
glnH	-1.41217	1.60053e-11	1.63454e-10	0.00473976	0.975023	1	0.0854575	0.699315	0.855785	0.27049	0.35171	0.795896	-0.0537214	0.875894	0.969702	0.393151	0.136401	0.329985	-0.187661	0.470042	0.74662
glnP	-1.01144	8.40996e-05	0.000343547	0.0648324	0.768679	1	-0.29021	0.34918	0.643972	0.30473	0.308258	0.763641	-0.798923	0.0308869	0.320364	-1.1812	1.71994e-05	0.000399976	0.00951756	0.980119	0.996587
glnQ	-0.401537	0.0302329	0.062139	0.0590651	0.697932	1	-0.0532738	0.81589	0.917525	0.0194115	0.925974	0.994314	-0.0157579	0.971145	0.994532	0.0628229	0.78031	0.891004	-0.166062	0.513183	0.776097
glpT_	-0.410364	0.0816053	0.140806	0.06003	0.798298	1	-0.563996	0.182697	0.470122	-0.465916	0.250912	0.713152	-1.02907	0.00964899	0.181224	-1.05296	8.24579e-05	0.00141828	-0.710796	0.0602519	0.320689
gltA	3.68806	1.41196e-26	3.6049e-25	0.103685	0.689998	1	0.628638	0.0734207	0.301413	-0.169869	0.626836	0.910444	1.11042	0.0280677	0.303726	1.19683	0.000373685	0.00484605	0.935019	0.0261231	0.222497
gltB	1.49199	6.10547e-09	4.84288e-08	1.92112	3.05093e-10	9.77495e-09	1.67027	0.00517142	0.0650008	0.216767	0.480217	0.856754	-0.0385827	0.929238	0.981828	-0.341431	0.222868	0.445191	-0.057498	0.856028	0.951531
gltD	0.964509	8.12965e-06	4.17092e-05	1.71612	1.07436e-09	3.29782e-08	1.51044	0.00263576	0.0410174	0.162025	0.525566	0.865723	-0.357494	0.287107	0.68188	-0.414633	0.0848566	0.245408	-0.0654833	0.802684	0.932401
gltX1	-0.208786	0.356013	0.471033	-0.0066919	0.969925	1	-0.230452	0.359169	0.655734	-0.0897787	0.701212	0.936861	-0.129747	0.707064	0.92391	-0.311365	0.210531	0.43001	-0.279656	0.299287	0.62377
gltX2	-1.20384	3.87773e-06	2.1334e-05	0.0184456	0.917558	1	0.252739	0.321261	0.621232	-0.0256314	0.908179	0.994314	-0.460647	0.207781	0.614585	-0.00520877	0.985244	0.991311	-0.458709	0.123499	0.460725
glyA	0.828244	0.00355881	0.00964361	-0.497679	0.0241133	0.304601	-0.191645	0.587873	0.799821	-0.966204	0.00166226	0.0308651	-0.796317	0.0410441	0.360462	0.113985	0.686209	0.831562	-0.945747	0.00292071	0.0552303
glyQ	0.316842	0.100561	0.168013	0.0222309	0.88242	1	-0.0642562	0.796924	0.908705	-0.0412163	0.85034	0.987655	0.468823	0.102442	0.472536	-0.38008	0.106836	0.280658	0.330444	0.184805	0.524257
glyS	-0.273286	0.28505	0.399804	-0.0304288	0.874313	1	0.0215272	0.931819	0.974771	-0.0518042	0.840805	0.986643	-0.145178	0.694599	0.92282	0.132174	0.622523	0.791264	-0.32386	0.265393	0.60671
gmhA	-0.141725	0.459974	0.575937	0.0785714	0.611173	1	0.0531395	0.810318	0.914928	-0.0519291	0.799208	0.971177	0.103911	0.708425	0.92391	0.12231	0.584216	0.767371	-0.0503728	0.833205	0.940407
gmhA2	0.250105	0.19344	0.286824	-0.0291581	0.858905	1	-0.17243	0.479416	0.733397	-0.012912	0.953093	0.994314	-0.0697726	0.81438	0.947209	-0.623034	0.0168763	0.0840728	0.000358065	0.998971	0.999837
gmk	-0.183455	0.461614	0.576664	-0.0536859	0.774955	1	-0.215492	0.469512	0.732369	-0.306548	0.254011	0.713152	-0.200302	0.579179	0.852734	-0.0780137	0.77131	0.884871	-0.340116	0.227982	0.57878
gpsA	-0.37476	0.0418712	0.0806811	0.0343055	0.815744	1	-0.54933	0.0132451	0.115621	-0.125457	0.528229	0.865723	-0.138754	0.6421	0.898241	-0.682732	0.00188722	0.0168509	-0.220106	0.396131	0.693018
greA	-0.500151	0.0204523	0.0450318	0.00143193	0.993113	1	-0.255518	0.261866	0.555851	-0.0709032	0.732453	0.948919	-0.321378	0.330697	0.722405	0.154433	0.569481	0.75487	-0.225682	0.398495	0.69418
groEL	-0.708133	0.0321362	0.0654744	-0.142118	0.57449	1	-0.0472549	0.928953	0.974286	-0.3866	0.288137	0.747824	-0.756564	0.0670691	0.426567	0.0728058	0.811978	0.907287	-0.782044	0.0291882	0.228892
groES	-0.523429	0.0967851	0.162703	-0.154786	0.508116	1	0.257171	0.537642	0.773396	-0.449804	0.172797	0.637361	-0.630892	0.143016	0.538018	0.219716	0.470872	0.67567	-0.746221	0.0371284	0.250152
grpE	-0.666745	0.00339011	0.00923239	-0.102566	0.566995	1	0.874364	0.0110014	0.103312	0.769524	0.00586976	0.0856356	0.251243	0.472407	0.814748	0.278431	0.32575	0.543692	0.31756	0.261582	0.603707
guaA	-0.210149	0.387829	0.501752	-0.016888	0.927155	1	0.0238636	0.918363	0.97001	0.0408834	0.863143	0.994314	0.220693	0.515895	0.835908	-0.255311	0.335378	0.553074	0.143995	0.628945	0.845145
guaB	-0.0788316	0.769884	0.844289	0.0634189	0.765548	1	-0.130585	0.696966	0.855629	-0.208264	0.481332	0.856754	-0.274526	0.453489	0.808953	-0.141089	0.60031	0.77676	-0.324613	0.281357	0.615042
gyrA	0.51287	0.0721103	0.12752	-0.129871	0.552117	1	0.238379	0.475499	0.732369	0.0149471	0.96099	0.994314	0.294218	0.426553	0.790236	-0.0350917	0.904827	0.948273	0.147872	0.640316	0.850606
gyrB	0.567647	0.0386229	0.0759098	0.0818443	0.706566	1	0.241614	0.469119	0.732369	0.0368244	0.903031	0.994314	0.382113	0.292453	0.691178	0.0481268	0.861523	0.924309	0.330704	0.295699	0.621225
hddA	0.213597	0.37911	0.493598	-0.0972263	0.637985	1	-0.0646419	0.826382	0.919829	0.0145587	0.955803	0.994314	-0.0735844	0.828756	0.952982	-0.593382	0.0270248	0.115902	-0.0747608	0.770154	0.923564
hddC	0.362367	0.0422039	0.0812263	-0.0374085	0.806408	1	-0.495434	0.0318116	0.193956	-0.0874433	0.662783	0.916048	-0.163541	0.586046	0.855764	-0.846671	0.000833205	0.00869089	0.00798623	0.973894	0.996372
hemA	-0.345045	0.0650116	0.117121	-0.0159996	0.909952	1	0.0896779	0.676832	0.843587	0.16422	0.439541	0.847556	0.0800453	0.785271	0.942294	-0.320963	0.166295	0.374795	0.123372	0.632477	0.847105
hemB	-0.285773	0.303611	0.417242	-0.0240511	0.898088	1	-0.225844	0.431825	0.706	-0.285189	0.302631	0.760222	-0.361148	0.341053	0.73237	0.207933	0.499604	0.698083	-0.555413	0.0669734	0.334662
hemC	-0.0767483	0.682528	0.775213	-0.0111505	0.941603	1	0.143454	0.532506	0.773396	-0.0117825	0.95468	0.994314	0.124916	0.65606	0.899656	-0.270699	0.231665	0.455414	0.0847269	0.72141	0.902066
hemD	0.420322	0.100477	0.168013	-0.188366	0.392273	1	-0.281048	0.350382	0.645461	-0.38887	0.253611	0.713152	9.1782e-05	0.98782	0.999174	-0.948468	0.000856358	0.00885626	0.284413	0.359095	0.665615
hemE	-0.191986	0.425479	0.541037	0.134039	0.464126	1	-0.309139	0.203305	0.494708	-0.118585	0.585506	0.887697	-0.306523	0.368604	0.755867	-0.275474	0.303719	0.52628	-0.511424	0.0636466	0.329109
hemH	-0.382739	0.0999805	0.167557	-0.031409	0.875415	1	0.27678	0.269485	0.568179	0.385779	0.166282	0.630406	0.382566	0.239749	0.645779	-0.732071	0.00569141	0.0382706	0.457541	0.103742	0.417951
hemL	1.25001	1.20198e-05	5.93362e-05	-0.0590255	0.773772	1	-0.741394	0.0219592	0.158709	-0.688653	0.0432874	0.340056	-0.215677	0.551937	0.843696	0.352672	0.20173	0.418496	-0.257439	0.375161	0.6785
hemN	0.104224	0.632496	0.738213	0.04335	0.804241	1	-0.226834	0.367799	0.660992	-0.186889	0.410386	0.828103	-0.0260925	0.945875	0.98318	-0.0845272	0.728618	0.855904	-0.140571	0.575468	0.812717
hipO	-0.481938	0.0399636	0.0779243	0.0985902	0.520903	1	-0.210579	0.426002	0.702411	-0.0369223	0.908394	0.994314	-0.615079	0.0765632	0.42931	0.466106	0.103782	0.276188	-0.577738	0.0429518	0.261878
hisA	0.416909	0.039251	0.0768097	0.0907811	0.5552	1	0.105756	0.625616	0.818249	0.0436561	0.840736	0.986643	0.639314	0.035442	0.344716	-0.0460844	0.845351	0.920011	0.343645	0.209951	0.55964
hisB	0.0402957	0.833663	0.89033	0.0998093	0.511554	1	-0.151816	0.5259	0.767937	-0.0114113	0.956757	0.994314	0.327633	0.242263	0.645779	-0.0813331	0.719151	0.851213	0.173069	0.465278	0.744188
hisC	0.344605	0.0608744	0.110644	0.0924005	0.524291	1	-0.0155661	0.954496	0.984133	0.0251336	0.906024	0.994314	0.196013	0.485731	0.82247	-0.0419602	0.846502	0.920282	0.256357	0.273168	0.610882
hisD	-0.0252159	0.910883	0.94983	0.103077	0.560588	1	-0.0319453	0.904521	0.963486	-0.0454718	0.840755	0.986643	0.183761	0.570685	0.852734	0.0581411	0.815628	0.907287	-0.0162647	0.953598	0.984516
hisF1	-0.42502	0.0551238	0.101667	0.06463	0.707745	1	0.439503	0.0717559	0.296084	-0.281445	0.276188	0.735772	-0.382967	0.286524	0.68188	-0.336888	0.172233	0.383941	0.0319735	0.922068	0.979794
hisF2	0.0977292	0.628571	0.736261	0.0857078	0.591072	1	-0.020966	0.941103	0.97822	-0.0154522	0.94967	0.994314	0.221876	0.465232	0.814281	-0.459859	0.0743653	0.223508	0.0887223	0.732388	0.906464
hisG	-0.0047358	0.98315	0.989813	0.0416392	0.811035	1	-0.232805	0.352848	0.648541	-0.105724	0.653653	0.913992	0.119247	0.703868	0.92282	0.0499989	0.83927	0.919904	-0.0753366	0.777991	0.927234
hisH1	-0.457734	0.0355585	0.0712041	0.125243	0.517578	1	0.824857	0.00221526	0.0377056	-0.44883	0.107447	0.533643	-0.535457	0.115426	0.491956	0.000547705	0.998119	0.999955	-0.183717	0.561774	0.805917
hisH2	0.320026	0.102046	0.1698	0.0221628	0.884809	1	-0.0683647	0.769592	0.898705	-0.0057415	0.979884	0.999479	0.499972	0.0876632	0.457907	0.0949022	0.670617	0.822042	0.292569	0.258868	0.601232
hisI	0.558301	0.00329883	0.00899882	0.102642	0.503844	1	0.100765	0.634303	0.819346	0.0740701	0.730865	0.948919	0.3846	0.185803	0.598709	-0.110951	0.612669	0.785177	0.338387	0.176011	0.515267
hisJ	1.95997	3.97034e-12	4.31226e-11	-0.046484	0.818409	1	-0.168005	0.612035	0.809114	-0.515159	0.0861033	0.481825	0.537105	0.0935061	0.460963	0.494283	0.055219	0.180456	0.332164	0.258572	0.601232
hisS	-0.661701	0.000467592	0.0015561	0.0549767	0.710351	1	0.31868	0.151365	0.423186	0.0715422	0.745697	0.951185	-0.126758	0.658218	0.899656	0.0163157	0.943435	0.97506	-0.21086	0.374718	0.6785
hom	0.336777	0.065317	0.117413	0.0253526	0.861871	1	-0.240904	0.281583	0.582414	-0.265998	0.172279	0.637361	0.0394912	0.877452	0.969702	-0.501978	0.0285832	0.11945	-0.0573387	0.809586	0.933566
hrcA	0.066248	0.787313	0.858583	-0.0588021	0.688407	1	1.76418	0.000261433	0.008718	0.67103	0.0073752	0.10127	0.479666	0.282313	0.679469	0.240268	0.401265	0.609356	0.541267	0.0978126	0.407765
hslU	0.345941	0.218618	0.318663	0.0455915	0.830384	1	-0.253271	0.442651	0.713305	-0.323728	0.270678	0.735772	-0.079913	0.842059	0.957066	-0.137872	0.628346	0.795288	-0.327152	0.333815	0.649256
hslV	0.220331	0.423931	0.539908	0.0581405	0.772133	1	-0.278137	0.288446	0.588416	-0.359504	0.126267	0.562179	-0.241045	0.503501	0.829225	0.0334505	0.909159	0.951067	-0.507302	0.151669	0.490746
hspR	0.16783	0.411007	0.525909	-0.0933284	0.531859	1	0.1751	0.437284	0.709556	-0.0853964	0.687785	0.928027	-0.112699	0.718644	0.924051	0.688132	0.0028219	0.0227142	-0.25246	0.313645	0.633332
htpG	0.23824	0.398789	0.512964	-0.15139	0.490732	1	0.540302	0.110642	0.357997	0.294497	0.340153	0.790625	0.743379	0.0658698	0.423745	0.298585	0.297421	0.520384	0.534059	0.138397	0.4799
htrA	-1.77696	8.10939e-08	5.63861e-07	0.0371071	0.86413	1	-0.941016	0.0148073	0.123444	-0.368262	0.27006	0.735463	-1.23185	0.00562463	0.127648	-0.602779	0.0841753	0.243869	-1.35997	9.55283e-05	0.00624385
htrB	-0.733073	0.000331325	0.00115434	0.101447	0.575246	1	0.0941824	0.730341	0.873629	0.124381	0.637094	0.913075	0.0546394	0.843784	0.957066	-0.0427246	0.84337	0.919938	-0.123403	0.614497	0.838837
hupB	2.16112	2.64087e-08	1.94378e-07	0.169705	0.442337	1	0.371412	0.315579	0.615341	-0.186116	0.586185	0.887697	0.660734	0.180651	0.592737	0.82769	0.0332611	0.131277	0.241249	0.60774	0.835899
hydA	2.08775	6.25147e-11	6.0803e-10	-0.28286	0.241457	1	-0.0751294	0.853713	0.937109	-0.575782	0.125029	0.56034	0.004235	0.97716	0.997925	1.15661	9.61992e-05	0.00162051	-0.0675119	0.84276	0.94392
hydA2	0.356961	0.162567	0.250363	0.0230752	0.909574	1	-0.395215	0.200309	0.492187	-2.19883	2.05862e-19	7.47508e-18	-0.754923	0.0903571	0.458443	-0.0761477	0.773651	0.88532	-1.69151	7.74152e-11	1.05414e-08
hydB	1.95123	8.79324e-10	7.6022e-09	-0.261845	0.282698	1	-0.0113	0.990518	0.996618	-0.577465	0.130302	0.56886	0.0764031	0.834427	0.953891	0.835034	0.00717519	0.0435846	-0.109853	0.749322	0.913726
hydC	1.86983	7.51471e-11	7.26571e-10	-0.248185	0.275385	1	-0.107965	0.770752	0.898705	-0.552638	0.131509	0.571506	0.138524	0.708058	0.92391	0.725951	0.0112121	0.0629571	0.00446655	0.988674	0.996602
hydD	1.63808	1.07366e-12	1.24422e-11	-0.113357	0.560888	1	-0.184028	0.554612	0.781912	-0.301482	0.364797	0.803341	-0.00810708	0.988674	0.999174	0.475378	0.048316	0.167619	0.0715989	0.774421	0.925002
hypA	0.500304	0.0283524	0.0590163	-0.00697379	0.970478	1	0.0186016	0.934079	0.975886	-0.0332807	0.903088	0.994314	-0.437454	0.245335	0.645779	-0.208674	0.400606	0.608921	0.10627	0.773716	0.925002
hypB	-0.031564	0.90064	0.942758	-0.00147572	0.993813	1	0.0390647	0.8684	0.943164	-0.213993	0.357839	0.797693	-0.484048	0.186921	0.598709	0.334066	0.232939	0.455414	-0.434664	0.161522	0.502614
hypC	0.0527565	0.828531	0.886251	-0.0365661	0.843632	1	0.0499113	0.830394	0.922409	-0.169177	0.444686	0.849844	-0.481789	0.177982	0.589708	0.264564	0.318544	0.539847	-0.417641	0.183008	0.522032
hypD	0.190348	0.40984	0.524827	0.00449236	0.980662	1	0.140005	0.566478	0.784633	-0.0445262	0.838263	0.986643	-0.365869	0.265089	0.664766	0.0992038	0.700017	0.842634	-0.289249	0.329054	0.644062
hypE	0.387958	0.0312459	0.0638197	0.0152027	0.91678	1	0.100112	0.649012	0.829152	0.0156388	0.937843	0.994314	-0.22415	0.514515	0.835908	-0.0500395	0.809995	0.907287	-0.0541506	0.849513	0.947511
hypF	-0.571385	0.0551268	0.101667	-0.119992	0.478662	1	0.290147	0.187922	0.47755	0.394009	0.0891405	0.487447	0.192355	0.652662	0.899656	-0.449656	0.184692	0.399114	0.463999	0.249484	0.601232
iamA	0.47216	0.0584275	0.10691	-0.193988	0.343363	1	-0.134621	0.637012	0.819346	0.318737	0.32621	0.777008	0.599449	0.13658	0.527968	-0.426408	0.159123	0.363647	0.924091	0.00432882	0.0729205
iamB	0.593428	0.0103063	0.0247997	0.021417	0.906766	1	0.0132832	0.947479	0.982202	0.403553	0.178947	0.640293	0.851263	0.0279218	0.303726	-0.48158	0.0890938	0.250136	0.975122	0.00165011	0.0442014
icd	1.08509	0.00175462	0.0051473	0.309007	0.211963	1	0.26481	0.452369	0.72044	-0.127224	0.741435	0.95044	-0.260823	0.581171	0.852734	0.502883	0.206963	0.425381	-0.343184	0.369894	0.67458
ileS	0.55043	0.0521191	0.0969961	0.0327314	0.877431	1	-0.260316	0.446649	0.716217	-0.275995	0.374367	0.811294	0.0552294	0.869042	0.968608	0.193786	0.496075	0.695783	-0.111465	0.722708	0.902066
ilvA	-0.945473	7.83642e-08	5.4721e-07	0.0132766	0.926428	1	0.487399	0.0244863	0.166978	0.116723	0.593262	0.889903	-0.0203428	0.955457	0.986123	0.124364	0.563244	0.750686	-0.167438	0.477396	0.752958
ilvC	1.06948	0.000206403	0.000773539	0.0772418	0.720699	1	0.330616	0.312168	0.611609	0.0453146	0.882866	0.994314	0.506493	0.178811	0.589708	0.226196	0.435474	0.643367	0.226896	0.516676	0.776097
ilvD	0.708402	0.00257971	0.00729283	0.0273146	0.89374	1	-0.284577	0.268734	0.567328	0.775361	0.0031293	0.0532633	0.756261	0.0220631	0.26951	1.48735	2.11062e-07	7.03826e-06	0.752155	0.00568701	0.0886632
ilvE	-0.220355	0.433772	0.549019	-0.248918	0.240932	1	-0.170303	0.609658	0.807933	0.117153	0.698145	0.935729	0.266817	0.479656	0.818552	-0.125609	0.671503	0.822042	0.438284	0.170816	0.510261
ilvH	-0.165182	0.37201	0.487071	0.00392818	0.978733	1	-0.398391	0.0779612	0.309195	-0.274381	0.187706	0.640293	-0.3701	0.206189	0.614585	-0.33748	0.138109	0.332356	-0.314522	0.188395	0.533513
ilvI	0.345854	0.134585	0.214967	0.060519	0.763756	1	-0.164575	0.555831	0.781998	-0.281138	0.244412	0.70797	-0.0764613	0.811224	0.947209	0.0341298	0.889485	0.941408	-0.18399	0.503063	0.77017
infA	1.37347	1.6139e-12	1.80624e-11	-0.405383	0.00994447	0.154755	-0.101579	0.657205	0.832727	-0.0832815	0.698825	0.935729	0.753837	0.0253724	0.291948	0.814898	0.00516373	0.0362126	0.771224	0.00786063	0.10885
infB	0.140746	0.561396	0.675991	-0.00731229	0.969102	1	0.228044	0.43208	0.706	0.0256557	0.92188	0.994314	0.112711	0.733806	0.927632	0.150793	0.574482	0.758855	0.0652802	0.817587	0.935105
infC	0.409151	0.0791647	0.137905	-0.0203187	0.903735	1	0.459097	0.0529845	0.256804	0.291793	0.181321	0.640293	0.757501	0.0209143	0.266543	0.00670463	0.980991	0.989469	0.541648	0.0538122	0.298599
ispA	0.179605	0.304387	0.417957	0.112661	0.427939	1	0.149453	0.510228	0.756696	0.145058	0.512561	0.864096	0.361374	0.193393	0.60256	-0.370199	0.0925013	0.257053	0.490236	0.0355949	0.244455
ispDF	-0.182184	0.444732	0.560058	0.0981879	0.521009	1	0.0280879	0.893092	0.958332	-0.00988187	0.962644	0.994314	-0.0946354	0.7757	0.940375	0.206758	0.444696	0.650522	-0.253038	0.386144	0.687448
ispE	-0.843297	0.000205025	0.000771915	0.0180796	0.921783	1	-0.519583	0.048586	0.24425	-0.13643	0.552069	0.878085	-0.62353	0.0450811	0.370163	-0.485385	0.039566	0.147605	-0.302906	0.284987	0.615706
ispG	-0.286019	0.121377	0.196905	0.153073	0.307017	1	-0.165644	0.462252	0.726967	-0.0666118	0.763052	0.957172	-0.178357	0.556613	0.846105	0.233297	0.317449	0.539202	-0.0772939	0.759424	0.921583
ispH	-0.0775004	0.682514	0.775213	-0.00463303	0.976372	1	-0.135081	0.549368	0.777875	0.163822	0.425718	0.841141	0.239667	0.409074	0.780873	-0.464249	0.0361809	0.138453	0.292379	0.251441	0.601232
katA	-7.9063	4.88392e-76	3.4697e-74	1.66603	2.50071e-17	9.08034e-16	8.92017	2.19381e-74	1.79234e-71	9.4442	4.3186e-79	4.15094e-77	1.36916	0.00188395	0.0769592	2.41992	3.50441e-13	2.29048e-11	2.0616	1.70585e-08	1.99098e-06
kdpB	-2.6315	4.90661e-21	9.89803e-20	-0.038665	0.898208	1	-0.294253	0.500795	0.747988	-0.020568	0.961278	0.994314	-1.24567	0.001874	0.0769592	-1.13146	5.43523e-05	0.000997885	-0.413343	0.320058	0.638818
kdpD_	-2.01909	1.13285e-10	1.07621e-09	-0.0543554	0.844251	1	-0.22772	0.540853	0.773396	-0.0899497	0.802974	0.971177	-0.937988	0.0172395	0.238723	-0.703999	0.00823122	0.0490869	-0.322253	0.437914	0.724977
kdsA	-0.339801	0.0799767	0.138896	0.0608528	0.709862	1	0.115067	0.601605	0.805781	-0.00348303	0.986512	0.999479	-0.104785	0.717513	0.92391	0.287026	0.230536	0.45385	-0.197093	0.409687	0.702285
kdsB	-0.0249239	0.887114	0.933384	-0.0544631	0.697132	1	0.305046	0.163109	0.439223	-0.130244	0.528021	0.865723	0.0538082	0.838274	0.955188	0.331208	0.123162	0.310567	0.0544699	0.817788	0.935105
kdtA	0.136528	0.488181	0.602028	-0.131288	0.466414	1	0.0894348	0.694061	0.854631	0.279243	0.247713	0.711357	0.371385	0.223109	0.628238	-0.0977852	0.667794	0.819816	0.54979	0.031994	0.237628
kefB	-0.374852	0.0412385	0.0799333	0.00319949	0.984238	1	0.14409	0.501873	0.748914	0.141611	0.489361	0.85798	-0.0399181	0.900881	0.978426	0.208594	0.34749	0.562176	-0.115785	0.625085	0.843348
kfiD	0.624817	0.000642712	0.00208371	-0.0160427	0.9119	1	0.313173	0.189013	0.478092	0.071563	0.755139	0.954476	0.459956	0.145915	0.544348	-0.149022	0.485334	0.686018	0.502646	0.0786314	0.365102
kgtP	3.0329	3.97569e-32	1.16005e-30	-0.112742	0.607311	1	0.434012	0.139019	0.402048	-0.439073	0.219604	0.680273	0.265332	0.490382	0.823253	0.61379	0.0408087	0.150183	0.249345	0.477017	0.752958
kpsC	0.102876	0.615744	0.725397	0.0159425	0.925753	1	-0.0382516	0.872442	0.943164	0.441363	0.0895855	0.487447	0.526719	0.102649	0.472536	-0.547093	0.0255219	0.112014	0.66906	0.0160306	0.170471
kpsD	-0.0768265	0.763952	0.840039	0.100809	0.604842	1	0.00795285	0.96825	0.988207	0.13295	0.639811	0.913075	0.329099	0.354194	0.743898	0.013085	0.961172	0.979334	0.180657	0.539149	0.7894
kpsE	-0.457202	0.0389969	0.0764957	0.064841	0.696796	1	-0.0556834	0.822743	0.919684	0.0464531	0.827692	0.980746	0.14528	0.661425	0.90147	0.0703569	0.792933	0.897647	-0.0764725	0.775294	0.925369
kpsF	0.0723997	0.739766	0.820623	0.0937237	0.587751	1	0.0818852	0.733666	0.875823	0.215276	0.386117	0.81289	0.360151	0.267966	0.666101	-0.223022	0.37254	0.584394	0.290364	0.282446	0.615356
kpsM	-0.11727	0.640534	0.745465	-0.0623999	0.776029	1	-0.392857	0.285645	0.587009	-0.0256827	0.92259	0.994314	0.160315	0.62438	0.883322	0.0081171	0.975668	0.98699	0.351167	0.25753	0.601232
kpsS	0.0476805	0.812231	0.875279	-0.00298642	0.986117	1	-0.601905	0.0418134	0.226408	0.206438	0.373436	0.810351	0.174298	0.550607	0.843696	-0.276017	0.211172	0.430553	0.369572	0.172981	0.513911
kpsT	-0.84357	2.94894e-05	0.000133849	0.12657	0.417094	1	0.156685	0.533532	0.773396	0.417175	0.0549142	0.378607	0.244543	0.434413	0.797563	-0.0534192	0.821048	0.907708	0.243188	0.354456	0.663439
ksgA	-1.58799	0.000426922	0.00143242	-0.319654	0.111094	0.79814	-0.626869	0.0598172	0.276888	-0.0961665	0.691209	0.93111	0.524019	0.395359	0.773316	-0.489928	0.322464	0.543111	0.510711	0.357844	0.665615
ktrA	-0.353629	0.179641	0.271538	-0.25241	0.232889	1	0.931087	0.00190807	0.0346421	0.809474	0.0226697	0.234445	0.942699	0.0187963	0.245705	0.0527456	0.86265	0.924309	1.10958	0.00137229	0.0393391
ktrB	-0.664066	0.0354481	0.0711421	-0.21192	0.312592	1	0.481448	0.0429421	0.229231	0.896743	0.00565585	0.0832582	0.735138	0.0851906	0.449037	0.225807	0.535935	0.72855	0.986913	0.00697173	0.100812
lctP	2.79366	3.02583e-14	3.78115e-13	0.0606598	0.8147	1	0.0969254	0.78405	0.902812	-0.426841	0.241312	0.704472	0.640505	0.227871	0.630019	0.72931	0.0401287	0.148701	0.419891	0.383532	0.684909
ldh	0.871684	0.000211	0.000787157	-0.000564583	0.999188	1	0.187686	0.401324	0.681177	-0.418934	0.0893491	0.487447	-0.173874	0.619831	0.88105	0.805155	0.0015459	0.0142711	-0.386652	0.19764	0.547256
lepA	0.041215	0.860871	0.911972	-0.0215825	0.900676	1	-0.0694309	0.78501	0.902812	0.0839461	0.721786	0.948919	0.248628	0.465922	0.814281	-0.429587	0.114249	0.296375	0.198311	0.493564	0.764862
lepP	0.49073	0.0142413	0.0327751	-0.0120563	0.941012	1	0.33725	0.15357	0.425392	0.385257	0.1007	0.51581	0.241918	0.403766	0.774358	-0.170911	0.465361	0.668778	0.345961	0.175025	0.514371
leuA	0.921468	0.000289682	0.00102677	-0.37169	0.135418	0.888168	1.48582	4.11323e-05	0.00231759	0.354692	0.215395	0.677404	0.514876	0.260196	0.664174	1.62687	5.64232e-07	1.73954e-05	0.37499	0.324251	0.641071
leuB	0.920475	0.000464004	0.00154731	-0.365398	0.142245	0.907922	1.60658	7.11254e-05	0.00305839	0.36259	0.231025	0.695204	0.261817	0.570787	0.852734	1.32558	7.96732e-06	0.000194308	0.32699	0.399375	0.69418
leuC	0.821703	0.00151587	0.00454436	-0.259714	0.308998	1	1.42994	0.000219298	0.00814394	0.181274	0.55596	0.879992	0.0220469	0.941722	0.981839	0.890043	0.00140855	0.0133039	0.0618563	0.844738	0.944119
leuD	0.417783	0.137017	0.218213	-0.310821	0.207974	1	0.935714	0.0170558	0.135947	0.0658545	0.842932	0.986643	-0.10104	0.805112	0.947209	0.623196	0.0316419	0.127661	0.0278515	0.930615	0.979794
leuS	0.320407	0.217636	0.317516	0.0255874	0.897671	1	0.243705	0.428714	0.703331	0.0850378	0.763013	0.957172	0.438242	0.220319	0.626089	-0.249223	0.360664	0.574391	0.366285	0.215662	0.569464
lgt	-0.692853	0.000724569	0.0023352	0.0674911	0.686452	1	-0.222123	0.385613	0.671035	-0.173553	0.47485	0.85201	-0.424192	0.183566	0.598709	0.00795742	0.971369	0.984015	-0.240104	0.367279	0.673551
ligA	0.13271	0.634573	0.739581	-0.10497	0.576652	1	0.279905	0.305789	0.606989	0.342339	0.267877	0.731958	0.565087	0.127911	0.511158	-0.689557	0.0278006	0.11738	0.714127	0.0222308	0.205139
livF	-0.305934	0.177134	0.268744	-0.292892	0.120921	0.840788	0.445104	0.0467597	0.241026	0.442892	0.0785825	0.460229	0.0622645	0.840329	0.956196	-0.798007	0.00297253	0.0236933	0.250059	0.371792	0.67634
livG	-0.212348	0.293809	0.407888	-0.256534	0.158942	0.959972	0.471584	0.0406508	0.223572	0.440112	0.066535	0.424681	0.0733578	0.803607	0.947209	-0.737295	0.00336758	0.0259558	0.294159	0.264438	0.606019
livH	-0.109079	0.604581	0.715859	-0.341487	0.0494481	0.52023	0.547562	0.0252506	0.169792	0.401122	0.0909861	0.487447	0.177699	0.57542	0.852734	-0.572788	0.0322537	0.128543	0.261194	0.324528	0.641071
livJ	-0.0748844	0.768781	0.843645	-0.326164	0.111196	0.79814	0.453365	0.153058	0.425335	0.183348	0.511809	0.864096	-0.00966704	0.991998	0.999174	0.0228987	0.935466	0.969278	0.0721988	0.80227	0.932401
livK	0.0626627	0.803895	0.872314	-0.309568	0.117789	0.829599	0.587086	0.06365	0.283244	0.251256	0.370021	0.808321	0.09953	0.774271	0.940375	-0.150219	0.595748	0.775502	0.11489	0.702655	0.893493
livM	-0.0985986	0.648303	0.752363	-0.313541	0.087314	0.71694	0.318881	0.140752	0.405625	0.485181	0.0494453	0.368921	0.233758	0.459417	0.811555	-0.71112	0.00593398	0.0389402	0.385619	0.142392	0.480301
lolA	-0.437015	0.0936907	0.158643	-0.151916	0.468465	1	-0.190473	0.50511	0.752888	-0.396166	0.169561	0.635463	-0.236498	0.484684	0.822403	0.575344	0.0234942	0.106342	-0.231637	0.460098	0.742886
lon	-0.276559	0.279043	0.392727	0.00719255	0.970673	1	-0.184968	0.544032	0.776374	-0.0302631	0.910946	0.994314	-0.0128172	0.986814	0.999174	-0.153271	0.592023	0.772996	-0.110895	0.708363	0.896565
lpxA	-0.119296	0.590549	0.704349	0.146752	0.405195	1	-0.00555608	0.990202	0.996618	0.392869	0.0737243	0.451726	0.41808	0.208538	0.614585	-0.705875	0.00491012	0.0348861	0.295704	0.283891	0.615706
lpxB	-0.0630631	0.75155	0.830874	-0.0271103	0.861186	1	-0.518582	0.0662143	0.286228	0.128953	0.536112	0.870852	-0.0523837	0.864304	0.965615	-0.152394	0.508285	0.70274	0.0343508	0.884761	0.969617
lpxC	0.0120749	0.959244	0.974149	0.0988127	0.603149	1	-0.477449	0.0826599	0.317803	-0.272908	0.266	0.730493	-0.115983	0.74011	0.927632	-0.445805	0.0866855	0.24666	-0.320658	0.219254	0.57139
lpxD	-0.895006	1.89737e-05	8.93459e-05	0.0349613	0.811672	1	-0.49136	0.0290264	0.185309	-0.170579	0.410599	0.828103	-0.443183	0.212318	0.616879	-0.753841	0.00552361	0.0374505	-0.429151	0.127656	0.46769
lpxK	-0.639466	0.000732059	0.00235469	-0.101115	0.535788	1	-0.238716	0.364419	0.659426	-0.126316	0.581674	0.887697	0.0392649	0.893877	0.97438	0.049336	0.817119	0.907315	-0.0686157	0.79004	0.931311
lspA	0.0634606	0.776348	0.849666	0.100705	0.504725	1	-0.732742	0.0111162	0.103793	-0.166849	0.41679	0.83358	-0.240824	0.47005	0.814488	-0.441871	0.094042	0.258717	-0.224659	0.415397	0.705841
lysA	0.0276492	0.877019	0.924569	0.0537623	0.704122	1	-0.273632	0.219249	0.50816	0.129624	0.525953	0.865723	0.248878	0.361332	0.749244	-0.0281456	0.896763	0.945594	0.208062	0.360561	0.666679
lysC	-0.495284	0.0323224	0.0657718	-0.0573177	0.733316	1	-0.168704	0.489911	0.739219	-0.0274386	0.902877	0.994314	-0.104688	0.788118	0.943432	-0.121558	0.649586	0.812729	-0.204529	0.490584	0.761991
lysS	0.00389559	0.988299	0.993161	-0.0590347	0.78565	1	-0.348078	0.286824	0.587305	-0.488449	0.0936972	0.498701	-0.709805	0.0555246	0.397182	-0.292529	0.275575	0.502109	-0.660528	0.0240411	0.212342
maf	0.601575	0.00417399	0.011054	-0.0931713	0.57856	1	-0.535866	0.0983655	0.339032	-0.0827058	0.750749	0.954476	0.319829	0.322547	0.710723	-0.0120111	0.961353	0.979334	0.267535	0.353431	0.663439
maf3	-0.135207	0.487631	0.602028	0.189844	0.243365	1	-0.196903	0.404226	0.683753	0.0125298	0.954105	0.994314	-0.0338472	0.921161	0.980731	-0.552115	0.0116442	0.0642791	-0.0595904	0.809269	0.933566
maf4	0.511189	0.0616364	0.111904	0.108537	0.64213	1	0.110078	0.733783	0.875823	-0.332274	0.286039	0.745436	-0.0403401	0.925024	0.981108	0.354678	0.186239	0.399967	-0.0756281	0.808066	0.933139
maf5	0.09457	0.62185	0.730484	0.169432	0.261657	1	0.338062	0.11621	0.369429	-0.146752	0.498744	0.85965	-0.0038922	0.999949	1	0.215002	0.340318	0.556636	-0.0496759	0.841182	0.94392
maf6	-0.0391323	0.836224	0.892482	-0.503523	0.00128087	0.0246228	-0.866353	0.000696613	0.0177854	-0.448803	0.0251677	0.255428	-0.185263	0.556812	0.846105	-1.91532	3.85684e-15	2.86458e-13	0.0647222	0.810816	0.934177
maf7	-0.500236	0.0120294	0.0282414	-0.451516	0.00870136	0.138039	-1.03412	3.56967e-05	0.00208316	-0.330547	0.124987	0.56034	-0.159626	0.645368	0.898241	-2.1212	1.08405e-15	8.85672e-14	0.0530073	0.863297	0.957656
map	0.480533	0.0173872	0.0391871	-0.187106	0.251399	1	0.130609	0.565091	0.784502	-0.104668	0.657077	0.91446	0.349229	0.29609	0.691178	-0.14815	0.531818	0.723556	0.349065	0.221156	0.573602
mapA	0.860923	0.000378826	0.00130043	-0.0141549	0.945823	1	0.547385	0.0861069	0.32123	-0.0945448	0.739628	0.95044	0.243182	0.430428	0.793804	0.810348	0.00150792	0.0139997	0.286268	0.273013	0.610882
mdh	1.02949	0.000404147	0.00137008	0.323977	0.153627	0.950856	0.0523562	0.864531	0.943164	-0.0745773	0.830943	0.983885	-0.125391	0.731161	0.927632	0.0976167	0.787126	0.895657	-0.267166	0.365294	0.671417
metA	-0.763049	0.000310985	0.00109279	-0.119618	0.479759	1	-0.125008	0.632364	0.819346	0.395367	0.298212	0.758686	-0.109588	0.740229	0.927632	1.01687	0.000385894	0.00496497	-0.0698729	0.79341	0.931311
metC_1	-0.224527	0.444893	0.560058	0.43486	0.0690262	0.644507	-0.174632	0.626126	0.818249	0.905858	0.00771633	0.105071	-0.575596	0.274963	0.669582	-0.857469	0.00627695	0.039754	0.359936	0.289865	0.617472
metC_2	-0.964933	0.000225325	0.000831107	0.35467	0.0919262	0.740598	-0.356522	0.270093	0.568726	0.716523	0.0221305	0.230327	-0.825016	0.0632277	0.419422	-1.26434	2.3882e-05	0.000520308	-0.0403827	0.903359	0.974516
metE	-0.920845	1.10551e-05	5.50734e-05	0.13925	0.468985	1	0.371781	0.198232	0.489292	1.32811	0.00143443	0.0272817	-0.372519	0.241408	0.645779	-0.299688	0.202816	0.420028	-0.246115	0.345668	0.658618
metF	-0.547455	0.0173679	0.0391871	-0.098839	0.634128	1	-0.221419	0.478892	0.733397	0.644945	0.0962781	0.507479	-0.404464	0.256093	0.65795	-0.504662	0.0502885	0.170867	-0.279714	0.356683	0.665615
metG	-0.172204	0.479653	0.593752	0.10973	0.559857	1	0.0942915	0.735524	0.87726	0.0257562	0.919972	0.994314	-0.0832899	0.821069	0.948747	-0.16899	0.519599	0.711076	-0.198593	0.482124	0.756036
metK	0.912664	0.00711544	0.0179147	-0.220815	0.371925	1	0.278118	0.476443	0.732369	-0.0333116	0.922321	0.994314	0.64336	0.116615	0.492033	0.3235	0.303722	0.52628	0.451026	0.218704	0.570988
metY	-0.65573	0.00900784	0.0220012	-0.317668	0.136948	0.888168	0.0660163	0.802786	0.911994	0.726445	0.1122	0.54564	0.2937	0.372441	0.756664	1.62457	5.95537e-06	0.000156345	0.189021	0.529598	0.781719
mfd	-0.22177	0.2593	0.369402	-0.0656994	0.673824	1	-0.380638	0.0993369	0.339032	-0.472723	0.0191739	0.213131	-0.445766	0.143306	0.538018	-0.946763	0.000225947	0.00321041	-0.394432	0.102885	0.417158
miaA	-0.690442	0.00846299	0.020889	-0.180595	0.361	1	-0.351682	0.257054	0.552665	-0.241625	0.395627	0.817907	-0.56043	0.117432	0.492033	-0.17541	0.506098	0.70274	-0.2293	0.497348	0.767045
mnmC	0.235719	0.335926	0.449553	-0.0751329	0.687708	1	-0.40345	0.127899	0.388451	0.198531	0.514153	0.864096	0.40905	0.243689	0.645779	-1.01583	0.000437191	0.0054595	0.604438	0.0444334	0.267912
moaA	-0.469837	0.0173167	0.0391645	-0.0130537	0.935726	1	-0.0395188	0.872275	0.943164	-0.106968	0.634068	0.913075	-0.0301611	0.927903	0.981828	-0.0807224	0.705296	0.845527	-0.111963	0.647383	0.854462
moaC	0.218741	0.254196	0.364028	0.0451006	0.766347	1	0.194959	0.363272	0.658943	0.0166944	0.940453	0.994314	0.184251	0.518961	0.835908	0.63966	0.00264184	0.0218978	-0.0173366	0.945739	0.981018
moaD	-1.1792	4.91841e-07	3.06743e-06	0.204238	0.21623	1	-0.509906	0.0613934	0.279009	-0.0307606	0.891087	0.994314	-0.636008	0.0456798	0.37237	-0.387525	0.194185	0.410476	-0.659733	0.0140505	0.154084
moaE	-1.26884	9.51958e-08	6.53571e-07	0.282116	0.101879	0.770696	-0.450734	0.102585	0.343491	0.0409697	0.844645	0.986643	-0.582248	0.0939416	0.460963	-0.42139	0.164473	0.371714	-0.591054	0.039478	0.252969
mobA	0.00152604	0.998261	0.998872	-0.0100304	0.967672	1	-0.0404111	0.91036	0.965804	-0.191437	0.560595	0.880024	-0.298279	0.460407	0.812424	0.386455	0.212041	0.430553	-0.201094	0.570543	0.811373
mobB	-1.126	1.79041e-07	1.18443e-06	0.0695433	0.672077	1	-0.730196	0.0153762	0.126892	-0.0203046	0.933303	0.994314	-0.518938	0.128775	0.512325	-0.588605	0.0128104	0.0690831	-0.605889	0.0235772	0.210439
modA	0.611163	0.0364102	0.0724655	0.0139512	0.947796	1	0.334984	0.288127	0.588416	-0.375798	0.244899	0.70797	-1.02593	0.0767006	0.42931	0.688954	0.0293327	0.121341	-0.758577	0.120405	0.451286
modB	0.382182	0.0678741	0.120926	0.0344976	0.807662	1	-0.0805872	0.772905	0.898705	-0.183527	0.406097	0.826855	-0.825449	0.113763	0.491771	0.139333	0.576527	0.759927	-0.544574	0.223104	0.575002
modC	0.373941	0.062258	0.112782	-0.0133804	0.931389	1	-0.0683961	0.798753	0.910155	-0.108291	0.634845	0.913075	-0.811399	0.105113	0.47446	-0.194639	0.436551	0.643412	-0.379874	0.394152	0.691035
modE	0.0700852	0.787647	0.858583	0.0572863	0.759026	1	-0.239431	0.369555	0.661394	-0.0883896	0.736097	0.949315	-0.735944	0.0419798	0.360462	0.120522	0.668556	0.820136	-0.455829	0.149364	0.486177
moeA	0.0880759	0.614895	0.72492	0.0141994	0.921182	1	-0.266848	0.239012	0.530633	-0.0503693	0.802258	0.971177	0.128322	0.64537	0.898241	-0.149037	0.481928	0.684757	-0.0215111	0.927765	0.979794
moeA2	-1.29282	2.55008e-07	1.66009e-06	0.298209	0.120425	0.840788	-0.463048	0.0967242	0.337423	0.146141	0.492181	0.85965	-0.52205	0.152215	0.557281	-0.636082	0.0459301	0.161291	-0.520144	0.101589	0.41609
moeB	0.108113	0.60556	0.716499	0.0326238	0.83356	1	0.194368	0.36293	0.658943	-0.164675	0.441932	0.847556	-0.0012526	0.992344	0.999174	0.678205	0.00472209	0.0341411	-0.132959	0.610366	0.838099
mogA	-0.13494	0.549008	0.664503	0.0183742	0.909397	1	-0.0846018	0.717928	0.867996	-0.33363	0.125168	0.56034	-0.209327	0.502224	0.828924	0.479017	0.0862347	0.24666	-0.500677	0.0574441	0.312343
motA	0.167509	0.508961	0.62342	0.054472	0.785194	1	0.238884	0.427293	0.702411	0.0699753	0.802558	0.971177	0.132814	0.691343	0.919915	0.351801	0.196505	0.413569	-0.072924	0.802869	0.932401
motB	-0.152461	0.487262	0.602028	0.0305423	0.856624	1	0.359978	0.147557	0.417866	0.0603762	0.784932	0.964085	0.115225	0.714819	0.92391	0.0880257	0.724913	0.85331	-0.0687395	0.797747	0.931311
mraW	0.297609	0.150579	0.235053	-0.175406	0.302151	1	-0.588686	0.0434444	0.230481	-0.0833633	0.70097	0.936861	0.127246	0.665813	0.90147	-0.0871397	0.760862	0.880488	0.395716	0.162411	0.502614
mraY	-0.790414	0.000171976	0.0006581	-0.0215971	0.884831	1	0.0115028	0.951143	0.983057	0.481976	0.0490272	0.367718	0.2784	0.35559	0.745834	-0.515558	0.0429907	0.154388	0.326353	0.21543	0.569464
mrdB	-0.0981566	0.667459	0.765992	0.10448	0.59021	1	-0.297508	0.367219	0.660992	0.261244	0.323304	0.774766	0.398053	0.198821	0.610665	-0.111531	0.663033	0.81893	0.399675	0.141235	0.480301
mreB	0.717966	0.00218737	0.00629254	0.13396	0.46887	1	0.223496	0.419933	0.697328	-0.128638	0.572311	0.886274	0.531021	0.103973	0.472536	-0.537359	0.034595	0.134271	0.212342	0.462884	0.744188
mrp	0.080551	0.728339	0.812914	-0.262335	0.123037	0.850909	0.567624	0.0426594	0.228542	0.307292	0.180545	0.640293	0.897179	0.00862962	0.165892	0.789624	0.00597076	0.0389575	0.801448	0.00781233	0.10885
mrsA	0.48073	0.00751776	0.0188117	0.00308996	0.984071	1	-0.41685	0.0528044	0.256793	-0.124398	0.524285	0.865723	-0.0341384	0.916961	0.979291	-0.476481	0.0231138	0.104911	0.0192156	0.936262	0.979794
msbA	-0.590898	0.000866066	0.00272669	0.0116161	0.938989	1	0.0113336	0.953307	0.98402	0.0726933	0.725445	0.948919	-0.226068	0.444953	0.806045	-0.115224	0.599821	0.77676	-0.245871	0.30328	0.626498
mttB	-0.959542	3.89661e-07	2.47746e-06	0.0911219	0.593627	1	-0.309844	0.223405	0.515598	-0.0110898	0.959459	0.994314	-0.222457	0.47991	0.818552	-0.199176	0.37454	0.584526	-0.349026	0.159278	0.50174
murA	-0.0865044	0.678217	0.773423	0.0542093	0.755257	1	-0.0969542	0.69071	0.852433	-0.116844	0.583579	0.887697	-0.0368516	0.921311	0.980731	0.00191683	0.993766	0.996816	-0.221966	0.389108	0.69019
murB	0.649508	0.00519071	0.0134843	0.07356	0.662289	1	0.422911	0.10849	0.354398	0.309018	0.236602	0.701647	0.378646	0.397037	0.773316	0.404335	0.110288	0.287536	0.494951	0.140846	0.480301
murC	-0.197364	0.274484	0.387646	0.0159393	0.914	1	-0.161384	0.49477	0.743064	0.00584531	0.977355	0.999479	0.0222327	0.925868	0.981108	-0.252906	0.26012	0.486046	0.00168542	0.994227	0.997891
murD	-1.00219	4.45332e-05	0.000195087	-0.102101	0.541996	1	0.0488788	0.822144	0.919684	0.59478	0.0314812	0.295634	0.616363	0.0781526	0.432601	-0.63548	0.0222187	0.102269	0.583143	0.053442	0.298599
murE	-0.635295	0.00095706	0.00299013	0.17984	0.232621	1	-0.414824	0.0894897	0.323969	0.0483251	0.815521	0.976346	-0.00436802	0.999797	1	-0.462121	0.0458099	0.161291	-0.020572	0.934229	0.979794
murF	-0.601018	0.00169574	0.00499249	-0.0429567	0.779975	1	0.0321795	0.878477	0.947479	-0.141682	0.520788	0.864096	-0.341405	0.307187	0.698113	-0.128096	0.55009	0.739746	-0.298078	0.280826	0.615042
murG	-0.00136681	0.995914	0.998358	-0.164698	0.371342	1	0.336165	0.173515	0.454364	0.340622	0.187245	0.640293	0.568685	0.0765182	0.42931	-0.292821	0.256848	0.482401	0.585798	0.0363279	0.248367
murI	0.468069	0.0679377	0.120926	-0.310879	0.0819423	0.689613	-0.178572	0.471465	0.732369	0.0247946	0.92832	0.994314	0.66806	0.0623896	0.419422	-0.661432	0.0274204	0.116724	0.578782	0.071857	0.349447
mutS	-0.467947	0.0114111	0.0269058	-0.0222422	0.875876	1	-0.278379	0.218368	0.507558	0.00453811	0.981842	0.999479	-0.0531594	0.862329	0.965615	-0.610818	0.0061263	0.0391618	0.0575619	0.814776	0.934291
mutY	-0.636047	0.00126947	0.00384133	-0.179816	0.278057	1	0.403132	0.123424	0.384007	0.280876	0.239617	0.704197	-0.157974	0.600418	0.863773	0.0562088	0.793819	0.897647	0.25126	0.354444	0.663439
nadE	-0.185883	0.28994	0.404925	-0.0528263	0.708955	1	-0.289677	0.198002	0.489292	-0.101759	0.646528	0.913075	0.0692074	0.799269	0.947209	0.234587	0.27244	0.49795	0.0192728	0.934434	0.979794
napA	2.13034	8.66547e-10	7.53158e-09	-0.591757	0.0488885	0.518726	0.309761	0.445978	0.715843	-0.559676	0.205618	0.668956	-0.214945	0.613248	0.874387	0.6552	0.0226509	0.103384	-0.0901665	0.791744	0.931311
napB	3.21415	9.33841e-29	2.58626e-27	-0.747022	0.00709649	0.117128	0.215244	0.54166	0.773665	-0.634964	0.107175	0.533643	0.5494	0.079221	0.432934	0.794393	0.000435699	0.0054595	0.629186	0.0185394	0.183596
napD	-0.180992	0.474975	0.590146	-0.0678265	0.726012	1	-0.13306	0.676033	0.843587	-0.257727	0.401992	0.823127	-0.280338	0.441286	0.803858	0.203097	0.437858	0.644558	-0.0572457	0.869702	0.962148
napG	3.03079	1.00488e-20	1.88732e-19	-0.708691	0.0119937	0.18146	0.199428	0.590074	0.80015	-0.489171	0.255354	0.714465	0.113148	0.715026	0.92391	0.65731	0.00715766	0.0435846	0.240045	0.415871	0.705841
napH	3.43547	3.19978e-30	9.17269e-29	-0.809272	0.00314538	0.0558647	0.0632098	0.854726	0.937109	-0.578982	0.151892	0.605345	0.375978	0.237651	0.645779	0.727097	0.00123435	0.0120775	0.471234	0.108514	0.430367
napL	0.981412	7.72857e-06	3.98375e-05	-0.368001	0.0343666	0.399285	-0.0429287	0.865424	0.943164	-0.449885	0.100572	0.51581	-0.0988526	0.767044	0.94029	0.503308	0.0337927	0.132349	0.11261	0.694378	0.888206
ndk	1.90436	3.334e-09	2.76536e-08	0.153545	0.483347	1	-0.164528	0.65536	0.832678	-0.218562	0.487443	0.85798	1.19023	0.00379687	0.101796	0.680733	0.0279339	0.117639	1.20678	0.000509213	0.0231126
neuA1	-0.371984	0.0666561	0.119181	0.0118521	0.943804	1	-0.0439517	0.870839	0.943164	-0.0133858	0.952871	0.994314	-0.0541468	0.865153	0.965615	-0.139738	0.531595	0.723556	-0.0370269	0.892301	0.972013
neuA2	-0.509296	0.0164277	0.0373335	0.0906357	0.542274	1	-0.119736	0.593007	0.801467	-0.18336	0.431043	0.847194	-0.543369	0.109558	0.482527	0.238754	0.327132	0.544331	-0.650686	0.0205674	0.19539
neuB1	-0.186806	0.32104	0.434255	0.0437531	0.765675	1	0.167064	0.447863	0.717292	-0.150735	0.469731	0.85189	-0.159336	0.577004	0.852734	0.176124	0.446004	0.650687	-0.364285	0.111357	0.438452
neuB2	-0.440246	0.0278805	0.0582567	0.587883	7.66739e-05	0.00174007	0.175138	0.421282	0.698149	0.753821	0.000259561	0.00573138	0.239543	0.436034	0.798442	-0.0469215	0.85457	0.921728	0.276548	0.288606	0.617472
neuB3	-0.18875	0.328498	0.442876	0.0172578	0.910245	1	-0.26948	0.293826	0.593522	-0.221685	0.308572	0.763641	-0.335664	0.238205	0.645779	-0.157612	0.501305	0.699516	-0.508959	0.0306535	0.232337
neuC1	-0.293337	0.154338	0.239709	0.0448936	0.786024	1	0.136176	0.556588	0.781998	-0.0485217	0.833191	0.985119	-0.112111	0.722667	0.924904	0.153478	0.485309	0.686018	-0.157645	0.551589	0.796902
neuC2	-0.599344	0.00539221	0.0139192	0.152165	0.332629	1	-0.0402692	0.867951	0.943164	0.139444	0.516668	0.864096	0.035728	0.903396	0.978426	-0.499466	0.0423374	0.153732	-0.127007	0.642783	0.852149
nhaA1	-0.0636946	0.722594	0.808158	-0.296564	0.0387559	0.430796	-0.240169	0.293855	0.593522	-0.403361	0.0430464	0.33982	-0.00501599	0.996918	0.999364	-0.0441729	0.854014	0.921728	-0.0698379	0.764377	0.921583
nhaA2	0.0105784	0.956328	0.973001	-0.331609	0.0455549	0.501662	-0.469361	0.0471812	0.241674	-0.400758	0.0532214	0.378607	-0.0341609	0.916118	0.979163	-0.40427	0.081524	0.237598	-0.00305944	0.989895	0.996932
nrdA	0.103959	0.733898	0.816887	-0.133887	0.539672	1	0.448899	0.210889	0.50125	0.442271	0.195638	0.649742	0.722108	0.0789225	0.432749	-0.280469	0.374098	0.584394	0.652606	0.0695592	0.341321
nrdF	0.45108	0.0493817	0.0928385	-0.0414743	0.830827	1	0.0199181	0.936487	0.977152	-0.0392161	0.888537	0.994314	0.140805	0.655146	0.899656	-0.402827	0.0861783	0.24666	0.28461	0.279726	0.615042
nrfA	5.58443	4.6565e-53	2.23786e-51	-0.237143	0.342511	1	0.691986	0.0803263	0.314756	-1.01548	0.0984344	0.51216	0.300862	0.302424	0.695778	1.25019	2.08248e-06	5.96976e-05	0.129304	0.616903	0.838956
nrfH	5.5717	2.25799e-67	1.3665e-65	-0.178981	0.430728	1	0.38126	0.260491	0.555851	-0.955891	0.111533	0.54492	0.269765	0.436358	0.798442	1.3544	1.17526e-05	0.000282408	0.0835923	0.785874	0.931311
nth	-0.95572	3.61953e-05	0.000161153	0.0772956	0.662896	1	-0.0855801	0.767312	0.898174	0.160849	0.498524	0.85965	-0.301319	0.374697	0.756664	0.441518	0.0799407	0.235357	-0.172747	0.547092	0.795328
nuoA	0.0315177	0.903216	0.944849	0.0136697	0.937494	1	-0.199984	0.390869	0.674369	-0.343551	0.101928	0.518848	-0.315467	0.375091	0.756664	0.357199	0.229818	0.453547	-0.328525	0.258249	0.601232
nuoB	0.289821	0.299801	0.413746	-0.00749877	0.972606	1	-0.148782	0.56923	0.78624	-0.465398	0.0410206	0.33182	-0.407939	0.26276	0.664174	0.218515	0.519326	0.711076	-0.456591	0.177236	0.51531
nuoC	0.421896	0.0769242	0.134576	0.0645869	0.743172	1	-0.222697	0.372189	0.663927	-0.483554	0.033755	0.30642	-0.10348	0.744839	0.929893	0.255607	0.378959	0.588611	-0.173551	0.517971	0.777195
nuoD	0.543726	0.0315389	0.0643378	0.0870725	0.695015	1	-0.185185	0.547593	0.777434	-0.347618	0.202545	0.663244	0.0586863	0.84651	0.957567	0.345747	0.204134	0.421672	-0.035966	0.895684	0.97375
nuoG	0.815034	0.00300405	0.00830561	0.00516562	0.982017	1	-0.244582	0.471123	0.732369	-0.435992	0.15297	0.608049	0.266268	0.459101	0.811555	0.404438	0.150875	0.354028	0.114938	0.695406	0.888206
nuoH	0.678374	0.00140984	0.00425818	-0.0151364	0.935919	1	-0.111082	0.656062	0.832678	-0.301885	0.185982	0.640293	0.234424	0.42142	0.788843	0.382491	0.116092	0.298732	0.102313	0.687568	0.885822
nuoI	0.747878	0.000280897	0.00100435	0.00127581	0.994288	1	-0.139464	0.55195	0.780086	-0.44721	0.0438177	0.342575	0.216217	0.465778	0.814281	0.245963	0.323099	0.543111	0.00643016	0.979952	0.996587
nuoJ	0.94486	5.68578e-06	3.03613e-05	0.0273454	0.876195	1	-0.107738	0.65242	0.831556	-0.345637	0.120087	0.56034	0.270655	0.372317	0.756664	0.270735	0.253772	0.478826	0.166282	0.532817	0.785761
nuoK	0.689595	0.000778839	0.00246632	0.0441305	0.805811	1	0.00443953	0.977555	0.991002	-0.249449	0.272596	0.735772	0.268749	0.368122	0.755867	0.217553	0.357785	0.571476	0.121463	0.643023	0.852149
nuoL	0.703686	0.00273153	0.00765579	-0.0449723	0.827783	1	0.0112976	0.957927	0.984133	-0.132986	0.642316	0.913075	0.250938	0.413457	0.782947	0.107994	0.672593	0.822042	0.176637	0.519215	0.778274
nuoM	0.897848	2.79009e-05	0.000128062	-0.0912502	0.63322	1	-0.00720996	0.989482	0.996618	-0.270406	0.285511	0.74535	0.292253	0.292827	0.691178	0.244922	0.305723	0.528909	0.2226	0.336079	0.649256
nuoN	0.830888	5.25029e-06	2.82203e-05	-0.0858764	0.584225	1	-0.106298	0.664041	0.836032	-0.296166	0.206352	0.668956	0.202187	0.469028	0.814313	0.136485	0.540874	0.731613	0.207662	0.369311	0.67458
nusA	0.105375	0.631003	0.737524	-0.258633	0.175522	1	0.333278	0.158688	0.433606	0.20662	0.319743	0.773755	0.549122	0.0808403	0.434517	0.653975	0.0610772	0.194384	0.312923	0.252559	0.601232
nusB	-0.370022	0.0589176	0.107566	0.0420283	0.787958	1	-0.07915	0.726717	0.871989	-0.0109806	0.95854	0.994314	-0.0553454	0.864129	0.965615	0.0125307	0.95551	0.977028	-0.194356	0.443032	0.731227
nusG	-0.0241616	0.946972	0.965888	-0.333177	0.201146	1	0.24156	0.537068	0.773396	0.207281	0.57277	0.886274	0.317078	0.468767	0.814313	-0.414918	0.283794	0.509023	0.433708	0.281646	0.615042
obgE	-0.577264	0.0111814	0.0265558	0.0683279	0.742985	1	0.294455	0.222405	0.514017	0.386302	0.110939	0.544367	0.233073	0.465438	0.814281	-0.167542	0.576689	0.759927	0.408054	0.135446	0.476981
ogt	-0.0268153	0.92854	0.958455	-0.187303	0.396496	1	-0.82292	0.0291459	0.185309	-0.28173	0.352816	0.795896	-0.717102	0.0758197	0.42931	-0.272823	0.359629	0.573302	-0.334432	0.393136	0.690976
omp50	-1.50078	0.00694674	0.017544	-1.04524	0.00527713	0.0888952	2.16753	0.000237075	0.00829329	1.15522	0.0548578	0.378607	0.738064	0.188114	0.600032	0.416939	0.386985	0.596204	0.980006	0.0522865	0.295627
oorA	1.9086	6.87751e-09	5.42892e-08	0.0101386	0.969556	1	0.428348	0.243614	0.537972	-0.17994	0.594351	0.889903	0.0386359	0.90654	0.978426	0.89541	0.00328065	0.0254056	0.00644203	0.984011	0.996602
oorB	1.99004	1.49808e-10	1.40682e-09	0.0130561	0.957917	1	0.318264	0.361597	0.658696	-0.22326	0.495217	0.85965	0.103754	0.761837	0.939503	0.810664	0.00536934	0.0370991	0.0441399	0.884679	0.969617
oorC	1.90239	3.69855e-12	4.05599e-11	0.0819632	0.7183	1	0.331651	0.306875	0.607063	-0.144404	0.640401	0.913075	0.200376	0.496861	0.825073	0.748085	0.00413476	0.03071	0.157582	0.529028	0.781719
oorD	1.47548	2.39091e-09	1.99324e-08	0.0578028	0.809528	1	0.429363	0.17435	0.454367	-0.161482	0.558543	0.880024	-0.0176893	0.963392	0.991652	0.867546	0.000401241	0.00512209	0.0129723	0.959671	0.98747
p19	-8.19509	7.11941e-69	4.65325e-67	7.70871	2.93178e-109	2.08284e-107	2.32396	9.95917e-14	2.32475e-11	7.47138	7.43293e-69	5.78353e-67	-0.545976	0.229283	0.631785	0.0788907	0.827796	0.912082	-0.573814	0.116375	0.44547
pabA	-0.534004	0.0447154	0.0853471	0.00562307	1	1	-0.0431547	0.905597	0.964003	0.100068	0.752852	0.954476	-0.0146915	0.985187	0.999174	-0.390315	0.177763	0.389873	0.0280523	0.934226	0.979794
pabB	-1.24327	1.33568e-08	1.00576e-07	-0.137227	0.519368	1	-0.638528	0.0363023	0.208866	0.10748	0.706266	0.940416	0.106224	0.739451	0.927632	-0.440736	0.0445455	0.157548	-0.00783686	0.977374	0.996372
pal	0.95966	0.00221695	0.00635527	0.183496	0.412566	1	0.0802936	0.811869	0.914928	-0.279796	0.393098	0.81513	0.30942	0.444816	0.806045	0.355056	0.274668	0.50146	-0.0469517	0.899858	0.974398
panB	-1.6093	7.28165e-09	5.72029e-08	0.143035	0.4361	1	-0.725558	0.00910925	0.0917894	-0.182349	0.421634	0.837228	-0.691027	0.0997645	0.472261	-0.551655	0.0670089	0.207372	-0.644488	0.0529349	0.298261
panC	-1.78914	1.00362e-11	1.05123e-10	0.166404	0.29757	1	-0.471651	0.0629026	0.28237	-0.0305162	0.880568	0.994314	-0.572275	0.164542	0.570905	-0.654444	0.0245398	0.109649	-0.612373	0.0589591	0.316905
panD	-1.3175	5.54899e-13	6.61828e-12	0.172094	0.246678	1	-0.551102	0.03665	0.209392	-0.00769223	0.971943	0.998468	-0.461994	0.129681	0.512325	-0.768908	0.00709893	0.0434444	-0.535176	0.0290916	0.228892
pbpA	0.289672	0.116871	0.190586	-0.0138452	0.927844	1	0.120466	0.586526	0.798653	0.0715382	0.725206	0.948919	0.374032	0.191815	0.60256	0.0581278	0.792063	0.897647	0.348764	0.152457	0.491003
pbpB	-0.158187	0.406653	0.521562	-0.174131	0.277203	1	-0.0236486	0.92635	0.974038	-0.0401268	0.864166	0.994314	0.0397141	0.878019	0.969702	-0.207184	0.373325	0.584394	0.142678	0.549955	0.796655
pbpC	-0.113725	0.581821	0.698014	-0.015658	0.927777	1	-0.245002	0.318574	0.618163	0.2983	0.253934	0.713152	0.256598	0.402311	0.773316	-0.535849	0.0257747	0.112309	0.508653	0.0625093	0.32787
pckA	0.357056	0.216235	0.316035	0.216741	0.311829	1	-0.211196	0.535883	0.773396	-0.129601	0.686245	0.926714	-0.0972612	0.812526	0.947209	0.0356733	0.904935	0.948273	-0.374138	0.2485	0.601232
pcm	0.125623	0.555938	0.670903	0.0539747	0.753771	1	-0.49367	0.106094	0.350217	0.0761003	0.764867	0.957172	0.422609	0.218296	0.623595	-0.0859842	0.725366	0.85331	0.41274	0.152598	0.491003
pdxA	-0.474175	0.0111652	0.0265558	0.00586308	0.970779	1	0.273294	0.23428	0.52512	0.0147637	0.951239	0.994314	-0.177242	0.569956	0.852734	0.208484	0.314827	0.538104	-0.0630775	0.812171	0.934177
pdxJ	0.0432247	0.840791	0.895601	0.000642173	0.995946	1	0.42902	0.0405611	0.223572	-0.198179	0.385493	0.81289	-0.391372	0.221887	0.628238	0.649368	0.00862263	0.0510485	-0.434909	0.112805	0.443086
peb1A	2.73173	1.20775e-12	1.38976e-11	0.21807	0.364913	1	0.245058	0.471815	0.732369	-0.193763	0.628639	0.911229	0.434629	0.385334	0.768561	0.56653	0.123782	0.311322	0.258696	0.569995	0.8113
peb2	-0.663823	0.020735	0.0454779	0.0480907	0.822016	1	-0.739895	0.0256794	0.170544	-0.268918	0.379408	0.81289	-0.446383	0.260815	0.664174	-0.819123	0.0135655	0.0719677	-0.726002	0.0301825	0.232337
peb3	1.04776	0.000203849	0.000769259	-0.0924853	0.703472	1	-0.350524	0.326756	0.623088	0.277204	0.389964	0.81289	0.722632	0.0580544	0.407128	0.0671864	0.838302	0.919904	0.787361	0.00872844	0.115018
peb4cbf2	0.546061	0.103547	0.171772	0.141352	0.527598	1	-0.598195	0.0994064	0.339032	-0.414553	0.210035	0.671618	-0.11146	0.82217	0.948747	-0.40538	0.278242	0.504604	-0.433681	0.293683	0.621225
pebC	1.88545	1.88805e-21	4.00659e-20	0.124654	0.526217	1	0.1018	0.675773	0.843587	0.0202258	0.940221	0.994314	0.405273	0.193776	0.60256	-0.0262494	0.900018	0.946351	0.309089	0.244102	0.5971
pepA	0.0711668	0.754384	0.832881	0.0353148	0.840293	1	-0.0312749	0.912299	0.965804	-0.158545	0.462104	0.851672	-0.0325556	0.929552	0.981828	-0.14226	0.596102	0.775502	-0.166428	0.53435	0.787311
perR	-2.90419	5.99351e-33	1.78062e-31	-0.0644558	0.714856	1	-2.48347	5.12856e-16	1.39668e-13	-3.20382	7.41035e-26	2.9533e-24	-0.665692	0.520943	0.835908	-5.12416	1.97641e-67	3.22945e-64	-6.04283	1.57086e-73	2.56679e-70
petA	2.71688	8.13605e-15	1.08084e-13	-0.36012	0.173583	1	0.671512	0.0801302	0.314742	-0.0598003	0.868504	0.994314	1.16873	0.00166223	0.0754467	1.44955	3.48074e-06	9.63987e-05	0.952727	0.00672728	0.0990303
petB	2.82609	8.91284e-15	1.17448e-13	-0.382483	0.159495	0.959972	0.926333	0.0220483	0.158709	-0.0445586	0.906009	0.994314	1.14638	0.00454093	0.109116	1.24058	7.81252e-05	0.00135805	0.935914	0.0151935	0.16333
petC	2.81764	5.02851e-16	7.02273e-15	-0.365128	0.158412	0.959972	0.875779	0.0256544	0.170544	-0.105979	0.766792	0.957172	1.10339	0.00334629	0.0995097	1.14897	0.000114593	0.00189136	0.835315	0.0170777	0.175503
pflA	0.0962867	0.671688	0.768047	-0.0970941	0.613072	1	-0.179587	0.554023	0.781757	-0.100336	0.656176	0.91406	-0.00229536	0.996137	0.999364	0.240203	0.313443	0.536781	0.136568	0.591683	0.823457
pfs	1.05765	3.56526e-05	0.000159606	-0.0417968	0.837034	1	-0.378701	0.231003	0.520815	-0.296042	0.277023	0.735772	0.452583	0.152804	0.557281	-0.600402	0.0364855	0.138795	0.374067	0.171967	0.512762
pgi	-0.0972165	0.630333	0.737268	0.0785005	0.608281	1	-0.0127139	0.964245	0.986197	-0.0666262	0.740896	0.95044	-0.209724	0.467259	0.814281	-0.00110292	0.996535	0.99898	-0.208079	0.379843	0.681299
pgk	0.182988	0.547528	0.663203	0.0220844	0.927714	1	-0.112939	0.751726	0.887514	-2.39946	1.04435e-16	3.48259e-15	-0.967349	0.0292253	0.311525	0.00258705	0.993144	0.996804	-1.93937	1.18329e-08	1.48731e-06
pgm	-0.223589	0.267351	0.379211	0.0873847	0.570211	1	-0.230588	0.312571	0.611666	-0.199194	0.378492	0.81289	-0.0997189	0.752665	0.936099	0.0793477	0.751205	0.876137	-0.206316	0.392243	0.690651
pgpA	0.34288	0.149403	0.233613	0.140351	0.445313	1	0.328181	0.187016	0.476729	0.112722	0.660806	0.915824	0.178786	0.604249	0.867427	0.434517	0.10316	0.275431	0.150419	0.62353	0.842285
pgsA	-0.916137	8.40412e-05	0.000343547	0.73729	0.00013012	0.00276124	-0.4388	0.201211	0.493661	0.514201	0.0523613	0.378607	-0.274887	0.373595	0.756664	-0.516456	0.0245602	0.109649	-0.214781	0.417311	0.70735
pheA	0.109341	0.588522	0.703472	0.0744556	0.619486	1	-0.165106	0.457511	0.724139	0.171655	0.456577	0.851672	0.40817	0.179366	0.589708	-0.133703	0.55261	0.739746	0.304398	0.254548	0.601232
pheS	-0.461617	0.0510898	0.0952977	0.0443673	0.797459	1	0.0168131	0.937704	0.977797	0.228398	0.355029	0.795896	-0.0136485	0.981682	0.998797	-0.0747803	0.77629	0.887195	-0.0695259	0.805506	0.933139
pheT	-0.130693	0.60635	0.716915	-0.00337928	0.98631	1	0.0722772	0.804718	0.911994	0.158321	0.573698	0.88687	0.219344	0.532025	0.838381	0.0246003	0.927658	0.963632	0.0998196	0.731857	0.906464
pldA	-0.744139	0.0112193	0.0265824	0.140947	0.539343	1	0.209356	0.539774	0.773396	0.316645	0.302631	0.760222	-0.387425	0.339546	0.73237	-0.24331	0.42225	0.629769	0.0555911	0.876525	0.967598
plsC	-0.0936569	0.668016	0.765992	-0.0142879	0.939165	1	-0.145934	0.590677	0.800303	0.283427	0.297313	0.757893	0.429459	0.171767	0.582297	-0.583716	0.019066	0.0918991	0.426107	0.114959	0.44547
plsX	1.31571	3.66042e-05	0.000162531	0.195951	0.37738	1	-0.18071	0.611538	0.809111	-0.0521128	0.874814	0.994314	1.09872	0.00827756	0.161018	-0.1302	0.665312	0.81893	1.0779	0.0024781	0.0521461
pnp	0.892915	0.00061324	0.00200407	-0.0139841	0.941392	1	0.283095	0.382796	0.668972	0.18395	0.514692	0.864096	0.769821	0.0366936	0.348589	-0.826806	0.0074042	0.0444797	0.776561	0.0145967	0.159007
polA	-0.600907	0.00397037	0.0106354	0.0589158	0.700406	1	-0.112551	0.627705	0.81851	0.00177332	0.993652	0.999771	-0.100878	0.764403	0.93983	-3.62673e-05	0.999966	0.999966	-0.284811	0.25753	0.601232
porA	1.46202	1.67543e-05	7.91229e-05	0.0840041	0.734746	1	0.581284	0.141847	0.406628	0.0587372	0.868524	0.994314	0.632339	0.137324	0.527968	0.958402	0.00278646	0.0226521	0.462199	0.243497	0.596513
ppa	0.248177	0.333424	0.448039	-0.0203942	0.91825	1	-0.172253	0.605223	0.807061	-0.274149	0.31963	0.773755	0.112798	0.734513	0.927632	-0.0429223	0.87173	0.930377	-0.0642528	0.825893	0.936021
ppi	0.292646	0.268799	0.380934	-0.280468	0.212998	1	0.899002	0.00458809	0.0599755	0.448889	0.100166	0.51581	0.709105	0.0322534	0.326151	0.299113	0.212515	0.430831	0.539858	0.0650304	0.33281
ppk	0.502532	0.0410991	0.0797576	0.0307082	0.880436	1	0.174958	0.533793	0.773396	-0.340777	0.219121	0.680273	-0.0933692	0.778372	0.941421	0.462164	0.0981048	0.266693	-0.260098	0.312884	0.632737
prfA	-0.89431	0.000341911	0.00118365	1.37198	4.77223e-11	1.55956e-09	0.607279	0.0479084	0.243113	1.52087	4.6908e-07	1.19762e-05	0.410038	0.250202	0.652494	0.0306594	0.908464	0.950948	0.367732	0.210678	0.560664
prfB	-0.174293	0.375172	0.490425	0.11236	0.4242	1	0.112699	0.60179	0.805781	0.367518	0.0898295	0.487447	0.42091	0.160631	0.565669	-0.035137	0.884725	0.938119	0.422269	0.0978072	0.407765
priA	-0.465838	0.0295105	0.061025	-0.0477969	0.806984	1	-0.346036	0.215638	0.504802	0.192073	0.485616	0.85798	-0.144679	0.663254	0.90147	-0.609259	0.0211937	0.0981617	0.0608045	0.814789	0.934291
prmA	-0.0872717	0.683299	0.775355	-0.128743	0.45204	1	0.18384	0.420608	0.697739	0.249999	0.252754	0.713152	0.430205	0.18533	0.598709	-0.297029	0.25237	0.477844	0.373937	0.165507	0.503906
proA	-0.548997	0.00486594	0.0126809	-0.0877049	0.557165	1	-0.206175	0.393225	0.674919	-0.32048	0.130552	0.56886	-0.217696	0.496456	0.825073	0.0403839	0.869586	0.928695	-0.427028	0.0731703	0.351672
proB	-0.337419	0.094054	0.159093	0.00103645	0.996858	1	0.310211	0.197009	0.488486	0.0150384	0.953226	0.994314	-0.182084	0.574747	0.852734	0.181464	0.414064	0.623002	-0.0770541	0.765354	0.921583
proC	0.906977	4.95321e-05	0.00021355	-0.00839749	0.96404	1	-0.0229025	0.943757	0.979732	-0.0998092	0.662342	0.916048	-0.0542215	0.889518	0.972137	0.172829	0.482453	0.684907	-0.140078	0.646925	0.854462
proS	-0.100089	0.616265	0.725487	-0.0261005	0.870374	1	0.165779	0.484409	0.736554	0.0604325	0.771298	0.959576	0.0594283	0.834771	0.953891	-0.314243	0.180318	0.391288	0.000720891	0.99778	0.999616
prsA	0.083457	0.759965	0.836781	0.048101	0.812972	1	-0.0812833	0.80989	0.914928	-0.145866	0.61275	0.903641	-0.099344	0.798934	0.947209	-0.076893	0.781805	0.891465	-0.244308	0.420208	0.710051
psd	-0.502949	0.0103358	0.0247997	0.195376	0.204072	1	-0.100417	0.681446	0.846963	0.172023	0.431635	0.847194	-0.392335	0.185412	0.598709	-0.259514	0.28484	0.509522	-0.0567688	0.828785	0.937187
pseA	-0.641229	0.0049807	0.0129593	0.050183	0.820538	1	0.870296	0.00402585	0.056686	-0.497475	0.0543286	0.378607	-0.6458	0.0613833	0.419422	0.188364	0.451734	0.657589	-0.329364	0.296113	0.621225
pseB	0.79967	0.000399242	0.00135626	-0.156777	0.483305	1	0.798491	0.00184856	0.0339387	-0.240866	0.277378	0.735772	-0.400195	0.204058	0.614585	1.81359	1.42103e-10	7.25613e-09	-0.292647	0.284728	0.615706
pseC	0.742746	0.000449422	0.00150483	-0.110683	0.580983	1	0.814383	0.000642006	0.01692	-0.27535	0.206797	0.668956	-0.287751	0.343428	0.734504	1.36042	8.8267e-08	3.43401e-06	-0.220215	0.40373	0.696616
pseD	0.507232	0.00943128	0.0228985	0.283547	0.0578795	0.572341	0.117041	0.580598	0.797051	0.0119245	0.95629	0.994314	0.249906	0.399914	0.773316	-0.234695	0.335771	0.553074	0.19837	0.444132	0.731809
pseE	0.425544	0.0193105	0.0430469	0.251745	0.105228	0.776511	0.267813	0.235478	0.526362	-0.199592	0.327445	0.777664	0.233743	0.410571	0.781903	-0.0583781	0.804576	0.906674	0.00756657	0.976011	0.996372
pseG	-0.728196	0.000153527	0.000593059	0.0680593	0.660543	1	-0.0701712	0.759987	0.894682	-0.250633	0.253965	0.713152	-0.444236	0.188749	0.600032	0.115684	0.603967	0.779096	-0.513338	0.066227	0.333042
pseH	-0.484835	0.0324335	0.0659159	0.0476062	0.802246	1	-0.0587655	0.855098	0.937109	-0.186027	0.49658	0.85965	-0.217296	0.543101	0.842464	-0.0867856	0.716556	0.851213	-0.0410138	0.898161	0.973811
pspA	0.256161	0.196416	0.289922	0.136443	0.383907	1	0.271747	0.213979	0.504533	0.155803	0.466496	0.851672	0.428846	0.159967	0.565669	-0.106299	0.647097	0.810235	0.273054	0.325243	0.641071
pssA	-0.668082	0.000764135	0.00244344	0.0895296	0.558462	1	0.106911	0.631042	0.819346	0.315831	0.178636	0.640293	-0.0922369	0.77686	0.940852	-0.188436	0.436686	0.643412	-0.113125	0.691079	0.886847
pstA	-1.19026	9.51869e-07	5.73932e-06	0.0403773	0.847102	1	0.251816	0.385619	0.671035	1.22636	0.0113567	0.139525	-0.675012	0.0562705	0.399766	-0.54874	0.0611465	0.194384	-0.279121	0.363279	0.668739
pstB	-2.00295	3.86619e-24	8.7741e-23	0.0829595	0.607917	1	-0.41351	0.137718	0.400411	0.11095	0.654585	0.913992	-1.01207	0.00405269	0.10445	-0.44714	0.0464864	0.162653	-0.571243	0.114353	0.444887
pstC	-1.02332	0.000109252	0.00043862	0.000547119	0.997859	1	-0.180095	0.654298	0.832192	1.33905	0.0137505	0.166432	-0.584936	0.100001	0.472261	-0.469435	0.154252	0.359041	-0.322037	0.281129	0.615042
pstS	-0.8644	0.00179872	0.00525779	0.103668	0.655688	1	0.779707	0.01168	0.107354	1.78489	0.00509088	0.0770231	-0.22766	0.549499	0.843696	0.459877	0.2355	0.458649	-0.401188	0.248246	0.601232
pta	1.05709	0.000372954	0.00128567	0.0178701	0.932686	1	-0.3826	0.236707	0.527666	-0.445524	0.169113	0.635463	-0.243987	0.520234	0.835908	0.060874	0.842586	0.919904	-0.411846	0.180224	0.517726
pth	0.841242	0.00363054	0.00980546	-0.200418	0.282244	1	0.0827831	0.773854	0.898705	0.154681	0.542461	0.875677	0.955435	0.0127382	0.211219	-0.0570871	0.864497	0.925074	1.10379	0.000918041	0.0312516
ptmA	0.979163	4.85321e-06	2.62588e-05	0.297042	0.0811989	0.689613	0.275075	0.231903	0.521224	-0.100433	0.652659	0.913837	0.230306	0.459168	0.811555	0.146163	0.5656	0.751945	0.0900812	0.750196	0.91382
ptmB	0.557782	0.00688686	0.0174467	0.306043	0.0810112	0.689613	0.329989	0.151592	0.423186	-0.0321389	0.891642	0.994314	0.0674283	0.813426	0.947209	0.331601	0.187034	0.400282	-0.0426745	0.877834	0.967598
purA	0.195161	0.430785	0.546509	0.0038672	0.983603	1	0.379302	0.193273	0.482887	0.2628	0.298928	0.758686	0.485994	0.165854	0.570965	0.38779	0.208848	0.428179	0.541561	0.0808984	0.373412
purB	-0.116104	0.670939	0.767896	-0.167663	0.40868	1	0.184794	0.563684	0.784501	0.194214	0.503212	0.8628	0.430163	0.245823	0.645779	-0.139321	0.65792	0.816982	0.361184	0.249637	0.601232
purC	0.477967	0.0292465	0.0605687	-0.136855	0.442874	1	0.226991	0.429596	0.704072	-0.202613	0.417705	0.83362	0.20919	0.49542	0.825073	0.32263	0.178497	0.389873	-0.0335816	0.900807	0.974516
purD	-1.03306	0.000146236	0.000567577	-0.114258	0.573799	1	-0.568394	0.0813252	0.315693	-0.216015	0.454764	0.851672	-0.573406	0.149341	0.553339	-0.47349	0.0867988	0.24666	-0.359472	0.305633	0.628068
purE	0.292961	0.131491	0.211058	0.0375285	0.808066	1	-0.16115	0.507291	0.753558	-0.0406263	0.857788	0.992256	0.370963	0.188535	0.600032	-0.353867	0.115854	0.298732	0.276795	0.254769	0.601232
purF	0.1866	0.399007	0.512964	0.0953021	0.589204	1	0.334147	0.211776	0.50125	0.183512	0.470041	0.85189	0.352788	0.274266	0.669582	0.0123046	0.962641	0.979424	0.27112	0.323921	0.641071
purH	1.2153	1.92993e-06	1.12637e-05	-0.146478	0.534387	1	0.950265	0.00771026	0.0813464	0.413935	0.225138	0.692797	1.18533	0.00698977	0.142766	-0.450088	0.0810663	0.237388	1.19523	0.000631905	0.0264752
purL	1.46481	5.53454e-09	4.43306e-08	-0.177459	0.415083	1	0.832342	0.0147996	0.123444	0.40091	0.231994	0.696836	1.17679	0.0118596	0.20186	-0.151721	0.505304	0.70274	1.22471	0.000695827	0.0277312
purM	-0.443323	0.0299827	0.0617024	0.0116057	0.943016	1	0.0912418	0.700927	0.855785	0.117681	0.577829	0.887697	0.202543	0.495714	0.825073	-0.0939732	0.695541	0.839375	0.0407098	0.878181	0.967598
purN	0.395014	0.0954563	0.1608	-0.0239678	0.89572	1	0.256737	0.346267	0.641497	0.189839	0.518628	0.864096	0.604002	0.115558	0.491956	-0.138532	0.599277	0.77676	0.666239	0.0378029	0.250643
purQ	0.432407	0.0274431	0.0574898	-0.0345832	0.834659	1	0.142661	0.54495	0.777006	0.0748886	0.737688	0.949868	0.323891	0.276019	0.670156	0.0532828	0.813219	0.907287	0.168645	0.516765	0.776097
purU	0.101719	0.62777	0.735851	-0.124124	0.428668	1	0.452458	0.0425994	0.228542	0.270014	0.22357	0.689272	0.277527	0.367014	0.755867	0.112219	0.672625	0.822042	0.342086	0.192856	0.538678
putA	2.01527	1.21963e-19	2.12009e-18	0.237687	0.309266	1	0.716017	0.0196886	0.15096	0.269072	0.370043	0.808321	0.450321	0.244252	0.645779	0.573003	0.0415406	0.152191	0.407539	0.220308	0.572801
putP	1.47134	1.12723e-14	1.47352e-13	0.255925	0.190739	1	0.757322	0.000995555	0.0235759	0.34643	0.123972	0.56034	0.254431	0.467119	0.814281	0.491165	0.0320775	0.128387	0.322069	0.271906	0.610882
pycA	0.220156	0.402363	0.516873	-0.0307081	0.876909	1	0.133776	0.642768	0.824165	-0.354731	0.207241	0.668956	-0.294946	0.405113	0.776031	0.574179	0.0491879	0.169684	-0.406039	0.142856	0.480301
pycB	0.217449	0.448907	0.564675	0.193694	0.362116	1	-0.320314	0.355534	0.651281	-0.184737	0.578184	0.887697	-0.277098	0.490627	0.823253	-0.086234	0.771689	0.884871	-0.434469	0.165522	0.503906
pyk	-0.118006	0.691126	0.783148	-0.000408635	0.99861	1	-0.468317	0.168101	0.448087	-0.429613	0.182081	0.640293	-0.44583	0.266468	0.665763	0.0571267	0.861762	0.924309	-0.668484	0.0355149	0.244455
pyrB	0.0459722	0.805924	0.872684	0.134635	0.36933	1	-0.184747	0.409918	0.691234	-0.0697689	0.745066	0.951185	-0.165185	0.581392	0.852734	-0.23283	0.297271	0.520384	-0.138576	0.569846	0.8113
pyrC	-0.201154	0.307255	0.421441	-0.131886	0.380367	1	-0.0528288	0.814838	0.917525	-0.733455	0.00392172	0.0640809	-0.31063	0.335569	0.728366	-0.499845	0.0338568	0.132349	-0.455713	0.0753016	0.357683
pyrC2	0.0689119	0.713838	0.800557	0.0270652	0.854282	1	-0.641997	0.00513212	0.0650008	-0.127244	0.536813	0.871055	0.0398724	0.878585	0.969702	-0.422618	0.0545468	0.179335	-0.0211225	0.92913	0.979794
pyrD	-0.1858	0.370106	0.485355	0.0373269	0.813745	1	-0.101291	0.661045	0.834091	-0.0634278	0.766388	0.957172	-0.204427	0.522086	0.835908	-0.00499224	0.983874	0.991153	-0.211746	0.393531	0.690976
pyrE	-0.81076	0.00110943	0.00342041	0.00831148	0.962938	1	0.00595964	0.971963	0.990037	0.0600451	0.80747	0.972066	-0.323206	0.376844	0.75833	-0.410495	0.123843	0.311322	-0.155901	0.599438	0.828748
pyrF	-0.34339	0.0540574	0.100155	0.0708957	0.609295	1	-0.0905287	0.688138	0.851066	0.152273	0.470201	0.85189	0.0826545	0.759695	0.939503	-0.177241	0.422463	0.629769	-0.00942499	0.96808	0.991751
pyrG	-0.181147	0.470094	0.585467	0.117663	0.523294	1	-0.252124	0.324331	0.621823	-0.15564	0.511055	0.864096	-0.247866	0.472693	0.814748	-0.42921	0.101771	0.273102	-0.272132	0.360676	0.666679
pyrH	-0.390086	0.0920354	0.156164	0.0626474	0.704467	1	-0.345922	0.136382	0.397233	-0.203333	0.372006	0.808321	-0.382421	0.2638	0.664174	-0.307524	0.252644	0.477844	-0.498387	0.0616976	0.327318
queA	-0.664948	0.000425484	0.00143054	0.0711813	0.65407	1	-0.372361	0.132345	0.391051	0.080102	0.716789	0.946069	-0.0931392	0.761091	0.939503	-0.584111	0.0061355	0.0391618	-0.0700249	0.779871	0.92812
racR	-0.193851	0.508547	0.623381	0.097825	0.64729	1	0.0587245	0.844424	0.932315	-0.157733	0.602436	0.894891	-0.273988	0.522792	0.835908	0.275624	0.384426	0.593717	-0.185885	0.588967	0.823189
racS	-0.10639	0.603492	0.715088	0.123397	0.455823	1	-0.0177387	0.948327	0.982202	0.118966	0.582496	0.887697	0.0207664	0.935231	0.981839	-0.0743593	0.762719	0.882012	0.260321	0.34214	0.657345
radA	-0.128232	0.517418	0.631413	0.0341684	0.831466	1	-0.513417	0.0419445	0.226408	0.101385	0.651532	0.913837	0.0725642	0.800109	0.947209	-0.340293	0.131756	0.324302	0.0193058	0.941861	0.979794
rbfA	0.135514	0.505501	0.620577	0.0453796	0.781594	1	0.196435	0.411704	0.69246	0.166026	0.512631	0.864096	0.328028	0.272546	0.668904	0.0529093	0.819533	0.907602	0.317844	0.227315	0.578556
rbn	-0.1597	0.524931	0.637723	0.000842648	0.997769	1	-0.713782	0.051027	0.252661	0.201434	0.508594	0.864096	0.0893544	0.77292	0.94029	-0.607274	0.0182481	0.088661	0.409652	0.169854	0.509249
rdxA	-0.652374	0.00362235	0.00979954	0.17848	0.35722	1	-0.289648	0.378502	0.667953	0.429542	0.175889	0.640293	0.376894	0.25369	0.653832	-0.513506	0.0427085	0.154386	0.409279	0.142189	0.480301
recA	-0.0201634	0.940095	0.964537	0.0247434	0.90475	1	0.0283039	0.916184	0.968961	-0.121527	0.672737	0.919295	0.0453791	0.88735	0.971988	0.0936257	0.736129	0.862489	-0.154899	0.616801	0.838956
recG	-0.321333	0.12522	0.202183	0.0346314	0.839335	1	-0.13427	0.608013	0.807061	0.10206	0.655568	0.913992	-0.141012	0.656564	0.899656	-0.418587	0.0744116	0.223508	-0.0274777	0.916075	0.979623
recJ	0.0457135	0.809522	0.874983	0.161965	0.291794	1	-0.255523	0.261125	0.555851	-0.0605422	0.765943	0.957172	0.0752122	0.78121	0.941876	-0.24901	0.259702	0.486046	0.0902081	0.711667	0.898762
recN	-0.642016	0.00164081	0.00486584	0.102025	0.498355	1	-0.00654279	0.986248	0.996617	0.0980273	0.652374	0.913837	-0.413406	0.177235	0.589708	-0.367778	0.10657	0.280658	-0.183463	0.478904	0.754608
recR	0.539855	0.0201455	0.0445437	0.0617752	0.760585	1	-0.3726	0.22555	0.515684	0.000455629	0.997285	1	0.209157	0.505208	0.829658	-0.592752	0.0167943	0.0839203	0.524335	0.0744299	0.35561
rep	0.241208	0.182934	0.275497	0.0459764	0.749904	1	-0.637781	0.00690007	0.0761805	-0.230243	0.278707	0.737086	-0.119661	0.677234	0.9071	0.0432144	0.85463	0.921728	-0.229306	0.329274	0.644062
rho	-0.596165	0.0201973	0.0445977	0.0778014	0.68492	1	0.243457	0.417409	0.696064	0.125423	0.665638	0.916106	-0.484284	0.187234	0.598709	-0.386763	0.177532	0.389873	-0.351995	0.262493	0.604102
ribA1	0.227069	0.28819	0.403039	0.0584142	0.707928	1	-0.534424	0.0196847	0.15096	-0.474475	0.0501814	0.371905	-0.359202	0.223627	0.628238	0.189881	0.462368	0.667902	-0.443895	0.0662415	0.333042
ribA2	-0.663485	0.0018149	0.00528618	-0.0585474	0.733983	1	-0.032631	0.911333	0.965804	-0.0672581	0.800662	0.971177	-0.166844	0.595286	0.86232	0.298854	0.199031	0.41751	-0.280247	0.269191	0.610438
ribA3	-0.731508	9.16388e-05	0.000372482	0.0937192	0.538972	1	-0.205041	0.382343	0.668972	0.0228089	0.921571	0.994314	-0.279062	0.360975	0.749244	-0.456719	0.0312109	0.126547	-0.223424	0.372111	0.67634
ribD	-1.19883	1.55016e-05	7.42804e-05	-0.138246	0.552901	1	-0.531935	0.0816302	0.316075	-0.0855857	0.762495	0.957172	-0.103679	0.822962	0.94895	-0.350349	0.387496	0.596204	0.294	0.387918	0.688977
ribF	-1.07446	3.57721e-05	0.000159704	-0.125273	0.611983	1	-0.288267	0.325028	0.621823	0.332966	0.332581	0.780802	0.0337095	0.910549	0.97894	-1.019	0.000239091	0.0033108	0.323557	0.336742	0.64963
ribH	-0.190931	0.358571	0.473268	0.0993394	0.576308	1	0.283458	0.230376	0.520657	-0.026151	0.904043	0.994314	-0.0229258	0.949922	0.984712	0.290666	0.209938	0.429335	-0.215756	0.423933	0.713394
rimM	0.208995	0.311439	0.425443	-0.159588	0.426274	1	0.111514	0.607225	0.807061	0.215041	0.32276	0.774766	0.488932	0.109082	0.482271	-0.305526	0.233063	0.455414	0.744821	0.0100228	0.1247
rnc	-0.377441	0.0463286	0.0878308	0.0977036	0.548947	1	0.205766	0.371183	0.662945	0.124147	0.62641	0.910444	0.0079646	0.968185	0.993727	-0.21068	0.335762	0.553074	-0.0900347	0.714393	0.900709
rnhA	-0.660341	0.00165577	0.00489246	0.0559273	0.756975	1	0.0479845	0.859106	0.940871	0.0815158	0.775599	0.962119	-0.18809	0.541416	0.842464	-0.187823	0.400044	0.608634	-0.199321	0.432834	0.721426
rnhB	1.00721	7.07535e-06	3.6702e-05	-0.342991	0.0299792	0.354971	0.825214	0.00211562	0.0367757	0.903036	3.89049e-05	0.000921313	0.436409	0.226956	0.62962	0.14678	0.556787	0.744382	0.463971	0.106626	0.425982
rnpA	1.24086	2.41677e-06	1.38077e-05	0.054878	0.795335	1	0.0270365	0.91804	0.97001	0.26302	0.383204	0.81289	0.834809	0.0181655	0.24387	-0.0930157	0.745672	0.871551	0.938989	0.00183075	0.045325
rpiB	-0.511912	0.0133099	0.0308051	-0.0465822	0.788355	1	-0.457551	0.061983	0.279009	-0.0975361	0.664813	0.916048	-0.021518	0.960169	0.989229	-0.204429	0.390668	0.598894	-0.00802887	0.976849	0.996372
rplA	-0.0245713	0.944856	0.964749	-0.26633	0.290296	1	0.650914	0.135113	0.395653	0.197978	0.571666	0.886245	0.512634	0.248685	0.651204	-0.487368	0.187531	0.400427	0.474588	0.231547	0.58387
rplB	0.905109	0.0372951	0.0740465	-0.519748	0.118356	0.830016	0.729483	0.134754	0.395653	0.426875	0.299334	0.758686	0.858155	0.0884317	0.458443	-0.136829	0.753246	0.877093	0.884754	0.0476259	0.280974
rplC	0.766078	0.0399435	0.0779243	-0.446166	0.152311	0.94991	0.681385	0.119463	0.37684	0.443974	0.229966	0.694573	0.768241	0.0960664	0.465794	-0.0567378	0.889689	0.941408	0.830941	0.0339105	0.240912
rplD	0.837236	0.0343809	0.0692704	-0.513721	0.104371	0.776511	0.760364	0.096922	0.337423	0.429955	0.253644	0.713152	0.82258	0.080217	0.434517	-0.0464592	0.912947	0.954418	0.868446	0.0350137	0.244455
rplE	0.991508	0.0206975	0.0454566	-0.429162	0.211094	1	0.825492	0.0974686	0.337423	0.304004	0.437107	0.847556	1.01439	0.0421347	0.360462	-0.267531	0.507995	0.70274	0.911944	0.0392334	0.252859
rplF	0.814528	0.0476184	0.0898482	-0.413903	0.241165	1	0.839434	0.0973492	0.337423	0.281986	0.471476	0.85201	0.923808	0.0503009	0.384073	-0.42398	0.251771	0.477844	0.842632	0.0402471	0.254415
rplI	0.265126	0.335299	0.449081	0.0153667	0.938557	1	-0.366667	0.153599	0.425392	-0.486562	0.0374776	0.322124	-0.392966	0.270469	0.666855	0.0865562	0.770854	0.884871	-0.648469	0.0627806	0.32787
rplJ	0.660433	0.0597508	0.108844	-0.380967	0.214813	1	1.0519	0.0334192	0.200026	0.573118	0.162223	0.620616	0.842057	0.0391146	0.355074	0.151903	0.639958	0.805617	0.549766	0.138625	0.4799
rplK	0.0857769	0.805589	0.872684	-0.281621	0.252125	1	0.499627	0.224086	0.515684	0.120179	0.724306	0.948919	0.389133	0.366743	0.755867	-0.341843	0.348211	0.562787	0.415005	0.286557	0.615706
rplL	0.337841	0.329466	0.443815	-0.394542	0.197884	1	1.19144	0.0197707	0.15096	0.581308	0.154046	0.608049	0.617103	0.115613	0.491956	0.0291177	0.926171	0.962983	0.415528	0.263814	0.605438
rplM	1.249	0.000393419	0.00134206	-0.367801	0.224247	1	0.635078	0.11807	0.373166	0.359697	0.288329	0.747824	1.22972	0.00742128	0.149708	0.488063	0.178313	0.389873	1.18588	0.00207986	0.0480312
rplN	1.00718	0.020271	0.0447001	-0.44649	0.182342	1	0.929055	0.064315	0.283264	0.333458	0.389996	0.81289	1.00329	0.0482703	0.381032	-0.238861	0.551934	0.739746	0.943298	0.0369507	0.250152
rplO	0.750021	0.0810146	0.140082	-0.354805	0.313012	1	0.875799	0.0813383	0.315693	0.299573	0.459079	0.851672	0.985877	0.0408821	0.360462	-0.415896	0.280009	0.505643	0.858133	0.048812	0.285386
rplP	1.05344	0.014122	0.0325464	-0.439633	0.183186	1	0.898107	0.0695444	0.293632	0.361281	0.356058	0.795896	0.967291	0.0512863	0.386064	-0.31596	0.430974	0.639168	0.945926	0.0327961	0.238173
rplQ	1.59987	5.82787e-06	3.10187e-05	-0.442787	0.123418	0.850909	0.725821	0.087109	0.322027	0.137467	0.676565	0.923566	1.259	0.00467315	0.109488	-0.126844	0.708017	0.846925	1.02725	0.00832884	0.111552
rplR	0.794522	0.0498807	0.0934691	-0.404757	0.250889	1	0.816868	0.0921191	0.325807	0.272192	0.486165	0.85798	0.922493	0.0470086	0.374693	-0.463312	0.200682	0.418496	0.842591	0.041862	0.258123
rplS	0.743868	0.00594057	0.0151908	-0.124483	0.546246	1	0.25282	0.413327	0.692498	0.225846	0.441742	0.847556	0.572173	0.117208	0.492033	0.203337	0.483574	0.685606	0.666557	0.0377836	0.250643
rplT	-0.0901684	0.812606	0.875279	-0.27728	0.243445	1	0.533939	0.142134	0.406739	0.4195	0.189176	0.641313	0.823894	0.0924295	0.460494	-0.103328	0.81233	0.907287	0.935492	0.0284416	0.227812
rplU	-0.0373671	0.906092	0.946041	-0.121877	0.597959	1	0.126781	0.707137	0.859719	0.0560466	0.85769	0.992256	0.493823	0.251395	0.652494	0.247635	0.508482	0.70274	0.36237	0.314295	0.633332
rplV	0.974502	0.0194547	0.0433093	-0.490767	0.137367	0.888168	0.859273	0.0788311	0.311135	0.336041	0.383133	0.81289	0.879398	0.071678	0.42931	-0.294277	0.471398	0.67567	0.874946	0.0409492	0.254415
rplW	0.920265	0.0219433	0.0474905	-0.523655	0.0948336	0.742549	0.869742	0.0671339	0.287274	0.447251	0.242264	0.705631	0.912595	0.0524491	0.386064	0.0137626	0.974072	0.986142	0.945763	0.0220139	0.205139
rplX	0.98513	0.017098	0.038803	-0.397207	0.223051	1	0.890269	0.0653629	0.28405	0.323351	0.390123	0.81289	0.983982	0.042631	0.362808	-0.268681	0.49109	0.691759	0.916572	0.0347523	0.244455
rpmA	-0.119508	0.707219	0.796152	-0.125495	0.578591	1	0.305787	0.380169	0.667953	0.0811279	0.789968	0.964085	0.580596	0.174555	0.585674	0.35184	0.335392	0.553074	0.406866	0.260254	0.602082
rpmB	1.48266	7.00013e-10	6.11669e-09	-0.243542	0.240005	1	-0.143391	0.547174	0.777434	0.0599763	0.80107	0.971177	1.26422	0.00059284	0.0312484	0.312962	0.38333	0.593146	1.21593	0.000462428	0.0222819
rpmC	1.02763	0.0100735	0.0242775	-0.456861	0.147255	0.932442	0.911849	0.0583273	0.27387	0.322525	0.371515	0.808321	0.972711	0.0369187	0.3487	-0.291775	0.445767	0.650687	0.925823	0.0246461	0.215357
rpmE	0.949818	0.00109714	0.0033953	-0.351231	0.128551	0.86781	0.258101	0.389484	0.673961	0.211184	0.449876	0.851672	0.996641	0.0103378	0.185626	0.260861	0.4644	0.668778	1.21648	0.00177496	0.0453169
rpmF	1.3851	3.77924e-06	2.08624e-05	0.148444	0.464516	1	0.0583314	0.853344	0.937109	-0.148226	0.592452	0.889903	1.24241	0.00119927	0.0576354	0.19299	0.514264	0.705107	1.11639	0.000776455	0.0281939
rpmG	1.3435	1.00371e-05	5.06193e-05	-0.354207	0.151809	0.94991	0.357445	0.335435	0.629277	0.00373555	0.991093	0.999479	0.679665	0.0769681	0.42931	0.126772	0.634301	0.80123	0.65506	0.0655556	0.333042
rpmH	1.37413	4.9213e-09	3.96129e-08	-9.48067e-05	0.999622	1	-0.209099	0.411916	0.69246	0.0453695	0.862445	0.994314	0.786949	0.0157838	0.222333	0.121375	0.65477	0.816713	0.946656	0.00130983	0.0389138
rpmI	0.33918	0.347847	0.462851	-0.251972	0.257998	1	0.353594	0.282383	0.582593	0.406917	0.187796	0.640293	1.02105	0.0293475	0.311525	-0.0148283	0.970827	0.984015	1.04045	0.0108768	0.130682
rpmJ	1.6141	1.19358e-07	8.05915e-07	-0.438078	0.0735938	0.657117	0.156756	0.615742	0.8127	0.237649	0.431113	0.847194	1.18436	0.00334947	0.0995097	0.637051	0.0680851	0.209908	1.0826	0.00215454	0.048896
rpoA	1.68023	1.36e-05	6.59418e-05	-0.476373	0.104727	0.776511	0.556102	0.194679	0.483509	0.179332	0.625604	0.910274	1.27104	0.00989927	0.183192	-0.0544773	0.882966	0.938119	1.09784	0.010716	0.129704
rpoB	0.55432	0.0851732	0.145731	-0.246959	0.363892	1	0.548764	0.21285	0.502597	0.0970988	0.7885	0.964085	0.336694	0.394734	0.773316	-0.408547	0.187158	0.400282	0.270828	0.423264	0.713004
rpoC	0.453358	0.190982	0.283953	-0.163907	0.564055	1	0.598555	0.205946	0.494908	0.0923003	0.806485	0.972066	0.24667	0.531851	0.838381	-0.444839	0.160422	0.364576	0.20287	0.551473	0.796902
rpoD	0.255847	0.283765	0.398846	-0.174767	0.355466	1	0.486251	0.121859	0.381998	-0.070617	0.780626	0.964085	0.121005	0.702229	0.92282	0.503382	0.0636156	0.199351	0.184503	0.504704	0.771456
rpoN	0.0780422	0.662413	0.764099	-0.0591482	0.684476	1	-0.102693	0.673615	0.843254	0.0176144	0.93276	0.994314	0.0178356	0.941244	0.981839	-0.117472	0.571951	0.756735	0.00153934	0.995371	0.998427
rpoZ	-0.0475793	0.810563	0.874983	0.0855635	0.552704	1	-0.313603	0.165718	0.443181	-0.270443	0.222017	0.685776	-0.243981	0.413474	0.782947	-0.160795	0.514374	0.705107	-0.359505	0.14176	0.480301
rpsA	0.964129	0.00110233	0.00340493	0.0919093	0.668607	1	-0.295321	0.417468	0.696064	-0.374451	0.300682	0.760222	-0.0293239	0.955948	0.986123	-0.0598256	0.841751	0.919904	-0.294933	0.358454	0.665615
rpsB	0.0823775	0.81737	0.879251	-0.513107	0.0712052	0.656724	0.877443	0.0463856	0.240159	0.297292	0.412024	0.828103	0.607703	0.164289	0.570905	-0.0979974	0.790486	0.897605	0.585166	0.116411	0.44547
rpsC	1.03699	0.017205	0.0389916	-0.487944	0.149292	0.938242	0.857731	0.090612	0.323969	0.351978	0.384399	0.81289	0.928244	0.0647136	0.419611	-0.28913	0.483784	0.685606	0.935408	0.0337323	0.240912
rpsD	1.60641	3.25941e-05	0.000147124	-0.525048	0.0675129	0.634	0.775517	0.080075	0.314742	0.193517	0.592666	0.889903	1.25694	0.0105472	0.187328	0.159898	0.667514	0.819816	1.08195	0.0137362	0.151816
rpsE	0.806881	0.0634109	0.114617	-0.369768	0.298497	1	0.871777	0.0859608	0.32123	0.31003	0.446168	0.850687	0.990144	0.0433308	0.366688	-0.486963	0.212115	0.430553	0.858184	0.0537253	0.298599
rpsF	0.448367	0.139246	0.221059	-0.495611	0.0590403	0.574238	0.867451	0.0365856	0.209392	0.445454	0.186784	0.640293	0.692488	0.0752163	0.42931	0.509935	0.129394	0.322302	0.569765	0.0850643	0.386439
rpsG	0.968014	0.00742335	0.0186325	-0.40433	0.137519	0.888168	0.617784	0.125058	0.384831	0.242449	0.498604	0.85965	0.761878	0.0728084	0.42931	0.0782351	0.819841	0.907602	0.581039	0.124982	0.463086
rpsH	0.845955	0.0245735	0.0524877	-0.401587	0.235843	1	0.81489	0.0956287	0.334748	0.282665	0.453396	0.851672	0.878556	0.0467832	0.374693	-0.294643	0.37327	0.584394	0.836351	0.026947	0.223965
rpsI	1.08211	0.00102837	0.00318852	-0.345573	0.238059	1	0.942925	0.0294508	0.186522	0.431465	0.191189	0.646047	1.19127	0.0067828	0.142766	0.530003	0.131785	0.324302	1.12435	0.00243983	0.0521461
rpsJ	0.73285	0.0252114	0.0534789	-0.298298	0.299817	1	0.437791	0.240221	0.531871	0.409385	0.227694	0.69287	0.667559	0.118268	0.492033	-0.0557507	0.884705	0.938119	0.784515	0.0282641	0.227505
rpsK	1.63688	6.84232e-06	3.56062e-05	-0.505725	0.0721015	0.656724	0.703613	0.0830188	0.318434	0.120307	0.719541	0.94866	1.24398	0.00793323	0.156179	0.346681	0.338901	0.555431	1.09796	0.00914961	0.118654
rpsL	0.932533	0.00476447	0.0124363	-0.321703	0.209677	1	0.653832	0.0854846	0.32123	0.253581	0.46513	0.851672	0.679547	0.0948315	0.463456	0.20897	0.511913	0.704571	0.532903	0.136117	0.477285
rpsM	1.61175	6.41857e-06	3.38321e-05	-0.460439	0.0878939	0.718093	0.600937	0.123485	0.384007	0.181255	0.58593	0.887697	1.25268	0.00694738	0.142766	0.512937	0.1595	0.363999	1.09755	0.00795158	0.108996
rpsN	0.802345	0.0352077	0.0707618	-0.392147	0.241437	1	0.904046	0.0651846	0.284031	0.298195	0.421365	0.837228	0.864296	0.0500687	0.384073	-0.271013	0.441391	0.647621	0.773666	0.0468755	0.278526
rpsO	0.682067	0.0521975	0.0970315	-0.368646	0.210492	1	-0.0251436	0.959347	0.984191	0.0162505	0.961126	0.994314	0.662695	0.140132	0.533744	0.62973	0.130345	0.322819	0.562761	0.160251	0.50174
rpsP	0.464847	0.0561299	0.103284	-0.146388	0.470901	1	0.338208	0.259525	0.555851	0.189229	0.463073	0.851672	0.636005	0.0670916	0.426567	0.0992097	0.717121	0.851213	0.783316	0.017518	0.176428
rpsQ	1.02536	0.0143718	0.033029	-0.500347	0.129587	0.86781	0.892323	0.0716522	0.296084	0.30793	0.418127	0.83362	0.979853	0.0437127	0.366688	-0.257448	0.510617	0.703498	0.930612	0.0291945	0.228892
rpsR	0.37589	0.14095	0.223171	-0.425906	0.0582603	0.572341	0.86911	0.0245585	0.166978	0.476426	0.111719	0.54492	0.64167	0.0603068	0.415222	0.398043	0.173026	0.3843	0.480224	0.104487	0.41949
rpsS	0.913278	0.0283339	0.0590163	-0.505145	0.124663	0.855879	0.87423	0.0745879	0.304692	0.346146	0.368917	0.808321	0.838395	0.0798764	0.434517	-0.211811	0.60036	0.77676	0.852136	0.0434627	0.26348
rpsT	0.77099	0.00578165	0.0148075	-0.589652	0.0304514	0.357968	0.537354	0.0458529	0.239774	0.102963	0.677642	0.924263	0.903899	0.0147343	0.215614	0.311199	0.390711	0.598894	0.827071	0.0102608	0.126061
rpsU	1.85404	7.65726e-09	5.98659e-08	0.0172855	0.947429	1	-1.08386	0.00953249	0.0938319	-0.498614	0.316292	0.771525	0.0508485	0.888081	0.971988	-0.411173	0.142175	0.338157	0.0274375	0.938913	0.979794
rrc	6.87612	3.56608e-52	1.66485e-50	-4.86584	4.05607e-80	2.13794e-78	1.65155	7.97501e-06	0.000651558	0.803519	0.048248	0.364987	4.48716	3.08215e-13	1.25906e-10	3.3123	4.97746e-20	6.25628e-18	4.37826	2.27184e-18	7.42439e-16
ruvA	0.336559	0.110219	0.181184	-0.0870738	0.620935	1	0.157693	0.523973	0.765807	-0.00323451	0.989725	0.999479	0.296769	0.315678	0.703709	0.249223	0.293337	0.517616	0.0701305	0.793163	0.931311
ruvB	-0.436523	0.0337467	0.0682452	0.132594	0.358168	1	-0.0553719	0.807758	0.914042	0.450167	0.0503005	0.371905	0.15469	0.613124	0.874387	-0.618374	0.0157736	0.0807962	0.23312	0.389688	0.69019
ruvC	0.499503	0.0243831	0.0522176	-0.115205	0.520955	1	0.0599149	0.824563	0.919684	0.445071	0.139353	0.576463	0.496245	0.153416	0.557281	0.0175824	0.945726	0.97506	0.693754	0.0124799	0.143607
sdaA	1.78288	1.94089e-09	1.63475e-08	-0.113658	0.636718	1	0.444117	0.211921	0.50125	-0.336782	0.290329	0.749442	0.309242	0.390033	0.772525	0.0594288	0.842723	0.919904	0.0891012	0.787864	0.931311
sdaC	1.55196	5.05011e-07	3.1376e-06	-0.0262785	0.91304	1	0.463554	0.188494	0.478047	-0.141859	0.663528	0.916048	0.298303	0.446767	0.80665	0.0933015	0.76561	0.883476	0.0297905	0.935497	0.979794
sdhA	6.16225	4.4672e-65	2.43314e-63	-0.498303	0.101523	0.770696	-0.712667	0.168537	0.44826	-1.05133	0.173524	0.638599	-0.372711	0.295224	0.691178	0.0469643	0.855307	0.921728	-0.30324	0.315802	0.635492
sdhB	6.09982	1.12909e-67	7.09587e-66	-0.573563	0.049667	0.52023	-0.727414	0.127065	0.387944	-1.10421	0.15105	0.605345	-0.506413	0.160332	0.565669	-0.00861063	0.976321	0.98699	-0.269494	0.39977	0.69418
sdhC	4.35803	9.80426e-37	3.33753e-35	-0.532831	0.0574711	0.572341	-0.712201	0.131516	0.391051	-1.04875	0.143838	0.586113	-0.710469	0.0382066	0.350728	-0.225264	0.365831	0.578112	-0.489918	0.118728	0.450118
secA	0.377165	0.159967	0.24659	-0.0499322	0.811432	1	0.0757891	0.804832	0.911994	0.0148023	0.961053	0.994314	0.25386	0.471324	0.814748	0.139771	0.61545	0.785903	0.126925	0.669329	0.870767
secD	0.332232	0.205863	0.302773	0.0363608	0.859104	1	-0.00360205	0.996866	0.998699	0.218331	0.456358	0.851672	0.479728	0.181661	0.594859	-0.131869	0.635002	0.80123	0.341385	0.258214	0.601232
secE	0.086947	0.800439	0.869626	-0.335484	0.182768	1	0.16118	0.653303	0.832031	0.183034	0.592949	0.889903	0.306228	0.459295	0.811555	-0.329216	0.369937	0.583473	0.460433	0.220497	0.572801
secF	0.42931	0.0585159	0.106952	0.0127766	0.943669	1	0.256567	0.338771	0.633355	0.200637	0.422786	0.838389	0.541789	0.10143	0.472536	-0.265958	0.297453	0.520384	0.410926	0.135872	0.477285
secG	-0.23143	0.259305	0.369402	0.0215539	0.889896	1	-0.00996738	0.974989	0.991002	0.168501	0.465269	0.851672	0.130689	0.667551	0.90147	-0.263364	0.291502	0.51551	0.0113177	0.967329	0.991751
secY	0.682582	0.145172	0.228306	-0.317095	0.38407	1	0.322043	0.476279	0.732369	0.469157	0.281845	0.739221	1.12719	0.0308032	0.320364	-0.801783	0.0562319	0.182037	1.00514	0.0327499	0.238173
selA	-0.355145	0.115254	0.188703	0.286058	0.0795021	0.689613	-0.0883436	0.701671	0.855785	-0.0313628	0.883729	0.994314	-0.298396	0.347723	0.735392	-0.163175	0.548876	0.739376	-0.482385	0.0692547	0.34085
selB	-0.0184268	0.931173	0.95996	0.203905	0.193318	1	-0.0322046	0.893231	0.958332	-0.0456917	0.84098	0.986643	0.0143777	0.950927	0.984712	-0.0902763	0.704654	0.845378	-0.142145	0.579841	0.81498
selD	-0.217247	0.271304	0.383487	0.0677002	0.667916	1	0.179504	0.438566	0.710225	0.0442061	0.859059	0.992717	-0.251255	0.451194	0.806709	-0.229838	0.307651	0.529205	-0.192118	0.452383	0.738455
serA	0.821216	0.000301219	0.00106305	0.159393	0.403153	1	0.320567	0.286638	0.587305	0.0332527	0.900862	0.994314	0.237127	0.422264	0.789336	-0.518557	0.0247577	0.110161	0.148946	0.552759	0.797183
serB	0.760902	0.00122504	0.00373453	0.422886	0.0293666	0.352831	0.0835106	0.770621	0.898705	0.312234	0.237963	0.701863	0.76279	0.0210429	0.266543	0.125143	0.63076	0.797726	0.612327	0.0280151	0.226769
serC	0.633935	0.00218185	0.00628773	0.0211137	0.900265	1	0.0229254	0.912608	0.965804	-0.280364	0.177133	0.640293	-0.0403457	0.903949	0.978426	0.467647	0.062923	0.198104	-0.132585	0.613755	0.838525
serS	0.787921	0.00162767	0.00483567	0.0917192	0.648528	1	0.0813769	0.766901	0.898174	-0.212524	0.406679	0.826855	-0.00727369	0.993047	0.999174	0.363812	0.167245	0.375898	-0.179868	0.53854	0.7894
slyD	1.00431	0.00088564	0.00278295	0.0267833	0.901793	1	-0.260958	0.434758	0.707253	-0.302072	0.307475	0.763641	0.416087	0.285684	0.68147	-0.0503218	0.873823	0.930786	0.235958	0.499941	0.767045
smpB	-1.03048	1.14926e-05	5.70788e-05	0.0127958	0.948429	1	-0.887493	0.0133028	0.115621	-0.245065	0.34299	0.793724	-0.703474	0.0328536	0.326151	-0.839062	0.00175907	0.0158802	-0.381982	0.205108	0.554087
sodB	-0.494313	0.0967307	0.162703	-0.117878	0.586882	1	0.0185723	0.94036	0.97822	0.743017	0.12175	0.56034	0.419605	0.320309	0.710723	0.963904	0.0039282	0.0294435	0.198184	0.599834	0.828748
speA	-0.45353	0.0335984	0.0680294	0.0629967	0.714312	1	0.300436	0.216884	0.506201	0.131863	0.563883	0.880024	0.00753251	0.969625	0.993957	-0.0842041	0.736336	0.862489	-0.0325397	0.902285	0.974516
spoT	-0.289962	0.225892	0.328387	0.0785594	0.664401	1	-0.365345	0.148188	0.418925	-0.0242688	0.920823	0.994314	-0.0549876	0.886184	0.971988	-0.498164	0.0618101	0.195353	-0.0735536	0.794784	0.931311
ssb	0.39118	0.228978	0.331988	-0.501162	0.073148	0.656724	0.676432	0.0762791	0.306993	0.541726	0.124303	0.56034	0.763513	0.0636368	0.419422	0.334594	0.343673	0.559324	0.598072	0.0978236	0.407765
sucC	0.987867	0.00278566	0.00776753	0.310539	0.233042	1	0.351881	0.307663	0.607885	-0.0654696	0.849178	0.987655	-0.0608687	0.902764	0.978426	0.268879	0.496758	0.696143	-0.201455	0.584102	0.819247
sucD	0.913197	0.00257742	0.00729283	0.291459	0.265627	1	0.331376	0.325372	0.621823	-0.0681516	0.83535	0.986643	-0.0346548	0.940492	0.981839	0.294398	0.37521	0.585013	-0.102322	0.748984	0.913726
surE	-0.146848	0.587938	0.703287	-0.137291	0.401508	1	0.555651	0.013811	0.118153	0.750289	0.00604531	0.0872095	0.67574	0.069064	0.42917	-0.0372909	0.901119	0.9469	0.64321	0.0460657	0.274713
tal	0.250077	0.215363	0.315044	0.368893	0.0131422	0.195221	0.167564	0.488952	0.739082	0.463012	0.0613039	0.412194	0.904522	0.00290226	0.0981088	-0.212982	0.369219	0.582902	0.859282	0.00107063	0.0349882
tdk	-1.07542	1.06394e-07	7.27396e-07	0.046058	0.781504	1	0.16347	0.482303	0.735518	0.159595	0.527385	0.865723	-0.194496	0.529455	0.838304	-0.0358801	0.873242	0.930786	-0.349984	0.174885	0.514371
tgt	-0.926219	3.02752e-07	1.93241e-06	0.0125865	0.930518	1	-0.405482	0.0639052	0.283244	-0.0673142	0.745536	0.951185	-0.406659	0.214667	0.619	-0.228982	0.312018	0.534982	-0.313274	0.242228	0.596085
thiC	-1.38833	0.000311894	0.00109364	0.0639757	0.765331	1	-0.11262	0.718195	0.867996	0.105189	0.759381	0.957172	-1.32704	0.0151366	0.217576	0.113647	0.770437	0.884871	-1.29132	0.00361709	0.0649486
thiD	0.445737	0.0212759	0.0462914	-0.0527683	0.751094	1	-0.0161446	0.958235	0.984133	-0.381285	0.105105	0.529271	-0.176297	0.557684	0.846105	-0.554788	0.0195242	0.0935295	-0.0708632	0.778917	0.927661
thiE	0.0154505	0.941105	0.964537	-0.0665774	0.698459	1	-0.0349086	0.895897	0.958674	-0.265205	0.303666	0.760222	-0.284348	0.350794	0.737706	-0.890176	0.000231227	0.00325711	-0.0804297	0.761195	0.921583
thiG	0.0616691	0.764985	0.840045	0.123176	0.464483	1	0.316777	0.169517	0.449266	-0.0192296	0.927726	0.994314	-0.0681241	0.828457	0.952982	0.609278	0.00772102	0.046213	-0.128397	0.609802	0.838029
thiH	-0.138299	0.458021	0.574813	0.116762	0.4712	1	0.236495	0.290807	0.592491	0.0145799	0.943929	0.994314	-0.162781	0.575453	0.852734	0.223392	0.313724	0.536781	-0.043714	0.854974	0.951006
thiJ	-0.0326711	0.89456	0.9388	0.000868892	0.995906	1	-0.464585	0.0541444	0.259448	-0.315229	0.192944	0.646047	-0.326798	0.34047	0.73237	0.10883	0.684561	0.831562	-0.251972	0.353392	0.663439
thiL	-0.943368	5.50671e-06	2.95015e-05	0.0126845	0.941318	1	-0.733025	0.0139581	0.118789	0.0333237	0.883314	0.994314	-0.382065	0.247086	0.648055	-0.360477	0.130392	0.322819	-0.150203	0.602768	0.831861
thrB	-0.635504	0.0098553	0.0237867	-0.0581707	0.725263	1	-0.0219297	0.932736	0.975106	0.539891	0.0609455	0.412194	0.337577	0.337813	0.731107	-0.519082	0.0639729	0.199869	0.443982	0.141023	0.480301
thrC	-0.136273	0.490334	0.604228	-0.0589472	0.710115	1	0.362402	0.111893	0.360216	-0.118082	0.581028	0.887697	0.114732	0.704161	0.92282	0.503209	0.0368415	0.139028	-0.0155027	0.949487	0.98256
thrS	0.389589	0.183157	0.275579	-0.0602558	0.770489	1	0.479307	0.141096	0.405838	0.251243	0.38402	0.81289	0.710919	0.0693232	0.42917	0.162218	0.622745	0.791264	0.482198	0.147041	0.483733
thyX	-0.123852	0.592568	0.705726	0.0261695	0.865301	1	-0.208485	0.376221	0.667546	-0.193418	0.347687	0.795896	-0.170296	0.597902	0.863773	0.227798	0.389696	0.598462	-0.311729	0.237513	0.59161
tig	0.594204	0.0376923	0.0744914	-0.00532012	0.980826	1	-0.181622	0.622797	0.817348	-0.303818	0.35928	0.799024	0.214852	0.572039	0.852734	0.0855605	0.764542	0.883179	0.0465572	0.887618	0.970334
tkt	0.806709	0.000961419	0.00299801	0.0811692	0.686854	1	0.443107	0.181714	0.46907	0.274957	0.37673	0.81289	0.827092	0.0267692	0.297557	-0.292208	0.267647	0.491387	0.841716	0.00689095	0.100534
tlyA	-0.659819	0.00940854	0.0228773	-0.301015	0.198243	1	-0.331498	0.261424	0.555851	0.21885	0.520231	0.864096	0.148543	0.677016	0.9071	-0.951346	0.000686732	0.0074808	0.428704	0.207752	0.559004
tolB	0.109676	0.655113	0.758112	-0.0485718	0.800807	1	0.282285	0.376927	0.667546	0.0904662	0.741226	0.95044	0.380057	0.273047	0.668904	0.198233	0.490841	0.691759	0.303474	0.289845	0.617472
tonB1	-4.83934	2.82124e-51	1.28053e-49	4.08413	4.97355e-43	2.25744e-41	-1.0987	0.0122463	0.109947	4.08156	3.85419e-29	1.79936e-27	-0.0306711	0.925253	0.981108	-1.23171	1.22915e-07	4.4321e-06	-0.10504	0.651413	0.859087
tonB2	-5.57828	2.71577e-108	2.77348e-106	5.13799	1.10139e-105	7.49864e-104	0.462559	0.165221	0.443181	5.0093	4.52578e-69	3.69756e-67	0.052567	0.850404	0.958317	-0.406478	0.0928795	0.257603	0.0170302	0.94405	0.980659
tonB3	-5.59685	2.92979e-120	4.78728e-118	5.53091	1.88278e-208	7.69116e-206	0.303773	0.325047	0.621823	5.07676	4.31318e-44	2.43025e-42	-0.50792	0.198497	0.610665	-0.45224	0.0687361	0.211243	-1.0065	6.33082e-05	0.00470208
topA	-1.32114	9.20526e-08	6.34658e-07	-0.144309	0.364951	1	0.656422	0.00678393	0.0754078	0.421908	0.0695327	0.437147	-0.135079	0.722678	0.924904	-0.0270752	0.920197	0.959604	0.133622	0.653352	0.859534
tpiA	0.194956	0.376145	0.491303	0.0093408	0.958196	1	-0.231655	0.337908	0.632589	-2.19162	1.80747e-23	7.03192e-22	-0.858419	0.0222667	0.26951	-0.188966	0.448155	0.653243	-1.72003	4.96033e-11	7.36835e-09
tpx	-3.56562	1.58118e-28	4.30608e-27	0.0352998	0.866509	1	-0.31331	0.346267	0.641497	0.951697	0.0615436	0.412194	-0.449182	0.262141	0.664174	0.376689	0.196661	0.413569	-0.407271	0.21638	0.569464
trmA	0.243036	0.266709	0.37863	-0.0666448	0.683379	1	-0.00974276	0.97589	0.991002	-0.00497836	0.983057	0.999479	-0.0699863	0.835179	0.953891	-0.0892657	0.709312	0.847341	0.126845	0.661491	0.864702
trmB	-0.38756	0.0837965	0.143827	0.0193595	0.912609	1	-1.07192	0.00167669	0.0325915	-0.272052	0.211353	0.671892	-0.380841	0.258077	0.662006	-1.18905	6.028e-06	0.000156345	-0.453599	0.0834312	0.381867
trmD	0.181466	0.436806	0.552004	-0.173207	0.349181	1	0.135565	0.527023	0.768204	0.297078	0.195484	0.649742	0.416596	0.221948	0.628238	-0.259374	0.344918	0.560234	0.614785	0.0356061	0.244455
trmE	1.17444	3.96456e-05	0.000174611	-0.159345	0.38431	1	0.199496	0.367605	0.660992	0.311328	0.273453	0.735772	1.10625	0.0135054	0.214752	-0.374999	0.26267	0.488093	1.20153	0.000856789	0.0297871
trmU	-0.550085	0.00786887	0.0196602	0.0981985	0.560487	1	0.0572666	0.804761	0.911994	0.0946689	0.655257	0.913992	-0.00637869	0.995336	0.999364	-0.0884071	0.719901	0.851213	0.189336	0.464685	0.744188
trpA	0.152797	0.503218	0.618373	-0.152269	0.409628	1	0.522945	0.0515773	0.253847	0.212861	0.529877	0.866686	-0.31275	0.378258	0.759311	0.480413	0.0773841	0.229901	0.230216	0.494086	0.764862
trpB	-0.0284116	0.905148	0.94566	-0.144845	0.461253	1	0.667127	0.0173823	0.137877	0.30872	0.330724	0.777664	-0.387627	0.268168	0.666101	0.343817	0.179379	0.390712	0.10813	0.73696	0.906464
trpC	0.00137621	0.995791	0.998358	0.00993321	0.951097	1	-0.288112	0.218895	0.50806	-0.0056838	0.982088	0.999479	-0.0484878	0.884415	0.971192	-0.554692	0.0111925	0.0629571	-0.0644272	0.797941	0.931311
trpD	0.5489	0.01839	0.0413609	-0.112652	0.520118	1	0.741249	0.00230087	0.0379759	0.605832	0.0304364	0.290837	0.430437	0.192372	0.60256	1.22179	0.000835049	0.00869089	0.811331	0.00882726	0.11539
trpE	0.517049	0.0559308	0.103034	-0.0208368	0.921568	1	0.871987	0.00107315	0.0243546	0.710202	0.017723	0.202513	0.906555	0.0183574	0.24387	1.92076	6.04476e-05	0.0010854	1.15107	0.00117912	0.0357511
trpF	0.122847	0.620948	0.72995	-0.126296	0.545088	1	0.631642	0.0257799	0.170544	0.523542	0.101716	0.518848	0.0782758	0.819448	0.948747	0.535556	0.075739	0.227076	0.585068	0.0916672	0.398362
trpS	0.16144	0.394842	0.50881	0.0721874	0.624519	1	0.00999223	0.95622	0.984133	-0.0980651	0.641505	0.913075	-0.141079	0.639731	0.897754	0.222459	0.332018	0.550779	-0.204879	0.393696	0.690976
truA	-0.535102	0.0247665	0.0526934	-0.0797738	0.687058	1	0.239406	0.389754	0.673961	0.43611	0.177411	0.640293	0.176111	0.605608	0.867427	-0.220757	0.392603	0.600668	0.275329	0.358964	0.665615
truB	-0.166518	0.524196	0.637303	-0.0803534	0.694995	1	-0.251812	0.396739	0.676976	-0.154592	0.589568	0.889903	-0.198157	0.591036	0.859424	-0.0598102	0.849469	0.920788	0.00454147	0.990221	0.996932
truD	-1.12053	4.16431e-09	3.41933e-08	0.0787969	0.636988	1	-0.288076	0.268057	0.566631	0.1042	0.688811	0.928645	-0.0378171	0.914836	0.97894	-0.434864	0.0585863	0.186973	-0.010501	0.9677	0.991751
trxA	-0.997009	0.000913828	0.00286602	0.045246	0.829129	1	0.268938	0.410887	0.692153	0.202485	0.50818	0.864096	-0.0518786	0.911899	0.97894	0.523396	0.114269	0.296375	-0.160034	0.623417	0.842285
trxB	-4.31089	2.66865e-36	8.89914e-35	1.80145	2.81154e-25	1.09382e-23	3.58094	1.29485e-26	5.28947e-24	4.26961	1.24317e-30	5.97452e-29	0.148867	0.703775	0.92282	0.211294	0.509532	0.702774	0.0837219	0.807783	0.933139
tsf	0.0395683	0.917341	0.951581	-0.538273	0.0806083	0.689613	1.04606	0.0276312	0.181323	0.379397	0.316749	0.771525	0.688631	0.129524	0.512325	-0.268071	0.480337	0.683126	0.629357	0.106624	0.425982
tuf	0.826232	0.0211344	0.0460448	-0.294075	0.298214	1	0.740699	0.122933	0.384007	0.217195	0.595835	0.890553	0.512537	0.232379	0.637093	0.386673	0.248149	0.472861	0.5353	0.176803	0.515267
tupA	0.813808	0.00312429	0.00857999	-0.0506617	0.814178	1	0.439261	0.211771	0.50125	-0.0753943	0.808469	0.972066	-0.538245	0.230588	0.634312	0.671227	0.0156894	0.080618	-0.316945	0.411786	0.704564
tupB	-0.436976	0.0363979	0.0724655	0.0533868	0.759528	1	-0.190766	0.489948	0.739219	0.229005	0.330392	0.777664	-0.856593	0.0919785	0.460494	-0.267339	0.234116	0.456498	-0.364814	0.426451	0.714688
tupC	-0.034682	0.895607	0.939295	0.0967249	0.677051	1	-0.200551	0.549864	0.777903	0.182976	0.554374	0.879465	-0.606385	0.237479	0.645779	-0.267379	0.294522	0.518029	0.0381983	0.943591	0.980659
typA	0.698746	0.0209118	0.0457429	-0.232574	0.323707	1	0.765216	0.0405075	0.223572	0.515567	0.13052	0.56886	0.893918	0.0329345	0.326151	0.0601757	0.845689	0.920011	0.827034	0.0201105	0.193004
tyrA	-0.966371	8.6769e-06	4.40312e-05	-0.0110248	0.949388	1	-0.225545	0.331771	0.625452	-0.196065	0.389864	0.81289	-0.68016	0.0377407	0.350388	-0.258392	0.281452	0.505933	-0.50666	0.0786511	0.365102
tyrS	-0.123481	0.602972	0.71499	0.0468933	0.800811	1	-0.254223	0.347731	0.642752	-0.178865	0.463814	0.851672	-0.106578	0.766789	0.94029	-0.281105	0.267113	0.491387	-0.116949	0.675188	0.875601
ubiA	-0.331831	0.0682343	0.121322	0.11455	0.421044	1	-0.0622139	0.785126	0.902812	-0.0626949	0.749953	0.954476	-0.161195	0.571475	0.852734	0.177982	0.441524	0.647621	-0.250795	0.292532	0.621225
ubiD	-0.0456436	0.819139	0.879995	-0.0141761	0.926693	1	0.0581479	0.79624	0.908559	0.0283342	0.893188	0.994314	0.0760158	0.78659	0.942294	-0.506074	0.0305502	0.12511	0.136106	0.587388	0.82174
ubiE	0.226982	0.275718	0.389052	0.0102411	0.952826	1	-0.670658	0.012087	0.109117	-0.158496	0.549587	0.878085	0.199829	0.521448	0.835908	-0.269354	0.279797	0.505643	0.16226	0.556271	0.800129
ung	0.636253	0.00800664	0.0198827	0.134508	0.467554	1	0.154583	0.562357	0.784501	-0.205778	0.4642	0.851672	0.666701	0.0565258	0.39984	0.421449	0.139173	0.332955	0.256837	0.434221	0.721787
upp	-1.50478	1.18673e-14	1.53898e-13	0.0561577	0.695471	1	-0.160109	0.473509	0.732369	0.159217	0.4308	0.847194	-0.328818	0.340836	0.73237	-0.537888	0.0348112	0.13479	-0.273643	0.320191	0.638818
uppS	0.301932	0.128625	0.206863	0.0666232	0.659234	1	-0.19882	0.379774	0.667953	-0.0359827	0.879714	0.994314	0.234634	0.435816	0.798442	0.0543815	0.813095	0.907287	0.159451	0.529592	0.781719
uvrA	-0.573991	0.00258733	0.00730173	-0.0293987	0.847289	1	0.696254	0.00435195	0.0573474	0.420528	0.0537138	0.378607	0.0821714	0.768886	0.94029	0.208656	0.389176	0.598225	0.058327	0.807379	0.933139
uvrB	-0.259984	0.18532	0.277302	0.0274204	0.864147	1	0.202888	0.365157	0.660029	-0.0776011	0.70584	0.940416	-0.102334	0.730049	0.927632	0.329976	0.138831	0.332624	-0.310005	0.202404	0.550296
uvrC	-1.19826	3.24505e-08	2.35662e-07	0.0100089	0.953431	1	-0.564839	0.060904	0.277981	0.0354685	0.87353	0.994314	-0.409535	0.205251	0.614585	-0.442373	0.0557556	0.181483	-0.313394	0.239683	0.594137
uxaA_1	0.585072	0.0539632	0.100155	-0.111432	0.692253	1	1.04134	0.0158666	0.129555	0.276737	0.465907	0.851672	0.862491	0.132463	0.521551	0.203826	0.522358	0.714254	0.869652	0.0265928	0.222834
uxaA_2	0.183559	0.506297	0.621089	-0.117688	0.680739	1	0.890744	0.0300803	0.187902	-0.0921723	0.785846	0.964085	0.258401	0.532069	0.838381	-0.255175	0.370703	0.584116	0.243574	0.458162	0.74135
valS	0.0133734	0.958103	0.973595	-0.0197686	0.919817	1	-0.0547287	0.872477	0.943164	-0.132359	0.638173	0.913075	-0.0102281	0.990639	0.999174	-0.156208	0.56603	0.751945	-0.12243	0.667611	0.869225
waaC	-0.9836	1.74607e-06	1.03373e-05	0.0344944	0.842437	1	-0.109377	0.687226	0.851066	-0.00312641	0.990151	0.999479	-0.223362	0.471757	0.814748	-0.185505	0.396097	0.604315	-0.320113	0.199527	0.547256
waaD	-0.193199	0.366065	0.481757	0.0114313	0.94619	1	-0.108941	0.643752	0.824165	-0.185439	0.386213	0.81289	-0.0625205	0.85606	0.962037	0.35899	0.153867	0.358658	-0.234474	0.351197	0.663171
waaE	-0.190794	0.366746	0.481757	0.0979757	0.558297	1	-0.106362	0.654447	0.832192	-0.0469434	0.817406	0.976346	0.0964517	0.754723	0.936099	0.0732084	0.766809	0.883476	-0.0877013	0.735343	0.906464
waaF	-0.419801	0.0204765	0.0450318	0.066243	0.649624	1	-0.00962304	0.972466	0.990037	0.0349199	0.867863	0.994314	-0.0938254	0.757806	0.938783	-0.0395669	0.854354	0.921728	-0.116342	0.644302	0.853152
waaV	-0.229222	0.318092	0.432414	-0.117262	0.522634	1	-0.755903	0.00419768	0.056686	-0.332169	0.183125	0.640293	-0.333681	0.340599	0.73237	-0.170184	0.479711	0.683126	-0.198703	0.4984	0.767045
wlaB	-0.0039328	0.982609	0.989813	0.0723496	0.630357	1	-0.508215	0.0615057	0.279009	-0.155921	0.46148	0.851672	-0.0113588	0.979613	0.998797	-0.503278	0.042801	0.154386	-0.137605	0.574135	0.812717
wlaC	0.244241	0.177505	0.269056	0.0414824	0.781221	1	-0.471118	0.0646082	0.283306	-0.140922	0.527627	0.865723	0.101098	0.703086	0.92282	-0.285964	0.229844	0.453547	-0.0262026	0.908825	0.977492
wlaD	-0.0450382	0.810206	0.874983	0.0274982	0.861246	1	-0.616891	0.0350043	0.204275	-0.10309	0.632955	0.91284	0.0911904	0.745423	0.929893	-0.57403	0.0166117	0.0835186	-0.0715483	0.77039	0.923564
wlaE	-0.314131	0.0905278	0.154247	0.0353961	0.812155	1	-0.431289	0.0834225	0.318487	-0.131846	0.529191	0.86643	-0.132862	0.655009	0.899656	-0.306533	0.16354	0.370116	-0.125498	0.598984	0.828748
wlaF	-0.0351934	0.862778	0.913069	0.0981335	0.575425	1	-0.183854	0.474615	0.732369	0.0149373	0.943481	0.994314	0.187163	0.520151	0.835908	-0.331904	0.15183	0.354414	0.0620599	0.795283	0.931311
wlaG	-0.0701487	0.71287	0.800557	0.157325	0.309224	1	-0.110517	0.627678	0.81851	0.0908216	0.664647	0.916048	0.246599	0.395963	0.773316	-0.147874	0.508663	0.70274	0.160617	0.516458	0.776097
wlaH	-0.175606	0.377649	0.492481	0.199519	0.231597	1	-0.101448	0.695922	0.855629	0.0868794	0.727862	0.948919	0.127287	0.666416	0.90147	-0.472271	0.0792256	0.233673	0.0481691	0.850306	0.947749
wlaI	-0.432962	0.0661873	0.118586	0.137074	0.512928	1	-0.152337	0.636423	0.819346	0.188582	0.498448	0.85965	0.192534	0.551052	0.843696	-0.738475	0.0053519	0.0370991	0.131995	0.653564	0.859534
wlaJ	-0.389391	0.114868	0.18826	0.135547	0.523947	1	-0.509899	0.20381	0.494837	0.0182425	0.952093	0.994314	0.21201	0.538752	0.841607	0.0100593	0.976721	0.98699	0.182194	0.551513	0.796902
wlaK	-0.235489	0.319246	0.433204	0.00685017	0.969428	1	-0.319185	0.255378	0.55051	-0.285734	0.252338	0.713152	-0.223515	0.548946	0.843696	0.173024	0.504664	0.70274	-0.421457	0.128403	0.468798
wlaL	-0.37179	0.0661054	0.118569	0.0308956	0.848601	1	-0.340101	0.251096	0.547784	-0.21371	0.338284	0.790397	-0.122398	0.730103	0.927632	-0.0804172	0.747391	0.872312	-0.405654	0.0975143	0.407765
wlaM	-0.0855199	0.636363	0.741139	0.0247802	0.864212	1	-0.343338	0.199223	0.490995	-0.172677	0.441327	0.847556	-0.0382585	0.903434	0.978426	0.0814264	0.720979	0.851213	-0.229544	0.325088	0.641071
xerD	-1.00178	5.28668e-08	3.77224e-07	-0.082869	0.603148	1	-0.662942	0.0099646	0.0957774	-0.0493921	0.825818	0.979235	-0.197215	0.527723	0.8373	-0.456142	0.0272065	0.116376	-0.280038	0.255851	0.601232
xseA	-0.0144661	0.944965	0.964749	0.0499258	0.762992	1	-0.306208	0.239641	0.531307	-0.0151987	0.952531	0.994314	0.0432778	0.87721	0.969702	-0.05488	0.816225	0.907287	0.136452	0.603715	0.832376
yajC	0.442405	0.0163346	0.0371737	-0.0418724	0.785626	1	0.0583273	0.787643	0.903164	0.0716223	0.725734	0.948919	0.489757	0.0769816	0.42931	0.448414	0.0762725	0.227841	0.331979	0.158839	0.50174
znuA	0.24569	0.298351	0.412092	0.0721392	0.687292	1	-0.179431	0.474589	0.732369	-0.0704197	0.768016	0.957968	0.20354	0.530914	0.838381	0.216245	0.423083	0.629769	0.00280177	0.992305	0.997389
zupT	-2.7404	6.3892e-26	1.58181e-24	0.254509	0.112566	0.802469	-0.781678	0.0235879	0.163535	0.149803	0.541415	0.875677	-1.26824	0.00271361	0.0981088	-1.41014	3.71863e-05	0.000732077	-0.525339	0.200082	0.547256
