# Supplementary material for: Refined analysis of the Campylobacter jejuni iron-dependent/independent Fur- and PerR-transcriptomes
Source: BMC Genomics. 2015 Jul 4;16(1):498. doi: 10.1186/s12864-015-1661-7 (PMC4491227; doi:10.1186/s12864-015-1661-7)
Supplement: Additional file 6: Table S5. — Differentially expressed genes under iron-replete conditions. [file 12864_2015_1661_MOESM6_ESM.xlsx]

## Sheet: Sheet1
Supplemental Table 5: Differentially expressed genes under iron-replete conditions
Gene List	Δfur	ΔperR	ΔfurΔperR	Cluster
acs		1.1379		F
ahpC		4.48188	4.38563	H
argB		1.51729	1.21863	E
argC			0.84927	F
argD		1.21316		F
aroE			-0.63768	B
bioB		0.783486		F
birA		-0.781438		C
ceuB	4.57598		5.7171	G
ceuC	3.40496		4.5759	G
ceuD	3.32449		4.50256	G
ceuE	2.83578		3.55209	G
cfbpA	5.72671		4.99678	G
cfbpB	5.06356		4.41613	G
cfbpC	4.6834		4.19229	G
cfrA	8.49188		8.68325	G
cgb	1.71612		1.77392	D
chaN	6.05278		5.89094	G
chuA	9.43528		9.11293	G
chuB	8.08909		7.9449	G
chuC	9.77134		9.62219	G
chuD	7.35153		6.72481	G
chuZ	5.02295		4.49394	G
cj0004c		0.720227		F
cj0005c		1.11902		F
cj0008	1.60926			D
cj0011c	-2.53618	1.27448		A
cj0017c	0.951415	1.99981	2.66152	E
cj0018c	0.950796	1.94578	2.64995	E
cj0021c		0.72253		E
cj0034c		0.961807		F
cj0035c		1.15298		F
cj0044c		0.882572		E
cj0045c		1.01454		E
cj0090			-0.813754	B
cj0100		-0.856372		C
cj0101		-0.727499		C
cj0119		-1.02984		C
cj0123c		0.785019		F
cj0124c		0.816147		F
cj0125c		0.858892		F
cj0145			1.16589	F
cj0170	1.59656			D
cj0171	3.20468			D
cj0172c	1.27805		0.96787	D
cj0176c	5.56781		4.89527	G
cj0182	0.881278		0.982425	D
cj0186c		0.848388		F
cj0200c	-0.691358	0.942966		F
cj0225		1.36395		E
cj0243c	-0.956875			B
cj0250c		0.78492		F
cj0251c		0.752764		F
cj0255c		0.754625		F
cj0358	-0.890261			B
cj0378c		1.51438	2.58278	E
cj0379c		2.49007	3.43882	E
cj0403			-0.815169	B
cj0414		0.76438		F
cj0415	-0.734344	0.675475		F
cj0418c		-0.902579		C
cj0420	1.05253			D
cj0424		0.861953		F
cj0428	-0.775576			B
cj0454c	0.707781			D
cj0550			-0.736648	B
cj0553		0.857619		E
cj0555	0.634126	0.983418	1.10802	F
cj0559	0.854447			D
cj0560	1.24366		1.10507	D
cj0561c			1.09744	F
cj0581		-0.867463		C
cj0598		-1.04862		C
cj0599		-1.00497		C
cj0715	0.670532			C
cj0716	0.674903			C
cj0717		-1.17208		C
cj0719c		-1.00945		C
cj0735		-2.68278		C
cj0771c		0.714211		F
cj0818	6.50443		6.31325	G
cj0819	4.86846		4.75919	G
cj0854c		-1.33651		C
cj0859c		1.1222		E
cj0914c		-0.81258		C
cj0915			1.45711	F
cj0916c		-0.973467		C
cj0947c	0.858018		1.07679	D
cj0948c	0.957342		1.17217	D
cj0949c	1.00833		1.14429	D
cj0967		-1.68058		C
cj0977			-0.749224	B
cj0982c		0.968291		F
cj0987c		1.77851		E
cj1025c		0.810656		E
cj1068	0.823485			D
cj1069	0.881235			D
cj1086c			-0.664518	B
cj1159c		-1.50018		C
cj1169c		2.21968		E
cj1199			1.76731	F
cj1200			1.77791	F
cj1241		1.60543		E
cj1280c		-1.39889		C
cj1295			-1.46686	B
cj1296			-2.66423	B
cj1297		0.726691	-2.49416	B
cj1298			-2.26408	B
cj1326	1.35064		1.5425	D
cj1340c	-0.58791	-1.00711		C
cj1343c		-1.34861		C
cj1344c		-1.60804		C
cj1345c		-1.04251		C
cj1372		0.841736		F
cj1383c	4.56574		2.76241	G
cj1384c	10.2633		8.22917	G
cj1386	1.14347	7.16965	7.74413	H
cj1387c		1.04612	1.30939	F
cj1388		0.932597	1.69547	F
cj1397	1.17599			D
cj1406c		0.811617		F
cj1422c		-1.00021	-0.726633	C
cj1450			-0.900371	B
cj1500		2.30295		E
cj1501		1.75081	1.02952	E
cj1533c			1.24055	F
cj1542		0.768336		F
cj1555c		0.6812		F
cj1582c		0.874454		E
cj1583c		1.28763		E
cj1584c		1.3838		E
cj1587c	3.30024	1.14579	3.34609	G
cj1618c	1.73186		1.3565	D
cj1627c	0.878715			D
cj1650	-0.713152	0.951925		E
cj1658	7.55693	2.18531	7.54547	G
cj1660	5.86742		5.65592	G
cj1661	7.02277	1.59554	6.89361	G
cj1662	6.95972	1.58447	6.93333	G
cj1663	5.66972		5.63019	G
cj1664	5.56975		5.57326	G
cj1665	2.48299		2.4853	G
cj1722c	-0.803547			F
cj1723c	-0.702342			F
cstA			0.653736	F
ctuA	7.58457		7.35918	G
cydA		1.55678		E
cydB		1.62199		E
dnaE	0.679009			D
dnaJ		1.17019	0.859539	F
exbB1	7.2382		7.01681	G
exbB2	8.78838		8.53859	G
exbD1	7.30472		7.2715	G
exbD2	7.82159	1.30072	8.18989	G
fabI			-2.2262	B
feoB	0.876446			D
flaA	-0.979335		-2.2032	B
flaD		1.0991		E
fldA	2.23588			D
flgD		0.983219		E
flgI		0.966458		E
flgJ		0.921581		E
flgM			-0.938874	B
flgS		0.900357		E
fliK		0.929056		E
fliP	2.51527		2.41893	G
fliS			-0.91136	B
fur*	-2.08439		-2.44019	NA*
gapA			-2.4689	B
glnA	2.7061	2.38557		D
gltB	1.92112			D
gltD	1.30629	1.51044		D
glyA			-0.966204	B
hisH1		0.824857		E
hrcA		1.76418		E
hydA2			-2.19883	B
katA	1.66603	8.92017	9.4442	H
ktrA		0.931087		F
leuA		1.48582		E
leuB		1.60658		E
leuC		1.42994		E
maf6		-0.866353		C
maf7		-1.03412		C
metE			1.32811	F
neuB2	0.587883		0.753821	D
omp50		2.16753		E
p19	7.70871	2.32396	7.47138	G
perR*		-2.48347	-3.20382	NA*
pgk			-2.39946	B
pgsA	0.73729			D
prfA	1.37198		1.52087	D
pseB		0.798491		E
pseC		0.814383		E
putP		0.757322		F
rnhB		0.825214	0.903036	F
rrc	-4.86584	1.65155		A
tonB1	4.08413		4.08156	G
tonB2	5.13799		5.0093	G
tonB3	5.53091		5.07676	G
tpiA			-2.19162	B
trmB		-1.07192		C
trpD		0.741249		F
trpE		0.871987		F
trxB	1.80145	3.58094	4.26961	H
Only signficant Log2 fold changes are shown on this table for simplicity
*expected to be differentially expressed due to gene deletion, not included in clustering
