# Supplementary material for: Refined analysis of the Campylobacter jejuni iron-dependent/independent Fur- and PerR-transcriptomes
Source: BMC Genomics. 2015 Jul 4;16(1):498. doi: 10.1186/s12864-015-1661-7 (PMC4491227; doi:10.1186/s12864-015-1661-7)
Supplement: Additional file 7: Table S6. — Differentially expressed genes under iron-limited conditions. [file 12864_2015_1661_MOESM7_ESM.xlsx]

## Sheet: Sheet1
Supplemental Table 6: Differentially expressed genes under iron-limited conditions
Gene List	Δfur	ΔperR	ΔfurΔperR	Cluster
acnB		-0.705875		H
ald2		-0.80228		K
amiA		-0.718563		J
argC			1.17995	C
aroE		-0.890581	-0.752722	K
arsB		-0.963727		J
aspA			-1.34628	K
cadF		1.19616		H
cbpA		0.765118		H
cdtA		0.740504		H
cdtB		0.835409		H
cdtC		0.620448		H
ceuB			1.53821	D
ceuC			1.19052	C
ceuD			1.19435	D
ceuE			0.836524	C
cfa	-1.3062			F
cj0004c		0.819546		H
cj0005c		1.0722		H
cj0011c	1.10382	0.703474	0.961506	D
cj0014c		0.850367		H
cj0015c		0.723133		H
cj0034c		1.05379		G
cj0035c		-0.76501		H
cj0037c		1.7138		G
cj0040	-2.69103	3.34305		E
cj0044c		-1.1812		F
cj0045c		1.42864		G
cj0073c		1.085		D
cj0074c		1.23313		D
cj0075c		1.24799		D
cj0080		1.09199	1.51006	D
cj0091			-0.918489	K
cj0101		0.614081		K
cj0119		-0.966694		B
cj0120		-1.13646		B
cj0121		-0.682291		B
cj0122		-0.663875		H
cj0123c			1.08901	D
cj0124c			0.997047	D
cj0133		-0.768055		J
cj0141c		-0.686174		B
cj0154c			1.27862	D
cj0182		-0.867212		J
cj0186c			1.16104	D
cj0190c		0.794393		B
cj0200c		1.00997	0.86924	D
cj0230c		-0.745201		J
cj0238		0.642536		H
cj0239c		0.864112		H
cj0243c		2.44258		F
cj0250c		0.804436		H
cj0251c		1.16749		H
cj0253		0.719491		H
cj0260c		1.39745		G
cj0265c		1.71917		F
cj0266c		0.967367		J
cj0270		0.9714		H
cj0277		-1.00363		B
cj0323			-1.46025	K
cj0331c			1.17966	D
cj0353c			0.987916	C
cj0358		0.910907		H
cj0364		1.01798		H
cj0391c		1.73181		G
cj0403			-0.837239	K
cj0414		2.63522		E
cj0415		2.01547		G
cj0416		0.826917		F
cj0417		0.639504		F
cj0418c		0.789624		K
cj0423		0.757216		H
cj0428		3.08134		E
cj0449c		0.895772		H
cj0495		0.696309		J
cj0500		-0.842655		J
cj0522		-1.26346		J
cj0523		-1.58286		J
cj0524		-1.11086		K
cj0552		-1.01479		H
cj0560		-1.2669		J
cj0584		-0.813384		J
cj0590		-0.772469		J
cj0598		-1.00677		K
cj0599		-1.29124		J
cj0600		-1.82332		J
cj0602c		-1.1823		K
cj0628		1.64454		D
cj0635		0.862931		B
cj0636		-1.10867		J
cj0647		-0.857469		J
cj0660c		-0.980225		B
cj0717		-0.584111		J
cj0719c			-1.09798	K
cj0728		-0.738475		K
cj0729		-1.30489		K
cj0730		-1.36957		K
cj0736		-1.04414		K
cj0741		-1.09156		K
cj0770c		1.14667		G
cj0771c		1.17054		G
cj0772c		1.23536		G
cj0777		-0.774313		J
cj0814		1.04735		G
cj0834c		0.696113		H
cj0848c		-0.875538		K
cj0849c		-0.704548		K
cj0859c		2.03179		F
cj0890c		0.63966		J
cj0904c		-0.859444		J
cj0947c	1.20293		1.11309	D
cj0948c	1.93804		1.93859	A
cj0949c	2.05691		2.01303	A
cj0959c			1.11385	C
cj0967		1.05647		K
cj0970	-1.70666			K
cj0973		-1.49935		K
cj0977		-0.723008		F
cj0982c		-0.687141		H
cj1025c		1.93083		G
cj1026c		1.96406		G
cj1028c		0.629977		H
cj1034c		0.988036		G
cj1040c		-0.66728		K
cj1062		0.856567		H
cj1068		0.760156		J
cj1069		-0.874616		J
cj1079		-0.978749		J
cj1084c		-0.893952		K
cj1110c		0.813833		H
cj1112c		0.728413		H
cj1153		1.59005		D
cj1158c		-1.15724		K
cj1159c		-1.36637		J
cj1168c		-0.697937		J
cj1174		-0.723551		J
cj1224		1.56753		G
cj1225		1.38072		G
cj1226c		-1.02136		K
cj1240c		0.916895		H
cj1242	-1.72066	2.93578		E
cj1245c		-0.901379		K
cj1251		-0.837713		J
cj1252		-1.23541		B
cj1254		-1.01192		B
cj1258		0.816619		H
cj1275c		-0.837804		J
cj1276c		0.65731		J
cj1279c		-0.839445		K
cj1280c		-0.996551		K
cj1285c		-0.710111		J
cj1295	-1.39462		-0.964144	F
cj1296	-2.57721		-1.77975	I
cj1297	-2.32311		-1.48309	I
cj1298	-1.60083			K
cj1325			0.929091	C
cj1326	1.10553		1.3541	D
cj1340c		-1.90474		J
cj1343c		-2.53364		J
cj1344c		-2.68548		J
cj1345c		-1.46745		J
cj1356c	4.49953	1.17709	4.43362	A
cj1386	1.65719	2.52005	2.19135	D
cj1387c		1.79958	1.13306	D
cj1388		1.1742	1.30775	D
cj1422c		-0.945727		K
cj1450		1.4639		F
cj1459		0.77357		H
flgJ	-2.1485	2.84755		E
cj1465		1.43995		F
cj1467		0.932673		H
cj1477c		0.666245		H
cj1493c		-0.732441		J
cj1500		0.794742	1.25533	D
cj1501		0.640755	1.10026	D
cj1506c		1.20729		G
cj1513c		1.05199		H
cj1514c		0.928296		H
cj1520		-1.24644		K
cj1541		0.953245		H
cj1542		0.719453		H
cj1546		0.673598		H
cj1555c		0.640115		H
cj1584c		0.993489		H
cj1585c		-0.876418		H
cj1587c		0.789026		H
cj1588c		1.00881		H
cj1608		0.751606		H
cj1621		-0.795031		H
cj1631c		1.42808		G
cj1632c		1.98823		F
cj1633			1.10022	D
cj1650		2.88323		E
cj1656c		1.64756		G
cj1668c		0.8228		H
cj1714	1.62415			D
cj1721c		0.67814		H
cj1728c	-2.19556	1.96412		E
clpX		-0.747242		B
cmeC		-0.608667		J
crcB		-1.11542		J
ctsE		-0.881843		B
cydA			1.22055	D
cydB			1.08879	D
cynT		0.900423		H
dcuB			-0.911739	K
def		-0.756586		J
dprA		-1.02308		B
dsbD		-0.958107	-0.795482	K
exbB3		-0.841439		B
exbD1		-0.799905		J
exbD3		-1.07955		B
fabI			-1.72916	I
fdhA		1.06971		H
fdhB		0.964821		H
fdhC		1.01269		H
fdxA	4.69861	1.11004	4.51174	A
feoB			-0.877958	K
flaA		-1.10631	-1.75963	I
flaB		1.80067	1.76088	D
flaD	-1.28212	2.4792		F
flaG		1.44691		G
flgB		2.02937		F
flgD	-2.3469	3.08671		E
flgE1	-2.2637	2.49127		E
flgE2	-2.2777	2.74293		E
flgG		1.82562		F
flgG2	-1.13304	3.06085		E
flgH	-1.50673	3.06179		E
flgI	-2.08571	3.2413		E
flgK	-1.35313	2.2664		F
flgM		-1.23171	-0.835181	F
flgS		1.08352		G
fliD		1.19098		G
fliK	-2.52043	2.63503		E
fliL		0.981295		H
fliR		-1.09538		B
fliS		0.668417		F
frdC		0.973863		H
fur*	-2.50089		-2.52973	NA*
gapA			-2.18145	I
glnP		1.13043		J
glpT_		-1.05296		K
gltA		1.19683		D
gpsA		-0.682732		J
hddC		-0.846671		J
hemD		-0.948468		J
hemH		-0.732071		B
hspR		0.688132		H
htrA			-1.35997	K
hydA		1.15661		G
hydA2			-1.69151	I
hydB		0.835034		H
iamB			0.975122	B
ilvD		1.48735		D
infA		0.814898		H
katA		2.41992	2.0616	D
kdpB		-1.13146		K
kdpD_		0.609278		K
ktrA			1.10958	C
ldh		0.805155		H
leuA		1.62687		D
leuB		1.32558		G
leuC		0.890043		H
livF		-0.798007		J
livG		-0.737295		J
livM		-0.71112		J
lpxA		0.771064		B
lpxD		-0.753841		K
maf6		-1.91532		J
maf7		-2.1212		J
mapA		0.810348		H
metA		1.01687		H
metC_1		-0.686323		J
metC_2		-1.26434		J
metY		1.62457		G
mfd		-0.946763		K
mnmC		-1.01583		B
moaC		-0.9114		H
moeB		0.678205		H
mrp		0.630515		H
mutS		-0.610818		J
napB		-0.793908		H
napG		-0.768908		H
napH		0.727097		H
ndk			1.20678	D
nrfA		1.25019		G
nrfH		1.3544		G
oorA		0.89541		H
oorB		0.810664		H
oorC		0.748085		H
oorD		0.867546		H
panD		0.866719		K
perR*		-5.12416	-6.04283	NA*
petA		1.44955		D
petB		1.24058		D
petC		1.14897		D
pgk			-1.93937	I
pnp		-0.594735		B
porA		0.958402		H
pseB		1.81359		G
pseC		1.36042		G
pth			1.10379	C
purH			1.19523	D
purL			1.22471	D
ribF		-1.019		J
rnpA			0.938989	C
rplM			1.18588	D
rpmB	1.26422		1.21593	D
rpmE			1.21648	D
rpmF			1.11639	D
rpmH			0.946656	C
rpmJ			1.0826	D
rrc	4.48716	3.3123	4.37826	A
smpB		-0.839062		K
sodB		0.963904		H
tal			0.859282	C
thiE		-0.890176		K
thiG		-0.826806		H
tlyA		-0.951346		J
tonB1		1.48244		J
tonB3			-1.0065	K
tpiA			-1.72003	I
trmB		-1.18905		K
trmE			1.20153	D
trpD		1.22179		D
trpE		1.92076	1.15107	D
wlaI		-0.854669		J
zupT		-1.41014		K
Only signficant Log2 fold changes are shown on this table for simplicity
*expected to be differentially expressed due to gene deletion, not included in clustering
