# Supplementary material for: Refined analysis of the Campylobacter jejuni iron-dependent/independent Fur- and PerR-transcriptomes
Source: BMC Genomics. 2015 Jul 4;16(1):498. doi: 10.1186/s12864-015-1661-7 (PMC4491227; doi:10.1186/s12864-015-1661-7)
Supplement: Additional file 10: Table S7. — Comparison between iron regulon in this study as compared to previous publications. [file 12864_2015_1661_MOESM10_ESM.xlsx]

## Sheet: Sheet1
\
This Study vs Palyada et al 2004					This Study vs Butcher et al 2013
Gene List	Log2(FC) Current	Log2(FC) Palyada et al 2004			Gene List	Log2(FC) Current	Log2(FC) Butcher et al 2013
aas	0.704	0.257			aas	0.704	0.291*
ackA	-1.12	-0.20			ackA	-1.12	-0.43*
acnB	-2.02	-0.24			acnB	-2.02	-0.54*
acs	0.089*	1.023			ahpC	5.245	2.916
ahpC	5.245	4.526			ald1	1.023	NA
ald1	1.023	-0.99			ald2	1.452	NA
ald2	1.452	-0.86			argB	1.137	-0.04*
argB	1.137	0.038			argD	0.970	0.187*
argC	0.335*	1.136			aroQ	-0.73	-0.43*
argD	0.97	0.719			asd	-0.63	-1.28
aroC	0.451*	5.263			aspA	-1.74	0.138*
aroQ	-0.73	0.023			aspB	-0.92	-0.51*
asd	-0.63	-0.08			atpB	-0.71	0.107*
aspA	-1.74	0.539			atpC	-0.62	0.336*
aspB	-0.92	-0.12			atpE	-1.35	0.101*
atpB	-0.71	0.087			bioA	1.250	0.555*
atpC	-0.62	-0.42			bioC	0.671	-2.25*
atpE	-1.35	0.152			cadF	-0.72	-0.03*
bioA	1.25	0.649			carA	0.933	-0.59*
bioC	0.671	1.283			cca	0.835	-0.51*
BirA	0.497*	-1.26			ccoN	-2.22	-0.17*
cadF	-0.72	-0.09			ccoO	-2.36	-0.11*
carA	0.933	1.072			ccoP	-2.30	-0.25*
cbpA	0.255*	1.215			ccoQ	-2.42	-1.10
cca	0.835	0.045			cdsA	0.603	-0.17*
ccoN	-2.22	-0.35			cdtB	-0.79	-0.70*
ccoO	-2.36	-0.32			cdtC	-0.72	-0.85*
ccoP	-2.3	-1.08			ceuB	4.308	35.69
ccoQ	-2.42	-0.97			ceuC	3.446	1.175*
cdsA	0.603	0.369			ceuD	3.249	2.747
cdtB	-0.79	-0.17			ceuE	2.526	2.059
cdtC	-0.72	-0.46			cfa	2.632	1.000*
ceuB	4.308	1.992*			cfbpA	4.990	3.287
ceuC	3.446	3.112*			cfbpB	4.100	3.307
ceuD	3.249	1.684			cfbpC	3.392	2.098
ceuE	2.526	1.586			cfrA	8.417	8.707
cfa	2.632	0.991			cgb	2.832	0.819*
cfbpA	4.99	5.740			chaN	6.826	7.100
cfbpB	4.1	2.029			cheA	-0.76	0.347*
cfbpC	3.392	1.464			cheW	-0.92	0.264*
cfrA	8.417	8.336			chuA	8.940	11.94
cft	0.142*	1.021			chuB	7.580	5.799
cgb	2.832	0.698			chuC	9.370	7.968
chaN	6.826	3.528			chuD	6.500	8.050
cheA	-0.76	-0.41			chuZ	4.675	4.438
cheW	-0.92	-0.55			cj0008	-1.19	-0.96*
chuA	8.94	7.079			cj0011c	-2.72	-1.57
chuB	7.58	7.077			cj0014c	-1.26	-0.48*
chuC	9.37	7.989			cj0015c	-0.69	-0.02*
chuD	6.5	8.075			cj0017c	1.403	1.658
chuZ	4.675	4.382			cj0018c	1.315	2.101
cj0008	-1.19	-1.04			cj0021c	-2.40	-0.79*
cj0011c	-2.72	-3.02			cj0025c	4.541	1.343
cj0014c	-1.26	-0.68			cj0034c	1.052	0.162*
cj0015c	-0.69	-0.60			cj0035c	1.679	0.343*
cj0017c	1.403	1.556			cj0037c	-1.25	-2.08
cj0018c	1.315	1.939			cj0040	-2.65	-3.67*
cj0021c	-2.4	-1.28			cj0057	0.810	-0.29*
cj0025c	4.541	1.116*			cj0069	-0.76	-0.11*
cj0034c	1.052	0.287			cj0073c	-4.89	-1.52
cj0035c	1.679	0.954			cj0074c	-5.08	-0.84*
cj0037c	-1.25	-1.25			cj0075c	-4.87	-0.43*
cj0040	-2.65	-0.97			cj0085c	-0.70	-0.85*
cj0054c	0.397*	1.091			cj0089	-1.46	-0.55*
cj0057	0.81	1.141			cj0090	-1.17	-0.13*
cj0069	-0.76	0.717			cj0091	-0.65	0.875*
cj0070c	-0.46*	1.078			cj0092	-1.05	0.039*
cj0073c	-4.89	-3.68			cj0093	-1.11	0.299*
cj0074c	-5.08	-3.15			cj0100	0.687	-0.28*
cj0075c	-4.87	-1.78			cj0101	0.766	-2.16*
cj0085c	-0.7	0.034			cj0114	-0.84	-0.64*
cj0089	-1.46	-0.72			cj0118	-0.94	-0.26*
cj0090	-1.17	-1.04			cj0119	-0.75	-1.27*
cj0091	-0.65	-0.31			cj0121	-0.90	-0.24*
cj0092	-1.05	-0.37			cj0145	0.872	-0.00*
cj0093	-1.11	-0.61			cj0154c	-0.88	-0.27*
cj0100	0.687	-0.00			cj0156c	-0.71	-1.26*
cj0101	0.766	-0.24			cj0168c	2.478	0.988*
cj0114	-0.84	-1.01			cj0176c	4.962	3.140
cj0118	-0.94	-0.75			cj0182	1.518	0.749*
cj0119	-0.75	-1.43*			cj0198c	-0.61	-0.94*
cj0121	-0.9	NA			cj0200c	-0.60	0.006*
cj0140	0.185*	1.632			cj0201c	1.127	0*
cj0145	0.872	-1.08			cj0203	0.966	0.087*
cj0154c	-0.88	-0.46			cj0225	0.947	-0.42*
cj0156c	-0.71	NA			cj0239c	1.826	0.407*
cj0157c	-0.47*	-1.21			cj0240c	2.651	1.032*
cj0168c	2.478	NA			cj0241c	2.206	-1.27*
cj0176c	4.962	NA			cj0243c	-2.29	-32.5*
cj0182	1.518	0.949			cj0247c	3.199	-1.28*
cj0198c	-0.61	-0.11			cj0250c	-0.64	-0.06*
cj0200c	-0.6	-0.37			cj0251c	-1.07	0.782*
cj0201c	1.127	-0.24			cj0264c	1.561	0.283*
cj0203	0.966	1.669			cj0265c	1.575	0.418*
cj0225	0.947	NA			cj0294	0.668	-0.44*
cj0236c	0.585*	1.597			cj0295	0.680	-0.88*
cj0239c	1.826	2.081			cj0299	0.898	0.079*
cj0240c	2.651	2.409			cj0323	1.344	-1.75
cj0241c	2.206	1.377			cj0331c	-1.66	-1.20*
cj0243c	-2.29	0.411			cj0339	0.938	0.093*
cj0247c	3.199	NA			cj0340	0.606	0.347*
cj0250c	-0.64	0.111			cj0343c	2.781	1.186*
cj0251c	-1.07	0.003			cj0350	-1.11	-0.72*
cj0256	0.519*	-1.49			cj0355c	-0.69	-0.30*
cj0264c	1.561	0.108			cj0357c	-0.66	-0.20*
cj0265c	1.575	0.838			cj0358	-6.94	-0.44*
cj0294	0.668	-0.06			cj0369c	-0.82	-0.41*
cj0295	0.68	NA			cj0372	-0.61	-0.02*
cj0299	0.898	0.017			cj0373	-0.73	0.220*
cj0323	1.344	0.639			cj0374	-0.66	-0.21*
cj0331c	-1.66	-0.72			cj0375	-0.68	0.142*
cj0339	0.938	1.017			cj0376	-0.77	-0.26*
cj0340	0.606	-0.20			cj0378c	3.760	1.659
cj0343c	2.781	2.177			cj0379c	4.669	1.957
cj0350	-1.11	-0.31			cj0385c	0.881	0.463*
cj0355c	-0.69	0.021			cj0391c	-2.12	-0.90*
cj0356c	0.521*	-1.84			cj0399	0.605	-0.68*
cj0357c	-0.66	-0.35			cj0411	-1.04	-0.43*
cj0358	-6.94	-2.44			cj0412	-0.86	-1.29
cj0362	-0.51*	-1.28			cj0413	-1.51	-0.73*
cj0369c	-0.82	0.058			cj0414	1.226	-0.94*
cj0372	-0.61	-0.40			cj0415	1.266	-0.95*
cj0373	-0.73	-0.62			cj0418c	0.983	0.750*
cj0374	-0.66	-0.29			cj0420	1.721	-1.49*
cj0375	-0.68	-0.74			cj0421c	1.317	0*
cj0376	-0.77	-0.76			cj0423	0.743	1.252*
cj0378c	3.76	0.871			cj0424	0.926	0.758*
cj0379c	4.669	0.386			cj0425	1.060	-0.13*
cj0385c	0.881	0.932			cj0426	-0.80	-0.29*
cj0391c	-2.12	-0.29			cj0427	-1.76	-1.01*
cj0399	0.605	0.752			cj0428	-2.99	-0.87*
cj0411	-1.04	-0.65			cj0448c	-2.04	-0.42*
cj0412	-0.86	-1.14			cj0449c	-2.15	-0.48*
cj0413	-1.51	-1.23			cj0454c	1.061	-0.22*
cj0414	1.226	1.206			cj0461c	0.596	-0.88*
cj0415	1.266	1.039			cj0466	1.325	-29.5*
cj0418c	0.983	-0.01			cj0467	1.138	-0.25*
cj0420	1.721	1.825			cj0468	1.140	0.747*
cj0421c	1.317	NA			cj0481	-0.90	-0.31*
cj0423	0.743	-0.03			cj0485	1.165	-1.02*
cj0424	0.926	-0.27			cj0486	1.054	0.575*
cj0425	1.06	-0.04			cj0487	1.116	0.030*
cj0426	-0.8	-0.19			cj0488	1.051	-0.01*
cj0427	-1.76	-0.82			cj0510c	-1.28	-0.40*
cj0428	-2.99	-1.18			cj0529c	0.897	-1.25*
cj0448c	-2.04	-0.78			cj0540	0.736	-0.50*
cj0449c	-2.15	-0.86			cj0541	0.711	0.184*
cj0454c	1.061	0.550			cj0550	-0.99	-2.03*
cj0461c	0.596	0.252			cj0552	-1.86	-0.57*
cj0466	1.325	0.712			cj0553	-1.80	-0.67*
cj0467	1.138	0.577			cj0554	-1.62	-1.29*
cj0468	1.14	-0.25			cj0555	1.474	-0.16*
cj0481	-0.9	-1.37			cj0556	0.892	-1.27*
cj0484	0.328*	-1.28			cj0559	1.385	-0.01*
cj0485	1.165	-0.38			cj0560	2.513	0.157*
cj0486	1.054	-0.98			cj0561c	-1.31	-1.48*
cj0487	1.116	-0.80			cj0564	1.567	-0.37*
cj0488	1.051	-1.27			cj0566	2.077	-2.90*
cj0510c	-1.28	-0.48			cj0567	2.108	0*
cj0529c	0.897	-1.83			cj0568	1.924	-28.5*
cj0540	0.736	0.472			cj0569	1.293	-0.34*
cj0541	0.711	0.094			cj0570	1.722	-1.68*
cj0550	-0.99	-0.88			cj0579c	0.844	0.331*
cj0552	-1.86	-0.15			cj0590	0.889	3.452*
cj0553	-1.8	-0.65			cj0591c	0.757	-0.65*
cj0554	-1.62	0.520			cj0592c	0.759	-0.06*
cj0555	1.474	1.471			cj0601c	-1.34	-0.10*
cj0556	0.892	0.309			cj0602c	-0.61	0.004*
cj0559	1.385	1.145			cj0604	-0.78	-0.49*
cj0560	2.513	-0.22			cj0609c	0.888	-0.13*
cj0561c	-1.31	-0.49			cj0610c	0.892	-0.53*
cj0564	1.567	-0.05			cj0611c	0.714	0.121*
cj0566	2.077	NA			cj0619	0.911	0.503*
cj0567	2.108	NA			cj0620	0.599	-0.67*
cj0568	1.924	0.022			cj0628	-0.88	-0.22*
cj0569	1.293	0.088			cj0630c	0.995	-0.17*
cj0570	1.722	0.315			cj0631c	1.132	-0.27*
cj0579c	0.844	-0.03			cj0633	-0.89	-0.64*
cj0590	0.889	-0.64			cj0636	0.774	0.304*
cj0591c	0.757	NA			cj0653c	0.978	-0.19*
cj0592c	0.759	-0.25			cj0659c	-1.04	-1.27*
cj0601c	-1.34	-0.32			cj0685c	0.925	-0.37*
cj0602c	-0.61	-0.68			cj0692c	0.709	-0.64*
cj0604	-0.78	-0.94			cj0721c	0.749	-0.21*
cj0607	-0.08	-1.21			cj0722c	1.446	-0.93*
cj0609c	0.888	0.056			cj0723c	1.398	-0.24*
cj0610c	0.892	0.424			cj0724	0.774	-0.40*
cj0611c	0.714	0.819			cj0727	2.131	1.640
cj0619	0.911	0.041			cj0728	2.399	0.499*
cj0620	0.599	0.109			cj0729	2.609	0.055*
cj0628	-0.88	1.097			cj0730	2.982	-30.1*
cj0630c	0.995	0.151			cj0731	2.417	0.303*
cj0631c	1.132	-1.04			cj0732	1.859	2.240*
cj0633	-0.89	-1.78			cj0733	1.581	-0.27*
cj0636	0.774	NA			cj0735	-4.28	-0.19*
cj0653c	0.978	0.718			cj0737	1.000	0.774*
cj0659c	-1.04	NA			cj0738	1.178	0.594*
cj0685c	0.925	-1.03*			cj0739	1.423	-0.51*
cj0692c	0.709	NA			cj0740	1.579	-0.27*
cj0719c	0*	-1.17			cj0741	2.482	1.068*
cj0721c	0.749	0.378			cj0747	1.312	-28.5*
cj0722c	1.446	1.569			cj0748	1.404	-1.96*
cj0723c	1.398	1.501			cj0768c	0.975	0.249*
cj0724	0.774	0.004			cj0796c	0.956	-0.29*
cj0727	2.131	0.211			cj0797c	0.725	0.657*
cj0728	2.399	0.268			cj0801	0.621	-0.83*
cj0729	2.609	-0.17			cj0815	2.072	0*
cj0730	2.982	0.117			cj0816	3.752	0*
cj0731	2.417	-0.81			cj0818	6.275	4.341
cj0732	1.859	NA			cj0819	4.519	2.925*
cj0733	1.581	-0.67			cj0829c	1.221	-1.45*
cj0735	-4.28	-1.37			cj0830	0.989	-1.67*
cj0737	1	-0.59			cj0832c	-1.48	-0.71*
cj0738	1.178	NA			cj0833c	-2.26	-1.12
cj0739	1.423	-0.12			cj0834c	-2.42	-1.03*
cj0740	1.579	NA			cj0846	0.888	0.146*
cj0741	2.482	0.486			cj0848c	0.855	-0.23*
cj0747	1.312	NA			cj0849c	0.637	-0.70*
cj0748	1.404	NA			cj0852c	-1.14	-0.11*
cj0768c	0.975	0.170			cj0854c	-1.03	-0.40*
cj0796c	0.956	0.290			cj0859c	-0.92	-2.99*
cj0797c	0.725	NA			cj0864	-1.56	-0.81*
cj0801	0.621	0.476			cj0873c	0.621	0.379*
cj0815	2.072	-0.03			cj0874c	0.999	1.058*
cj0816	3.752	NA			cj0876c	0.927	-0.17*
cj0818	6.275	2.058			cj0877c	1.934	0*
cj0819	4.519	NA			cj0878	-0.86	-31.1*
cj0829c	1.221	NA			cj0892c	-0.78	0.039*
cj0830	0.989	0.552			cj0901	0.920	0.063*
cj0832c	-1.48	-1.50			cj0903c	-3.64	-0.76*
cj0833c	-2.26	-1.67			cj0906c	0.685	0.103*
cj0834c	-2.42	-1.77			cj0909	-2.02	-1.29*
cj0846	0.888	0.099			cj0910	-1.91	-1.74*
cj0848c	0.855	NA			cj0914c	1.252	-0.17*
cj0849c	0.637	NA			cj0915	2.346	1.364
cj0852c	-1.14	-1.01			cj0916c	0.683	-1.43
cj0854c	-1.03	-0.52			cj0919c	-1.83	-1.48*
cj0859c	-0.92	-0.07			cj0920c	-2.42	-0.61*
cj0864	-1.56	-0.18			cj0934c	-1.39	0.169*
cj0873c	0.621	0.370			cj0935c	-2.18	-0.42*
cj0874c	0.999	0.428			cj0937	1.040	-0.18*
cj0876c	0.927	0.421			cj0945c	0.664	-0.22*
cj0877c	1.934	NA			cj0946	1.622	-0.45*
cj0878	-0.86	NA			cj0948c	-0.67	-1.27*
cj0892c	-0.78	-1.18			cj0949c	-1.07	-1.28*
cj0901	0.92	0.938			cj0952c	-1.23	-0.04*
cj0903c	-3.64	-1.15			cj0954c	-0.66	0.485*
cj0906c	0.685	1.098			cj0957c	-0.99	-0.21*
cj0909	-2.02	-1.80			cj0958c	-1.12	-0.25*
cj0910	-1.91	-1.67			cj0959c	-1.15	-1.25*
cj0911	0.327*	-1.32			cj0962	0.741	-0.76*
cj0914c	1.252	0.836			cj0963	0.869	-1.45*
cj0915	2.346	1.942			cj0968	1.982	-28.5*
cj0916c	0.683	NA			cj0970	3.598	0*
cj0919c	-1.83	-1.02			cj0971	3.054	0*
cj0920c	-2.42	-1.48			cj0972	2.295	0*
cj0934c	-1.39	0.098			cj0973	3.914	0*
cj0935c	-2.18	-0.03			cj0974	2.860	0*
cj0937	1.04	0.144			cj0975	3.135	0.969*
cj0945c	0.664	-0.28			cj0977	-0.76	-1.52*
cj0946	1.622	2.878			cj0986c	0.916	-3.40*
cj0948c	-0.67	-2.24			cj0987c	-1.05	-0.73*
cj0949c	-1.07	-1.25			cj0988c	-1.04	0*
cj0952c	-1.23	0.031			cj0989	-0.93	0*
cj0954c	-0.66	-0.21			cj0997	0.774	0.534*
cj0957c	-0.99	-0.27			cj0998c	0.786	-0.40*
cj0958c	-1.12	-0.08			cj0999c	0.866	-0.49*
cj0959c	-1.15	0.095			cj1011	0.741	-1.45*
cj0962	0.741	1.543			cj1025c	-1.01	-0.91*
cj0963	0.869	0.700			cj1026c	-1.40	-1.26*
cj0968	1.982	NA			cj1028c	-0.90	-0.36*
cj0970	3.598	NA			fedC	-0.92	-4.29*
cj0971	3.054	-0.42			cj1040c	0.662	-0.20*
cj0972	2.295	NA			cj1041c	0.823	-0.10*
cj0973	3.914	0.042			cj1049c	0.756	0.138*
cj0974	2.86	NA			cj1050c	0.915	-0.06*
cj0975	3.135	NA			cj1060c	-0.62	-0.44*
cj0977	-0.76	-1.21			cj1068	0.987	-0.06*
cj0982c	-0.43*	1.289			cj1069	0.991	0.322*
cj0983	-0.46*	1.313			cj1075	-0.88	-0.78*
cj0984	0.18*	1.303			cj1106	0.783	-0.35*
cj0986c	0.916	0.997			cj1113	0.786	0.100*
cj0987c	-1.05	0.318			cj1115c	0.614	-0.24*
cj0988c	-1.04	NA			cj1153	-2.37	-1.02*
cj0989	-0.93	NA			cj1158c	1.115	-0.27*
cj0997	0.774	0.954			cj1159c	1.251	29.32*
cj0998c	0.786	1.370			cj1160c	0.838	29.32*
cj0999c	0.866	1.272			cj1161c	1.496	0.354*
cj1000	0.572*	1.357			cj1162c	1.150	-1.10*
cj1011	0.741	0.268			cj1163c	1.338	0.460*
cj1025c	-1.01	-0.20			cj1164c	-0.95	-0.02*
cj1026c	-1.4	-0.15			cj1169c	1.568	1.462
cj1028c	-0.9	-0.70			cj1173	1.802	0.404*
cj1034c	-0.92	-0.61			cj1174	1.443	-0.70*
cj1040c	0.662	-0.98			cj1189c	1.846	-0.47*
cj1041c	0.823	0.019			cj1190c	1.842	0.176*
cj1049c	0.756	0.358			cj1191c	-1.17	-2.40
cj1050c	0.915	0.709			cj1193c	0.611	-1.60*
cj1060c	-0.62	NA			cj1199	0.742	0.019*
cj1068	0.987	-0.68			cj1208	-0.76	-0.34*
cj1069	0.991	-1.35			cj1217c	0.651	1.325*
cj1075	-0.88	-0.61			cj1224	-0.99	-0.93*
cj1079	-0.06*	-1.01			cj1225	-0.74	-1.14*
cj1083c	-0.43*	-1.09			cj1226c	0.693	-0.74*
cj1084c	0.109*	-1.15			cj1237c	0.750	-0.04*
cj1086c	-0.3*	-1.22			cj1241	1.141	0.494*
cj1095	0.229*	1.010			cj1242	-2.27	-2.27*
cj1106	0.783	-0.20			cj1245c	1.272	0.588*
cj1113	0.786	0.458			cj1251	0.613	-0.03*
cj1115c	0.614	0.556			cj1254	-0.93	-1.79
cj1132c	0.207*	1.025			cj1257c	0.590	0.319*
cj1153	-2.37	-0.09			cj1276c	0.713	0.721*
cj1158c	1.115	0.089			cj1285c	1.382	-0.04*
cj1159c	1.251	NA			cj1287c	1.525	0.638*
cj1160c	0.838	NA			cj1295	-0.76	-0.68*
cj1161c	1.496	0.660			cj1296	-0.97	-1.43*
cj1162c	1.15	0.746			cj1297	-1.09	-2.64*
cj1163c	1.338	1.249			cj1319	0.595	0.168*
cj1164c	-0.95	0.176			cj1325	-0.78	0.734*
cj1165c	-0.1*	-1.21			cj1343c	1.000	0.568*
cj1169c	1.568	1.166			cj1344c	1.126	-0.34*
cj1173	1.802	0.487			cj1345c	1.143	0.114*
cj1174	1.443	-0.60			cj1348c	0.651	-0.04*
cj1189c	1.846	2.214			cj1349c	0.681	-3.06
cj1190c	1.842	1.736			cj1356c	-4.83	-0.95*
cj1191c	-1.17	0.114			cj1367c	0.687	0.221*
cj1193c	0.611	0.420			cj1372	-0.74	-2.35*
cj1199	0.742	-0.32			cj1374c	0.687	-0.04*
cj1208	-0.76	0.182			cj1383c	3.532	37.46
cj1217c	0.651	0.333			cj1384c	8.990	36.88
cj1224	-0.99	-0.46			cj1386	5.875	5.514
cj1225	-0.74	NA			cj1388	-0.81	-0.65*
cj1226c	0.693	0.244			cj1394	1.644	0.329*
cj1237c	0.75	0.861			cj1397	1.335	-0.07*
cj1241	1.141	0.316			cj1404	0.639	-0.25*
cj1242	-2.27	-1.18			cj1405	0.630	-0.06*
cj1245c	1.272	NA			cj1407c	0.739	0.064*
cj1251	0.613	-0.11			cj1430c	-0.87	-0.20*
cj1254	-0.93	NA			cj1431c	-0.67	-0.88*
cj1257c	0.59	-0.50			cj1450	-1.03	-2.15
cj1276c	0.713	-0.13			cj1463	-2.35	-3.35
cj1285c	1.382	0.516			cj1465	-1.01	-2.01*
cj1287c	1.525	1.183			cj1467	-1.54	-1.50*
cj1295	-0.76	na			cj1468	-0.96	-1.13*
cj1296	-0.97	-0.34			cj1476c	-0.74	-0.51*
cj1297	-1.09	-1.33			cj1477c	-0.95	-0.34*
cj1302	0.188*	-1.17			cj1484c	-2.21	-0.78*
cj1319	0.595	-0.06			cj1485c	-2.19	-0.71*
cj1321	0.223*	-1.34			cj1486c	-2.24	-0.66*
cj1325	-0.78	-0.18			cj1495c	0.969	0.207*
cj1340c	-0.01*	-1.39			cj1501	-0.80	-1.06
cj1343c	1	na			cj1505c	0.594	-0.29*
cj1344c	1.126	-0.22			cca	-0.78	-0.51*
cj1345c	1.143	-0.34			fdhM	0.894	-1.01*
cj1348c	0.651	0.338			cj1516	1.180	0.376*
cj1349c	0.681	-0.61			cj1520	1.185	29.31*
cj1356c	-4.83	-3.36			cj1523c	-0.76	-0.46*
cj1367c	0.687	0.486			cj1532	1.054	0.126*
cj1372	-0.74	NA			cj1533c	0.814	-0.31*
cj1374c	0.687	NA			cj1534c	0.757	0.164*
cj1377c	-0.31*	2.038			cj1541	-1.86	-0.48*
cj1381	0.244*	-1.42			cj1542	-1.36	-1.62
cj1383c	3.532	8.360			cj1543	-0.63	-0.82*
cj1384c	8.99	3.888			cj1544c	1.154	-0.12*
cj1386	5.875	3.825			cj1545c	1.204	0.470*
cj1388	-0.81	-0.56			cj1548c	0.677	0.310*
cj1389	na*	-1.39			cj1555c	-0.79	-0.37*
cj1394	1.644	0.266			cj1556	-0.85	-5.22*
cj1397	1.335	-0.58			cj1561	1.076	-1.28*
cj1404	0.639	0.443			cj1574c	-0.67	-1.57*
cj1405	0.63	-0.27			cj1575c	-0.60	-0.08*
cj1407c	0.739	0.616			cj1582c	-0.86	-2.59*
cj1430c	-0.87	-1.11			cj1583c	-1.24	-0.89*
cj1431c	-0.67	-0.63			cj1584c	-1.43	-0.23*
cj1436c	-0.1*	-1.44			cj1587c	2.759	1.620
cj1450	-1.03	-0.79			cj1618c	1.670	-0.46*
cj1465	-1.01	-1.38			cj1621	-0.70	-3.06*
cj1467	-1.54	-1.12			cj1623	-0.68	-0.61*
cj1468	-0.96	-1.14			cj1627c	1.387	0.108*
cj1476c	-0.74	-0.54			cj1631c	-0.71	-2.18*
cj1477c	-0.95	-1.56			cj1632c	-1.19	0*
cj1482c	-0.33*	-1.92			cj1633	-0.94	-0.42*
cj1483c	-0.45*	-1.28			cj1637c	0.677	-0.24*
cj1484c	-2.21	-1.79			cj1649	-0.80	-28.5*
cj1485c	-2.19	-1.11			cj1650	-2.36	-3.85*
cj1486c	-2.24	-0.76			cj1656c	-2.69	-1.02*
cj1495c	0.969	1.039			cj1658	8.259	4.989
cj1500	-0.3*	1.378			cj1660	6.013	3.167
cj1501	-0.8	-1.02*			cj1661	7.145	3.819
cj1505c	0.594	-0.16			cj1662	6.979	3.837
cj1506c	-0.78	0.105			cj1663	5.720	3.484
cj1514c	0.894	0.546			cj1664	5.443	3.098
cj1516	1.18	0.919			cj1665	2.291	0.655*
cj1520	1.185	NA			cj1668c	0.993	-2.43*
cj1523c	-0.76	-0.32			cj1677	1.547	-0.57*
cj1532	1.054	0.677			cj1679	0.672	0.547*
cj1533c	0.814	-0.27			cj1684c	0.863	-0.04*
cj1534c	0.757	0.616			cj1687	0.794	-0.62*
cj1541	-1.86	-1.20			cj1709c	2.227	0.677*
cj1542	-1.36	-0.92			cj1710c	2.218	0.609*
cj1543	-0.63	-0.72			cj1715	1.453	0.064*
cj1544c	1.154	0.100			cj1721c	0.833	1.153*
cj1545c	1.204	-0.27			cj1722c	-0.91	29.89*
cj1548c	0.677	0.423			cj1723c	-0.87	0.285*
cj1550c	0.081*	-1.02			cj1725	1.854	1.293
cj1555c	-0.79	0.190			cj1728c	-2.53	0*
cj1556	-0.85	-0.10			cjaB	-1.01	-0.52*
cj1561	1.076	NA			clpB	1.997	0.061*
cj1574c	-0.67	-0.78			cmeC	0.821	-0.31*
cj1575c	-0.6	-0.41			cmeG	1.849	0.317*
cj1581c	-0.5*	-1.42			cmeH	1.091	0.537*
cj1582c	-0.86	-3.21			cmeR	-1.20	-1.17
cj1583c	-1.24	-2.20			coaD	0.962	0.355*
cj1584c	-1.43	-0.82			coaE	2.401	0.066*
cj1585c	-0.48*	-1.22			cstA	-0.81	-0.72*
cj1587c	2.759	0.169			ctb	0.882	0.110*
cj1602	-0.56*	-1.17			ctsD	-0.93	-1.34
cj1618c	1.67	0.307			ctsP	-0.59	-0.27*
cj1621	-0.7	-0.55			ctsR	-1.02	-1.02*
cj1623	-0.68	0.541			ctuA	7.693	8.090
cj1627c	1.387	0.318			cynT	-0.86	-0.46*
cj1631c	-0.71	-0.35			cysE	0.608	0.366*
cj1632c	-1.19	-0.47			cysM	2.349	0.742*
cj1633	-0.94	-0.02			cysQ	-0.98	-0.50*
cj1637c	0.677	0.285			cysS	0.762	-0.00*
cj1649	-0.8	-1.02			dapF	1.215	-0.00*
cj1650	-2.36	-0.54			dctA	-1.11	-0.62*
cj1656c	-2.69	-1.31			dcuA	-1.86	0.131*
cj1658	8.259	5.525			dcuB	-3.51	-0.43*
cj1660	6.013	0.143			ddlA	-0.70	-1.32
cj1661	7.145	4.268			dnaE	1.636	0.567*
cj1662	6.979	3.758			dnaG	1.370	-0.26*
cj1663	5.72	4.910			dnaK	0.758	-0.14*
cj1664	5.443	1.838			dnaX	0.589	-0.17*
cj1665	2.291	1.427			dsbB	-0.65	-0.39*
cj1668c	0.993	0.823			dxr	1.007	0.190*
cj1669c	0.195*	-1.11			efp	-0.86	0.340*
cj1677	1.547	0.596			exbB1	7.353	7.483
cj1679	0.672	0.395			exbB2	8.675	6.091
cj1684c	0.863	-0.98			exbD1	7.631	5.907
cj1687	0.794	-0.08			exbD2	8.220	33.73
cj1709c	2.227	-0.15			fabD	-0.75	0.287*
cj1710c	2.218	1.565			fabH	-1.06	-0.60*
cj1715	1.453	-0.19			fdhB	0.844	0.085*
cj1721c	0.833	0.270			fdhC	0.967	0.235*
cj1722c	-0.91	NA			fdxA	-5.51	0.254*
cj1723c	-0.87	-0.31			feoB	1.111	-0.16*
cj1725	1.854	1.254			flaA	-2.14	-1.18
cj1728c	-2.53	1.648*			flaB	-2.77	-1.55
cjaA	-0.06*	1.220			flaD	-1.98	NA
cjaB	-1.01	-0.16			flaG	-1.36	-1.24
clpB	1.997	0.927			fldA	1.649	0.757*
cmeC	0.821	-0.36			flgA	1.163	0.369*
cmeE	-0.04*	-1.42			flgB	-1.03	-2.13
cmeG	1.849	1.453			flgD	-2.42	-2.67
cmeH	1.091	0.411			flgE	-2.24	-2.37
cmeR	-1.2	-0.96			flgE2	-2.98	-2.37
coaD	0.962	0.490			flgG	-1.27	-1.22
coaE	2.401	0.702			flgG2	-2.21	-2.04
cstA	-0.81	0.922			flgH	-2.20	-2.51
ctb	0.882	0.237			flgI	-2.29	-2.43
ctsD	-0.93	-1.83			flgK	-1.85	-2.35
ctsP	-0.59	NA			flgM	-0.92	-1.63
ctsR	-1.02	-2.57			flhB	0.875	0.213*
ctuA	7.693	-0.15			fliD	-1.54	-1.51
cynT	-0.86	-1.28			fliE	0.690	-1.23
cysE	0.608	-0.20			fliG	-0.60	-0.12*
cysM	2.349	3.177			fliK	-2.02	-3.92
cysQ	-0.98	-0.23			fliL	-0.75	-0.15*
cysS	0.762	0.611			fliN	-1.06	-0.59*
dapD	-0.29*	1.435			fliP	2.351	1.273
dapF	1.215	0.458			fliS	-1.35	-1.21
dctA	-1.11	-0.83			fmt	-0.62	-0.60*
dcuA	-1.86	-0.23			folK	-0.73	0.013*
dcuB	-3.51	-0.90			frdA	-3.12	-0.35*
ddl	-0.7	-0.14			frdB	-2.95	0.253*
dnaE	1.636	0.967			frdC	-2.86	-0.53*
dnaG	1.37	0.623			fusA	-1.01	0.161*
dnaK	0.758	0.260			glmS	0.625	-0.02*
dnaX	0.589	0.211			glnA	-1.18	-0.38*
dsbB	-0.65	-0.54			glnH	1.412	0.671*
dxr	1.007	-0.38			glnP	1.011	-0.40*
efp	-0.86	0.060			gltA	-3.68	-0.90*
exbB1	7.353	3.232			gltB	-1.49	-0.35*
exbB2	8.675	4.742			gltD	-0.96	-0.40*
exbD1	7.631	3.837			gltX2	1.203	0.313*
exbD2	8.22	2.386			glyA	-0.82	-0.20*
fabD	-0.75	-0.87			grpE	0.666	-0.34*
fabG	0.559*	1.157			hemL	-1.25	-0.03*
fabH	-1.06	-1.02			hisJ	-1.95	-0.10*
fdhB	0.844	0.798			hisS	0.661	0.085*
fdhC	0.967	0.180			htrA	1.776	0.371*
fdxA	-5.51	-3.83			htrB	0.733	-0.12*
feoB	1.111	0.922			hupB	-2.16	-0.97*
ffh	-0.06*	1.006			hydA	-2.08	-0.38*
flaA	-2.14	-0.77			hydB	-1.95	-0.48*
flaB	-2.77	0.014			hydC	-1.86	-0.49*
flaD	-1.98	-0.75			hydD	-1.63	-0.29*
flaG	-1.36	-0.66			iamB	-0.59	-0.60*
fldA	1.649	1.030			icd	-1.08	-0.16*
flgA	1.163	0.650			ilvA	0.945	0.180*
flgB	-1.03	-0.44			ilvC	-1.06	0.398*
flgD	-2.42	-0.52			ilvD	-0.70	-0.37*
flgE1	-2.24	-0.87			infA	-1.37	-0.55*
flgE2	-2.98	-1.00			ispE	0.843	-0.22*
flgG	-1.27	-0.52			katA	7.906	6.378
flgG2	-2.21	-0.84			kdpB	2.631	1.544
flgH	-2.2	-1.30			kdpD_	2.019	0.059*
flgI	-2.29	-0.72			kfiD	-0.62	-1.47
flgJ	-2.35	-0.99			kgtP	-3.03	-0.38*
flgK	-1.85	-1.08			kpsT	0.843	0.166*
flgM	-0.92	-1.09			ksgA	1.587	-0.48*
flgS	-0.28*	1.081			lctP	-2.79	-0.48*
flhB	0.875	-1.26			ldh	-0.87	-0.47*
fliD	-1.54	-0.67			leuA	-0.92	-0.39*
fliE	0.69	0.116			leuB	-0.92	-0.21*
fliG	-0.6	-1.05			leuC	-0.82	-0.04*
fliK	-2.02	-0.82			lgt	0.692	-0.00*
fliL	-0.75	0.096			lpxD	0.895	0.493*
fliN	-1.06	-0.46			lpxK	0.639	0.292*
fliP	2.351	0.036			maf	-0.60	-1.19*
fliS	-1.35	-0.52			mapA	-0.86	-0.38*
fmt	-0.62	0.457			mdh	-1.02	-0.55*
folK	-0.73	-0.48			metA	0.763	0.758*
frdA	-3.12	-1.49			metC_2	0.964	1.113*
frdB	-2.95	-1.51			metE	0.920	0.376*
frdC	-2.86	-0.90			metK	-0.91	0.522*
fusA	-1.01	0.865			metY	0.655	NA
glmS	0.625	0.720			miaA	0.690	0.332*
glnA	-1.18	-0.11			moaD	1.179	-0.40*
glnH	1.412	0.150			moaE	1.268	0.084*
glnP	1.011	0.005			mobB	1.125	-2.69
gltA	-3.68	-0.27			moeA2	1.292	-0.23*
gltB	-1.49	-0.81			mraY	0.790	-0.42*
gltD	-0.96	-0.93			mreB	-0.71	0.169*
gltX2	1.203	0.456			msbA	0.590	0.503*
glyA	-0.82	-0.49			mttB	0.959	-0.39*
gmhA2	-0.25*	-1.06			murB	-0.64	-0.58*
grpE	0.666	0.863			murD	1.002	0.185*
hddA	-0.21*	-1.05			murE	0.635	-0.06*
hddC	-0.36*	-1.68			murF	0.601	0.104*
hemD	-0.42*	-1.98			mutY	0.636	0.592*
hemL	-1.25	-0.92			napA	-2.13	-0.81*
hisJ	-1.95	-0.50			napB	-3.21	-0.86*
hisS	0.661	0.037			napG	-3.03	-0.69*
htpG	-0.23*	1.307			napH	-3.43	-0.44*
htrA	1.776	1.270			napL	-0.98	-1.08*
htrB	0.733	0.090			ndk	-1.90	-0.98*
hupB	-2.16	-1.09			neuC2	0.599	0.580*
hydA	-2.08	-1.08			nrfA	-5.58	0.187*
hydB	-1.95	-0.02			nrfH	-5.57	-0.17*
hydC	-1.86	-1.27			nth	0.955	-0.63*
hydD	-1.63	-1.76			nuoG	-0.81	-0.37*
iamB	-0.59	-0.57			nuoH	-0.67	-0.34*
icd	-1.08	0.075			nuoI	-0.74	-0.55*
ilvA	0.945	-0.29			nuoJ	-0.94	-1.18*
ilvC	-1.06	0.822			nuoK	-0.68	-0.35*
ilvD	-0.7	-0.29			nuoL	-0.70	-0.24*
ilvE	0.22*	1.082			nuoM	-0.89	-1.09
infA	-1.37	-0.65			nuoN	-0.83	-0.42*
ispE	0.843	0.339			omp50	1.500	0.800*
katA	7.906	6.166			oorA	-1.90	-0.86*
kdpB	2.631	0.084			oorB	-1.99	-0.81*
kdpD_	2.019	NA			oorC	-1.90	-0.54*
kfiD	-0.62	-0.47			oorD	-1.47	-1.04
kgtP	-3.03	-0.98			p19	8.195	5.138
kpsT	0.843	0.156			pabB	1.243	-0.50*
ksgA	1.587	2.074			pal	-0.95	0.037*
ktrA	0.353*	1.298			panB	1.609	0.958*
lctP	-2.79	0.113			panC	1.789	1.004*
ldh	-0.87	-0.96			panD	1.317	0.908*
leuA	-0.92	0.291			peb1A	-2.73	-0.44*
leuB	-0.92	-1.24			peb2	0.663	-0.13*
leuC	-0.82	-0.59			peb3	-1.04	-0.38*
lgt	0.692	0.439			pebC	-1.88	-1.23
lpxD	0.895	0.129			perR	2.904	0.792*
lpxK	0.639	0.992			petA	-2.71	0.144*
maf	-0.6	0.060			petB	-2.82	-0.32*
mapA	-0.86	0.251			petC	-2.81	-0.78*
mdh	-1.02	-0.27			pfs	-1.05	-0.09*
metA	0.763	1.224			pgsA	0.916	0.107*
metC_2	0.964	NA			pldA	0.744	0.947*
metE	0.92	-0.58			plsX	-1.31	-0.57*
metK	-0.91	0.837			pnp	-0.89	-0.32*
metY	0.655	1.777			polA	0.600	-0.20*
mfd	0.221*	-1.10			porA	-1.46	-0.15*
miaA	0.69	0.798			prfA	0.894	-0.38*
moaD	1.179	0.880			proC	-0.90	-0.26*
moaE	1.268	1.144			pseA	0.641	-0.25*
mobB	1.125	0.950			pseB	-0.79	-0.47*
moeA2	1.292	0.141			pseC	-0.74	-0.48*
mraY	0.79	0.549			pseG	0.728	0.058*
mreB	-0.71	-0.66			pssA	0.668	-0.06*
mrp	-0.08*	1.610			pstA	1.190	0.345*
msbA	0.59	0.379			pstB	2.002	0.400*
mttB	0.959	-1.36			pstC	1.023	-1.00*
murB	-0.64	-1.26*			pstS	0.864	0.569*
murD	1.002	-0.58			pta	-1.05	-0.33*
murE	0.635	2.127			pth	-0.84	0.776*
murF	0.601	-0.25			ptmA	-0.97	-0.14*
mutY	0.636	-1.21*			purD	1.033	-0.18*
nadE	0.185*	1.194			purH	-1.21	0.463*
napA	-2.13	-2.36			purL	-1.46	0.403*
napB	-3.21	-2.74			putA	-2.01	-0.84*
napG	-3.03	-2.73			putP	-1.47	-0.79*
napH	-3.43	-2.82			pyrE	0.810	0.263*
napL	-0.98	-1.40			queA	0.664	-0.58*
ndk	-1.9	-0.69			rdxA	0.652	0.515*
neuC2	0.599	-0.27			recN	0.642	-0.74*
nrdF	-0.45*	-1.57			rho	0.596	-0.09*
nrfA	-5.58	-4.78			ribA2	0.663	NA
nrfH	-5.57	-4.35			ribA3	0.731	NA
nth	0.955	-0.34			ribD	1.198	-0.01*
nuoG	-0.81	-0.69			ribF	1.074	-0.85*
nuoH	-0.67	-0.31			rnhA	0.660	-0.44*
nuoI	-0.74	-0.21			rnhB	-1.00	-0.07*
nuoJ	-0.94	-0.83			rnpA	-1.24	0.101*
nuoK	-0.68	-0.36			rplE	-0.99	-0.21*
nuoL	-0.7	-0.40			rplM	-1.24	-0.38*
nuoM	-0.89	-0.03			rplN	-1.00	0.111*
nuoN	-0.83	-1.16			rplP	-1.05	0.165*
nusG	0.024*	1.229			rplQ	-1.59	-0.24*
omp50	1.5	2.715			rplS	-0.74	0.225*
oorA	-1.9	-0.85			rplV	-0.97	0.158*
oorB	-1.99	-1.57			rplW	-0.92	-0.12*
oorC	-1.9	-1.16			rplX	-0.98	0.048*
oorD	-1.47	-1.25			rpmB	-1.48	0.470*
p19	8.195	7.275			rpmC	-1.02	-0.35*
pabB	1.243	0.027			rpmE	-0.94	-0.39*
pal	-0.95	0.739			rpmF	-1.38	-0.59*
panB	1.609	1.895			rpmG	-1.34	-0.88*
panC	1.789	1.214			rpmH	-1.37	0.202*
panD	1.317	NA			rpmJ	-1.61	-0.28*
peb1A	-2.73	-0.59			rpoA	-1.68	-0.41*
peb2	0.663	1.175			rpsA	-0.96	-0.03*
peb3	-1.04	0.696			rpsC	-1.03	0.210*
pebC	-1.88	-0.32			rpsD	-1.60	-0.03*
perR	2.904	2.268			rpsG	-0.96	0.116*
petA	-2.71	-0.78			rpsI	-1.08	-0.29*
petB	-2.82	-0.95			rpsK	-1.63	-0.07*
petC	-2.81	-0.98			rpsL	-0.93	-0.00*
pfs	-1.05	-1.18			rpsM	-1.61	0.142*
pgpA	-0.34*	-1.02			rpsQ	-1.02	0.162*
pgsA	0.916	0.342			rpsT	-0.77	-0.40*
pldA	0.744	-0.05			rpsU	-1.85	1.091*
plsX	-1.31	-1.70			rrc	-6.87	-0.97*
pnp	-0.89	-0.10			sdaA	-1.78	-0.26*
polA	0.6	0.699			sdaC	-1.55	-0.37*
porA	-1.46	-0.39			frdA	-6.16	-0.35*
prfA	0.894	0.299			frdB	-6.09	0.253*
proC	-0.9	-1.36			frdC	-4.35	-0.53*
pseA	0.641	0.504			serA	-0.82	0.044*
pseB	-0.79	-0.26			serB	-0.76	0.221*
pseC	-0.74	-0.85			serC	-0.63	-0.41*
pseG	0.728	0.166			serS	-0.78	-0.10*
pssA	0.668	0.308			slyD	-1.00	0.175*
pstA	1.19	0.426			smpB	1.030	-0.49*
pstB	2.002	0.873			sucC	-0.98	-0.64*
pstC	1.023	0.479			sucD	-0.91	-0.45*
pstS	0.864	0.247			tdk	1.075	NA
pta	-1.05	-0.42			tgt	0.926	0.463*
pth	-0.84	-0.89			thiC	1.388	0.049*
ptmA	-0.97	-1.25			thiL	0.943	0.331*
PurB	0.116*	1.281			thrB	0.635	-0.14*
purD	1.033	0.422			tkt	-0.80	-0.34*
purH	-1.21	-0.73			tlyA	0.659	0.207*
purL	-1.46	-0.29			tonB1	4.839	3.348
putA	-2.01	-0.24			tonB2	5.578	7.398
putP	-1.47	-0.49			tonB3	5.596	3.966
pyrB	-0.04*	-1.42			topA	1.321	-0.13*
pyrE	0.81	-1.38			tpx	3.565	1.652
queA	0.664	-1.64			trmE	-1.17	0.180*
rdxA	0.652	NA			truD	1.120	0.551*
recN	0.642	-0.80			trxA	0.997	0.315*
rho	0.596	0.126			trxB	4.310	2.486
ribA2	0.663	0.106			tuf	-0.82	0.014*
ribA3	0.731	0.381			tupA	-0.81	0.097*
ribD	1.198	0.230			typA	-0.69	-0.00*
ribF	1.074	0.081			tyrA	0.966	-0.56*
rnhA	0.66	-0.43			ung	-0.63	-0.87*
rnhB	-1	-1.58			upp	1.504	0.350*
rnpA	-1.24	-0.05			uvrC	1.198	0.294*
rplB	-0.9*	1.398			waaC	0.983	-0.24*
rplE	-0.99	0.888			xerD	1.001	0.387*
rplL	-0.33*	1.289			zupT	2.740	0.692*
rplM	-1.24	0.966			*not significant
rplN	-1	0.810
rplP	-1.05	0.421
rplQ	-1.59	-0.66
rplS	-0.74	0.208
rplT	0.09*	1.238
RplU	0.037*	1.398
rplV	-0.97	-0.07
rplW	-0.92	0.476
rplX	-0.98	0.468
RpmA	0.119*	1.498
rpmB	-1.48	0.063
rpmC	-1.02	0.617
rpmE	-0.94	0.742
rpmF	-1.38	NA
rpmG	-1.34	-0.45
rpmH	-1.37	-0.46
rpmI	-0.33*	1.311
rpmJ	-1.61	NA
rpoA	-1.68	-0.03
rpsA	-0.96	-0.39
rpsC	-1.03	1.673
rpsD	-1.6	0.012
rpsF	-0.44*	1.274
rpsG	-0.96	0.911
rpsI	-1.08	0.476
rpsK	-1.63	0.010
rpsL	-0.93	0.802
rpsM	-1.61	-0.01
rpsN	-0.8*	1.145
rpsQ	-1.02	0.857
rpsT	-0.77	-0.02
rpsU	-1.85	-1.47
rrc	-6.87	-3.64
sdaA	-1.78	-1.25
sdaC	-1.55	-1.14
sdhA	-6.16	-6.33
sdhB	-6.09	-5.44
sdhC	-4.35	-6.53
serA	-0.82	-0.72
serB	-0.76	-0.77
serC	-0.63	-0.80
serS	-0.78	-0.51
slyD	-1	-0.64
smpB	1.03	0.110
sodB	0.494*	1.353
ssb	-0.39*	1.825
sucC	-0.98	-0.46
sucD	-0.91	-0.27
tdk	1.075	na
tgt	0.926	0.693
thiC	1.388	1.510
thiE	-0.01*	-1.06
thiL	0.943	1.304
thrB	0.635	-0.17
thrS	-0.38*	1.508
tkt	-0.8	-1.18
tlyA	0.659	-0.55
tonB1	4.839	2.106
tonB2	5.578	1.767
tonB3	5.596	5.275
topA	1.321	0.099
tpx	3.565	3.747
trmA	-0.24*	-1.45
trmE	-1.17	-0.48
truD	1.12	-0.60
trxA	0.997	1.656
trxB	4.31	3.872
tsf	-0.03*	1.045
tuf	-0.82	0.799
tupA	-0.81	0.209
typA	-0.69	0.602
tyrA	0.966	-1.43
ung	-0.63	0.749
upp	1.504	0.989
uvrC	1.198	0.478
uxaA_1	-0.58*	-1.49
waaC	0.983	0.745
xerD	1.001	0.879
zupT	2.74	0.851
*not significant
