# Supplementary material for: Refined analysis of the Campylobacter jejuni iron-dependent/independent Fur- and PerR-transcriptomes
Source: BMC Genomics. 2015 Jul 4;16(1):498. doi: 10.1186/s12864-015-1661-7 (PMC4491227; doi:10.1186/s12864-015-1661-7)
Supplement: Additional file 14: Table S8. — KEGG gene set enrichment analysis of upregulated genes. [file 12864_2015_1661_MOESM14_ESM.xlsx]

## Sheet: Sheet1
Supplemental Table S7: KEGG gene set enrichment analysis of upregulated genes
KEGG Pathways		Wild-type vs Δfur iron-replete		Wild-type vs ΔperR iron-replete		Wild-type vs ΔfurΔperR iron-replete		Wild-type vs Δfur iron-limited		Wild-type vs ΔperR iron-limited		Wild-type vs ΔfurΔperR iron-limited
KEGG#	KEGG Pathway Description	p.val	q.val	p.val	q.val	p.val	q.val	p.val	q.val	p.val	q.val	p.val	q.val
cje00010	Glycolysis / Gluconeogenesis	0.543953	0.870803	0.747654	0.911956	0.965632	0.979616	0.950932	0.974705	0.452254	0.958796	0.995457	0.995457
cje00020	Citrate cycle (TCA cycle)	0.722462	0.870803	0.596666	0.911956	0.975719	0.979616	0.684937	0.842394	0.00720087	0.0961547	0.917519	0.994548
cje00030	Pentose phosphate pathway	0.672476	0.870803	0.623375	0.911956	0.473825	0.979616	0.452319	0.81168	0.291709	0.958796	0.577282	0.994548
cje00061	Fatty acid biosynthesis	0.604312	0.870803	0.514818	0.911956	0.767893	0.979616	0.214639	0.800017	0.767975	0.958796	0.479521	0.994548
cje00190	Oxidative phosphorylation	0.921102	0.944129	0.444026	0.911956	0.979616	0.979616	0.00897103	0.183906	0.0206175	0.169064	0.0728116	0.994548
cje00230	Purine metabolism	0.807215	0.870942	0.487743	0.911956	0.685109	0.979616	0.0826736	0.737725	0.92255	0.958796	0.200668	0.994548
cje00240	Pyrimidine metabolism	0.546762	0.870803	0.362897	0.911956	0.419918	0.979616	0.378267	0.81168	0.9429	0.958796	0.606697	0.994548
cje00250	Alanine, aspartate and glutamate metabolism	0.162528	0.870803	0.243993	0.911956	0.67128	0.979616	0.780883	0.865303	0.802112	0.958796	0.895973	0.994548
cje00260	Glycine, serine and threonine metabolism	0.73386	0.870803	0.279113	0.911956	0.728518	0.979616	0.596773	0.842394	0.42502	0.958796	0.660462	0.994548
cje00270	Cysteine and methionine metabolism	0.676158	0.870803	0.567689	0.911956	0.531342	0.979616	0.678836	0.842394	0.314837	0.958796	0.802119	0.994548
cje00290	Valine, leucine and isoleucine biosynthesis	0.78443	0.870942	0.0903974	0.617716	0.512584	0.979616	0.207668	0.800017	0.046917	0.320599	0.281815	0.994548
cje00300	Lysine biosynthesis	0.594399	0.870803	0.521169	0.911956	0.588347	0.979616	0.325337	0.81168	0.553669	0.958796	0.349903	0.994548
cje00330	Arginine and proline metabolism	0.366544	0.870803	0.0686879	0.563241	0.343452	0.979616	0.308143	0.81168	0.342745	0.958796	0.469982	0.994548
cje00340	Histidine metabolism	0.564942	0.870803	0.463745	0.911956	0.744346	0.979616	0.259061	0.81168	0.75101	0.958796	0.350365	0.994548
cje00400	Phenylalanine, tyrosine and tryptophan biosynthesis	0.66558	0.870803	0.526855	0.911956	0.566391	0.979616	0.566864	0.83005	0.383186	0.958796	0.434292	0.994548
cje00520	Amino sugar and nucleotide sugar metabolism	0.588546	0.870803	0.626405	0.911956	0.834021	0.979616	0.834868	0.900778	0.431844	0.958796	0.969777	0.994548
cje00540	Lipopolysaccharide biosynthesis	0.652107	0.870803	0.878187	0.923222	0.718597	0.979616	0.488539	0.81168	0.878605	0.958796	0.707307	0.994548
cje00550	Peptidoglycan biosynthesis	0.700932	0.870803	0.71107	0.911956	0.514958	0.979616	0.169188	0.800017	0.857263	0.958796	0.189175	0.994548
cje00564	Glycerophospholipid metabolism	0.513063	0.870803	0.845037	0.911956	0.635187	0.979616	0.546354	0.829649	0.885826	0.958796	0.6079	0.994548
cje00620	Pyruvate metabolism	0.694174	0.870803	0.473829	0.911956	0.902272	0.979616	0.743396	0.865303	0.0660279	0.386735	0.961276	0.994548
cje00630	Glyoxylate and dicarboxylate metabolism	0.39421	0.870803	0.123845	0.725377	0.303995	0.979616	0.134448	0.787483	0.00938095	0.0961547	0.210758	0.994548
cje00640	Propanoate metabolism	0.559089	0.870803	0.419235	0.911956	0.789319	0.979616	0.645616	0.842394	0.353241	0.958796	0.807601	0.994548
cje00680	Methane metabolism	0.641818	0.870803	0.712308	0.911956	0.841316	0.979616	0.492311	0.81168	0.182024	0.746297	0.787208	0.994548
cje00730	Thiamine metabolism	0.603196	0.870803	0.591579	0.911956	0.651421	0.979616	0.89545	0.94137	0.493432	0.958796	0.874868	0.994548
cje00770	Pantothenate and CoA biosynthesis	0.606198	0.870803	0.905195	0.927825	0.663382	0.979616	0.698571	0.842394	0.6099	0.958796	0.742446	0.994548
cje00780	Biotin metabolism	0.62294	0.870803	0.739232	0.911956	0.675916	0.979616	0.510492	0.81168	0.808942	0.958796	0.650551	0.994548
cje00790	Folate biosynthesis	0.63214	0.870803	0.945355	0.945355	0.722704	0.979616	0.686785	0.842394	0.768951	0.958796	0.794909	0.994548
cje00860	Porphyrin and chlorophyll metabolism	0.659588	0.870803	0.815042	0.911956	0.768857	0.979616	0.772146	0.865303	0.890763	0.958796	0.839222	0.994548
cje00910	Nitrogen metabolism	0.238053	0.870803	0.0312234	0.389621	0.827115	0.979616	0.483303	0.81168	0.149959	0.683146	0.568669	0.994548
cje00970	Aminoacyl-tRNA biosynthesis	0.690006	0.870803	0.666074	0.911956	0.814152	0.979616	0.501238	0.81168	0.737803	0.958796	0.879154	0.994548
cje02010	ABC transporters	0.00475352	0.194894	0.443118	0.911956	0.000774862	0.0317694	0.235896	0.805977	0.871344	0.958796	0.148887	0.994548
cje02020	Two-component system	0.742751	0.870803	0.0380118	0.389621	0.888004	0.979616	0.185195	0.800017	0.000792404	0.0162443	0.554759	0.994548
cje02030	Bacterial chemotaxis	0.638501	0.870803	0.275344	0.911956	0.759397	0.979616	0.10796	0.737725	0.103454	0.5302	0.344807	0.994548
cje02040	Flagellar assembly	0.831367	0.874001	0.0198198	0.389621	0.942015	0.979616	0.998389	0.998389	0.000412763	0.0162443	0.970291	0.994548
cje03010	Ribosome	0.999165	0.999165	1.0722e-06	4.39603e-05	0.276476	0.979616	2.29278e-14	9.4004e-13	0.534174	0.958796	1.06083e-12	4.34939e-11
cje03030	DNA replication	0.675465	0.870803	0.554073	0.911956	0.432174	0.979616	0.429634	0.81168	0.819718	0.958796	0.547507	0.994548
cje03060	Protein export	0.743368	0.870803	0.728824	0.911956	0.612071	0.979616	0.096773	0.737725	0.831299	0.958796	0.255371	0.994548
cje03070	Bacterial secretion system	0.790115	0.870942	0.845228	0.911956	0.593445	0.979616	0.0654959	0.737725	0.941578	0.958796	0.118283	0.994548
cje03430	Mismatch repair	0.638535	0.870803	0.78276	0.911956	0.497457	0.979616	0.367948	0.81168	0.958796	0.958796	0.340877	0.994548
cje03440	Homologous recombination	0.658723	0.870803	0.805176	0.911956	0.513886	0.979616	0.376841	0.81168	0.919627	0.958796	0.378291	0.994548
cje04122	Sulfur relay system	0.603736	0.870803	0.521197	0.911956	0.553703	0.979616	0.514724	0.81168	0.246175	0.917562	0.700605	0.994548
*Pathways condidered to be signfincantly enriched are highlighted in bold
