# Supplementary material for: Refined analysis of the Campylobacter jejuni iron-dependent/independent Fur- and PerR-transcriptomes
Source: BMC Genomics. 2015 Jul 4;16(1):498. doi: 10.1186/s12864-015-1661-7 (PMC4491227; doi:10.1186/s12864-015-1661-7)
Supplement: Additional file 15: Table S9. — KEGG gene set enrichment analysis of downregulated genes. [file 12864_2015_1661_MOESM15_ESM.xlsx]

## Sheet: Sheet1
Supplemental Table S8:KEGG gene set enrichment analysis of downregulated genes
KEGG Pathways		Wild-type vs Δfur iron-replete		Wild-type vs ΔperR iron-replete		Wild-type vs ΔfurΔperR iron-replete		Wild-type vs Δfur iron-limited		Wild-type vs ΔperR iron-limited		Wild-type vs ΔfurΔperR iron-limited
KEGG#	KEGG Pathway Description	p.val	q.val	p.val	q.val	p.val	q.val	p.val	q.val	p.val	q.val	p.val	q.val
cje00010	Glycolysis / Gluconeogenesis	0.456047	0.534227	0.252346	0.787316	0.0343682	0.469698	0.0490683	0.982427	0.547746	0.942967	0.00454252	0.186243
cje00020	Citrate cycle (TCA cycle)	0.277538	0.534227	0.403334	0.787316	0.0242808	0.469698	0.315063	0.982427	0.992799	0.999587	0.0824809	0.641302
cje00030	Pentose phosphate pathway	0.327524	0.534227	0.376625	0.787316	0.526175	0.616376	0.547681	0.982427	0.708291	0.967997	0.422718	0.773009
cje00061	Fatty acid biosynthesis	0.395688	0.534227	0.485182	0.787316	0.232107	0.605577	0.785361	0.982427	0.232025	0.594565	0.520479	0.835797
cje00190	Oxidative phosphorylation	0.0788982	0.534227	0.555974	0.787316	0.0203836	0.469698	0.991029	1	0.979382	0.999587	0.927188	0.950368
cje00230	Purine metabolism	0.192785	0.534227	0.512257	0.787316	0.314891	0.605577	0.917326	0.982427	0.0774505	0.579529	0.799332	0.898481
cje00240	Pyrimidine metabolism	0.453238	0.534227	0.637103	0.84262	0.580082	0.642793	0.621733	0.982427	0.0570995	0.579529	0.393303	0.773009
cje00250	Alanine, aspartate and glutamate metabolism	0.837472	0.858409	0.756007	0.911656	0.32872	0.605577	0.219117	0.982427	0.197888	0.579529	0.104027	0.641302
cje00260	Glycine, serine and threonine metabolism	0.26614	0.534227	0.720887	0.900331	0.271482	0.605577	0.403227	0.982427	0.57498	0.942967	0.339537	0.773009
cje00270	Cysteine and methionine metabolism	0.323842	0.534227	0.432312	0.787316	0.468658	0.605577	0.321164	0.982427	0.685163	0.967997	0.197881	0.671112
cje00290	Valine, leucine and isoleucine biosynthesis	0.21557	0.534227	0.909603	0.999999	0.487416	0.605577	0.792333	0.982427	0.953083	0.999587	0.718185	0.89229
cje00300	Lysine biosynthesis	0.405601	0.534227	0.478831	0.787316	0.411653	0.605577	0.674663	0.982427	0.446331	0.909469	0.650097	0.844501
cje00330	Arginine and proline metabolism	0.633456	0.683466	0.931312	0.999999	0.656548	0.708381	0.691857	0.982427	0.657255	0.962409	0.530018	0.835797
cje00340	Histidine metabolism	0.435058	0.534227	0.536255	0.787316	0.255654	0.605577	0.740939	0.982427	0.24899	0.597227	0.649635	0.844501
cje00400	Phenylalanine, tyrosine and tryptophan biosynthesis	0.33442	0.534227	0.473145	0.787316	0.433609	0.605577	0.433136	0.982427	0.616814	0.962409	0.565708	0.844501
cje00520	Amino sugar and nucleotide sugar metabolism	0.411454	0.534227	0.373595	0.787316	0.165979	0.605577	0.165132	0.982427	0.568156	0.942967	0.0302232	0.396923
cje00540	Lipopolysaccharide biosynthesis	0.347893	0.534227	0.121813	0.787316	0.281403	0.605577	0.511461	0.982427	0.121395	0.579529	0.292693	0.7672
cje00550	Peptidoglycan biosynthesis	0.299068	0.534227	0.28893	0.787316	0.485042	0.605577	0.830812	0.982427	0.142737	0.579529	0.810825	0.898481
cje00564	Glycerophospholipid metabolism	0.486937	0.554567	0.154963	0.787316	0.364813	0.605577	0.453646	0.982427	0.114174	0.579529	0.3921	0.773009
cje00620	Pyruvate metabolism	0.305826	0.534227	0.526171	0.787316	0.0977278	0.605577	0.256604	0.982427	0.933972	0.999587	0.0387242	0.396923
cje00630	Glyoxylate and dicarboxylate metabolism	0.60579	0.671281	0.876155	0.999999	0.696005	0.731698	0.865552	0.982427	0.990619	0.999587	0.789242	0.898481
cje00640	Propanoate metabolism	0.440911	0.534227	0.580765	0.793712	0.210681	0.605577	0.354384	0.982427	0.646759	0.962409	0.192399	0.671112
cje00680	Methane metabolism	0.358182	0.534227	0.287692	0.787316	0.158684	0.605577	0.507689	0.982427	0.817976	0.999587	0.212792	0.671112
cje00730	Thiamine metabolism	0.396804	0.534227	0.408421	0.787316	0.348579	0.605577	0.10455	0.982427	0.506568	0.942967	0.125132	0.641302
cje00770	Pantothenate and CoA biosynthesis	0.393802	0.534227	0.0948047	0.787316	0.336618	0.605577	0.301429	0.982427	0.3901	0.841794	0.257554	0.754266
cje00780	Biotin metabolism	0.37706	0.534227	0.260768	0.787316	0.324084	0.605577	0.489508	0.982427	0.191058	0.579529	0.349448	0.773009
cje00790	Folate biosynthesis	0.36786	0.534227	0.054645	0.787316	0.277296	0.605577	0.313215	0.982427	0.231049	0.594565	0.205091	0.671112
cje00860	Porphyrin and chlorophyll metabolism	0.340412	0.534227	0.184958	0.787316	0.231143	0.605577	0.227854	0.982427	0.109237	0.579529	0.160778	0.671112
cje00910	Nitrogen metabolism	0.761947	0.801021	0.968777	0.999999	0.172885	0.605577	0.516697	0.982427	0.850041	0.999587	0.431331	0.773009
cje00970	Aminoacyl-tRNA biosynthesis	0.309994	0.534227	0.333926	0.787316	0.185848	0.605577	0.498762	0.982427	0.262197	0.597227	0.120846	0.641302
cje02010	ABC transporters	0.995246	0.995246	0.556882	0.787316	0.999225	0.999225	0.764104	0.982427	0.128656	0.579529	0.851113	0.918307
cje02020	Two-component system	0.257249	0.534227	0.961988	0.999999	0.111996	0.605577	0.814805	0.982427	0.999208	0.999587	0.445241	0.773009
cje02030	Bacterial chemotaxis	0.361499	0.534227	0.724657	0.900331	0.240603	0.605577	0.89204	0.982427	0.896546	0.999587	0.655193	0.844501
cje02040	Flagellar assembly	0.168633	0.534227	0.98018	0.999999	0.0579847	0.594343	0.00161076	0.0660413	0.999587	0.999587	0.0297093	0.396923
cje03010	Ribosome	0.000834601	0.0342186	0.999999	0.999999	0.723524	0.741613	1	1	0.465826	0.909469	1	1
cje03030	DNA replication	0.324535	0.534227	0.445927	0.787316	0.567826	0.642793	0.570366	0.982427	0.180282	0.579529	0.452493	0.773009
cje03060	Protein export	0.256632	0.534227	0.271175	0.787316	0.387929	0.605577	0.903227	0.982427	0.168701	0.579529	0.744629	0.897934
cje03070	Bacterial secretion system	0.209885	0.534227	0.154772	0.787316	0.406555	0.605577	0.934504	0.982427	0.0584219	0.579529	0.881717	0.926933
cje03430	Mismatch repair	0.361465	0.534227	0.21724	0.787316	0.502543	0.606008	0.632052	0.982427	0.0412042	0.579529	0.659123	0.844501
cje03440	Homologous recombination	0.341277	0.534227	0.194824	0.787316	0.486114	0.605577	0.623159	0.982427	0.0803732	0.579529	0.621709	0.844501
cje04122	Sulfur relay system	0.396264	0.534227	0.478803	0.787316	0.446297	0.605577	0.485276	0.982427	0.753825	0.996994	0.299395	0.7672
*Pathways condidered to be signfincantly enriched are highlighted in bold
