# Supplementary material for: Refined analysis of the Campylobacter jejuni iron-dependent/independent Fur- and PerR-transcriptomes
Source: BMC Genomics. 2015 Jul 4;16(1):498. doi: 10.1186/s12864-015-1661-7 (PMC4491227; doi:10.1186/s12864-015-1661-7)
Supplement: Additional file 16: Table S10. — Comparison between RNA-seq Δfur/ΔperR differentially expressed genes and previous microarray results. [file 12864_2015_1661_MOESM16_ESM.xlsx]

## Sheet: Sheet1
Supplemental Table 9: Comparison between RNA-seq Δfur/ΔperR differentially expressed genes and previous microarray results
The Δfur fold changes were taken from Palyada et al 2003 while the ΔperR fold changes were taken from Palyada et al 2009
Wild-type vs Δfur iron-replete				Wild-type vs ΔperR iron-replete				Wild-type vs Δfur iron-limited				Wild-type vs ΔperR iron-limited
Gene List	Log2(FC) RNA seq	Log2(FC) Microarray		Gene List	Log2(FC) RNA seq	Log2(FC) Microarray		Gene List	Log2(FC) RNA seq	Log2(FC) Microarray		Gene List	Log2(FC) RNA seq	Log2(FC) Microarray
acs	0.226433	1.44853		acs	1.1379	0.353748		cfa	-1.3062	-0.342874		accA	-0.592121	-1.21079
aroC	0.220533	3.12219		ahpC	4.48188	0.734792		cj0011c	1.10382	0.928924		acnB	-0.705875	-0.137605
ceuB	4.57598	2.15843*		argB	1.51729	-0.032325		cj0037c	-0.376436	-1.63258		adk	-0.0150547	-1.18617
ceuC	3.40496	1.82782*		argD	1.21316	-0.142737		cj0040	-2.69103	0.093735		ald2	-0.80228	-0.26961
ceuD	3.32449	NA		asd	0.0248216	1.46681		cj0264c	0.539685	-1.239		amiA	-0.718563	-0.271715
ceuE	2.83578	-0.197957		bioB	0.783486	0.0131317		cj0265c	-1.17389	-1.46684		aroE	-0.890581	-0.336658
cfbpA	5.72671	4.39316		birA	-0.781438	-0.354593		cj0414	-0.186735	-1.54859		arsB	-0.963727	0.086976
cfbpB	5.06356	1.87461		cj0004c	0.720227	0.355232		cj0415	-0.196006	-1.04815		asd	0.326921	1.13939
cfbpC	4.6834	1.63373		cj0005c	1.11902	0.31208		cj0770c	-0.150504	-1.64949		cadF	1.19616	0.104048
cfrA	8.49188	1.8292		cj0011c	1.27448	0.913804		cj0947c	1.20293	1.07023		cbpA	0.765118	-0.329565
cgb	1.71612	-0.027525		cj0017c	1.99981	0.0973		cj0948c	1.93804	1.88085		cdtA	0.740504	0.350793
chaN	6.05278	2.58328		cj0018c	1.94578	0.401045		cj0949c	2.05691	1.79047		cdtB	0.835409	-0.276942
chuA	9.43528	5.64053		cj0021c	0.72253	0.531306		cj0970	-1.70666	NA		cdtC	0.620448	0.044236
chuB	8.08909	5.66156		cj0034c	0.961807	0.530685		cj1242	-1.72066	-0.98395		ceuC	-0.0775208	2.19999
chuC	9.77134	4.15196		cj0035c	1.15298	-0.34943		cj1296	-2.57721	-0.0642733		cheA	0.234337	-1.02329
chuD	7.35153	4.5439		cj0044c	0.882572	0.7427		cj1297	-2.32311	-0.065646		chuA	0.486199	2.14954
chuZ	5.02295	3.75054		cj0045c	1.01454	0.643214		cj1298	-1.60083	NA		cj0004c	0.819546	0.404055
cj0008	1.60926	-0.328212		cj0100	-0.856372	-0.385664		cj1326	1.10553	0.134998		cj0005c	1.0722	0.431193
cj0011c	-2.53618	-2.28154		cj0101	-0.727499	-0.357205		cj1340c	-0.11543	1.50383		cj0011c	0.703474	0.165595
cj0017c	0.951415	0.475797		cj0119	-1.02984	-0.389127		cj1341c	-0.155948	1.33713		cj0014c	0.850367	0.097965
cj0018c	0.950796	0.638308		cj0123c	0.785019	0.06948		cj1345c	-0.656337	1.22561		cj0015c	0.723133	-0.038105
cj0025c	-0.000666237	-1.07726		cj0124c	0.816147	0.072925		cj1356c	4.49953	3.91949		cj0034c	1.05379	0.32634
cj0037c	-0.786985	-1.27548		cj0125c	0.858892	0.0778233		cj1370	-0.258414	-1.12744		cj0035c	-0.76501	0.399828
cj0170	1.59656	0.019978		cj0186c	0.848388	-0.04445		cj1386	1.65719	-0.106522		cj0037c	1.7138	-0.850915
cj0171	3.20468	-0.60241		cj0200c	0.942966	0.356883		cj1650	-0.782396	-1.07272		cj0040	3.34305	0.834583
cj0172c	1.27805	0.473705		cj0225	1.36395	0.268587		cj1714	1.62415	NA		cj0044c	-1.1812	0.538358
cj0176c	5.56781	NA		cj0250c	0.78492	0.318933		cj1728c	-2.19556	NA		cj0045c	1.42864	1.05236
cj0182	0.881278	0.38799		cj0251c	0.752764	0.503572		cmeG	0.637113	1.00869		cj0062c	0.508523	1.12728
cj0200c	-0.691358	-0.258894		cj0255c	0.754625	0.172042		dprA	0.563338	1.42089		cj0073c	1.085	-1.18779
cj0243c	-0.956875	-0.03852		cj0378c	1.51438	0.500688		fdxA	4.69861	2.25466		cj0074c	1.23313	-0.957374
cj0265c	0.0217854	-1.15631		cj0379c	2.49007	-0.0141833		flaD	-1.28212	-1.18344		cj0075c	1.24799	-0.688665
cj0302c	0.00998586	-1.30454		cj0414	0.76438	0.208758		flgD	-2.3469	-0.883887		cj0080	1.09199	0.00430333
cj0358	-0.890261	-0.778265		cj0415	0.675475	0.150128		flgE1	-2.2637	-0.877215		cj0091	-0.240145	-1.01339
cj0403	-0.461159	-1.35113		cj0418c	-0.902579	-0.127584		flgE2	-2.2777	-1.0483		cj0101	0.614081	-0.546048
cj0414	-0.538453	-1.07375		cj0424	0.861953	0.234012		flgG2	-1.13304	-1.02624		cj0119	-0.966694	-0.197295
cj0415	-0.734344	-0.917335		cj0428	0.667982	1.72625		flgH	-1.50673	-1.07205		cj0120	-1.13646	0.568637
cj0420	1.05253	0.66817		cj0553	0.857619	0.759073		flgI	-2.08571	-1.0474		cj0121	-0.682291	0.031135
cj0428	-0.775576	-0.675055		cj0555	0.983418	0.278868		flgJ	-2.1485	-0.636787		cj0122	-0.663875	0.949907
cj0454c	0.707781	0.0463733		cj0581	-0.867463	0.0515383		flgK	-1.35313	-0.30561		cj0133	-0.768055	0.097944
cj0555	0.634126	0.288818		cj0598	-1.04862	-0.189915		fliK	-2.52043	-0.596842		cj0141c	-0.686174	-0.03916
cj0559	0.854447	0.874408		cj0599	-1.00497	-0.14645		maf6	-0.185263	1.02527		cj0182	-0.867212	0.560697
cj0560	1.24366	0.051865		cj0717	-1.17208	-0.261078		maf7	-0.159626	1.72965		cj0190c	0.794393	-0.521273
cj0569	-0.193577	0.11093		cj0719c	-1.00945	-0.1576		modC	-0.811399	-1.33485		cj0200c	1.00997	0.278083
cj0715	0.670532	0.430707		cj0735	-2.68278	-0.0964733		pseC	-1.39462	-0.459637		cj0230c	-0.745201	-0.486075
cj0716	0.674903	0.574995		cj0771c	0.714211	0.273528		ribD	-0.103679	1.09346		cj0238	0.642536	0.223507
cj0818	6.50443	3.983		cj0854c	-1.33651	0.153485		rpmB	1.26422	-0.19723		cj0239c	0.864112	0.247313
cj0819	4.86846	NA		cj0859c	1.1222	0.266857		rrc	4.48716	1.29667		cj0243c	2.44258	0.295798
cj0947c	0.858018	0.372658		cj0914c	-0.81258	-0.431695		sdhA	-0.372711	1.17203		cj0250c	0.804436	0.100543
cj0948c	0.957342	0.975287		cj0916c	-0.973467	0.153607		tupA	-0.538245	-1.02178		cj0251c	1.16749	0.597
cj0949c	1.00833	0.686725		cj0967	-1.68058	NA						cj0253	0.719491	0.85786
cj1068	0.823485	0.192086		cj0977	0.462539	1.08932						cj0260c	1.39745	0.892247
cj1069	0.881235	-0.0357025		cj0982c	0.968291	0.393143						cj0265c	1.71917	0.231902
cj1326	1.35064	-0.153923		cj0987c	1.77851	0.823692						cj0266c	0.967367	0.399197
cj1340c	-0.58791	0.53772		cj1025c	0.810656	0.426748						cj0270	0.9714	-0.11975
cj1356c	-0.298406	1.0309		cj1026c	0.818994	1.46253						cj0277	-1.00363	-0.363504
cj1377c	-0.152942	2.18872		cj1159c	-1.50018	0.534263						cj0358	0.910907	-0.263888
cj1383c	4.56574	8.03527		cj1169c	2.21968	0.247273						cj0364	1.01798	0.36505
cj1384c	10.2633	4.5977		cj1241	1.60543	0.67612						cj0391c	1.73181	-0.0358133
cj1386	1.14347	0.0846133		cj1280c	-1.39889	-0.269172						cj0414	2.63522	0.180255
cj1397	1.17599	0.549433		cj1297	0.726691	0.181013						cj0415	2.01547	-0.03858
cj1582c	-0.292623	1.23791		cj1340c	-1.00711	-0.707712						cj0416	0.826917	1.54622
cj1587c	3.30024	0.023075		cj1343c	-1.34861	na						cj0417	0.639504	-0.104067
cj1618c	1.73186	-0.259972		cj1344c	-1.60804	-0.463703						cj0418c	0.789624	-0.393197
cj1627c	0.878715	0.47907		cj1345c	-1.04251	-0.605422						cj0423	0.757216	0.481535
cj1650	-0.713152	-0.53378		cj1372	0.841736	-0.115113						cj0428	3.08134	1.16072
cj1658	7.55693	2.82491		cj1386	7.16965	0.907257						cj0449c	0.895772	0.0498817
cj1660	5.86742	0.795845		cj1387c	1.04612	0.15402						cj0495	0.696309	0.477037
cj1661	7.02277	2.20478		cj1388	0.932597	0.950066						cj0500	-0.842655	0.0330333
cj1662	6.95972	1.29806		cj1406c	0.811617	0.292495						cj0522	-1.26346	0.194963
cj1663	5.66972	1.63928		cj1422c	-1.00021	0.10806						cj0523	-1.58286	0.752617
cj1664	5.56975	1.22312		cj1500	2.30295	-0.51271						cj0524	-1.11086	-0.0621333
cj1665	2.48299	0.732445		cj1501	1.75081	0.244567						cj0552	-1.01479	0.197872
cj1722c	-0.803547	NA		cj1542	0.768336	0.2067						cj0560	-1.2669	-0.348783
cj1723c	-0.702342	0.28161		cj1555c	0.6812	0.0328175						cj0565	na	-1.12524
ctuA	7.58457	0.385825		cj1582c	0.874454	-0.0435775						cj0584	-0.813384	0.497718
dnaE	0.679009	-0.00029		cj1583c	1.28763	-0.161617						cj0590	-0.772469	0.38503
exbB1	7.2382	3.83644		cj1584c	1.3838	-0.195603						cj0598	-1.00677	-0.712303
exbB2	8.78838	4.27404		cj1587c	1.14579	-0.138988						cj0599	-1.29124	0.0676017
exbD1	7.30472	3.6851		cj1650	0.951925	0.420253						cj0600	-1.82332	0.315848
exbD2	7.82159	2.05119		cj1658	2.18531	0.597627						cj0602c	-1.1823	0.339005
feoB	0.876446	0.462685		cj1661	1.59554	0.512837						cj0628	1.64454	-0.487733
flaA	-0.979335	-0.009354		cj1662	1.58447	-0.083275						cj0633	-0.336293	-1.06454
fldA	2.23588	1.00479		cstA	0.205766	-1.12178						cj0635	0.862931	0.41829
fliP	2.51527	1.08071		cydA	1.55678	0.0450433						cj0636	-1.10867	0.01788
fur*	-2.08439	-4.19646		cydB	1.62199	-0.0758767						cj0647	-0.857469	0.01662
glnA	2.7061	-0.194157		dnaJ	1.17019	0.0291883						cj0660c	-0.980225	0.477513
gltB	1.92112	-0.01081		exbD2	1.30072	0.243503						cj0717	-0.584111	-0.144672
gltD	1.30629	0.0437933		flaD	1.0991	2.73807						cj0728	-0.738475	-0.321625
katA	1.66603	0.534297		flgB	0.301859	1.83722						cj0729	-1.30489	-0.17859
maf7	-0.451516	1.30893		flgC	0.0286573	1.05446						cj0730	-1.36957	-0.0951133
modA	0.0139512	-1.06985		flgD	0.983219	3.71495						cj0736	-1.04414	0.1657
murE	0.17984	1.50043		FlgE	0.91363	NA						cj0741	-1.09156	0.19571
neuB2	0.587883	-0.404024		FlgE2	1.06874	3.15248						cj0770c	1.14667	0.201185
nusA	-0.258633	-1.09026		flgG	0.867827	2.90056						cj0771c	1.17054	0.135415
p19	7.70871	1.79576		flgG2	0.834419	3.2884						cj0772c	1.23536	0.716952
pgsA	0.73729	0.891536		flgH	0.642704	4.25735						cj0777	-0.774313	-0.166848
prfA	1.37198	0.677185		flgI	0.966458	3.87105						cj0814	1.04735	1.16695
rrc	-4.86584	-3.01015		flgJ	0.921581	0.281043						cj0834c	0.696113	-1.09821
tonB1	4.08413	1.57012		flgK	0.834104	1.36995						cj0848c	-0.875538	0.789337
tonB2	5.13799	1.01259		flgR	-0.472213	1.13297						cj0849c	-0.704548	0.0130733
tonB3	5.53091	4.28318		flgS	0.900357	0.548338						cj0859c	2.03179	0.431733
trxB	1.80145	1.8847		flhB	0.32581	1.46938						cj0877c	-0.212891	1.02459
tupC	0.0967249	-1.16004		fliK	0.929056	2.05236						cj0890c	0.63966	0.136937
uvrC	0.0100089	-1.97866		glnA	2.38557	0.337402						cj0904c	-0.859444	-0.126028
*not significant				gltD	1.51044	-0.241798						cj0967	1.05647	0.125743
				hisH1	0.824857	-0.0970083						cj0973	-1.49935	0.69921
				hrcA	1.76418	0.31301						cj0977	-0.723008	0.517955
				katA	8.92017	3.24166						cj0982c	-0.687141	0.34851
				ktrA	0.931087	-0.0770867						cj1025c	1.93083	0.252742
				leuA	1.48582	-0.543645						cj1026c	1.96406	1.353775*
				leuB	1.60658	-0.474032						cj1028c	0.629977	0.30574
				leuC	1.42994	-0.204027						cj1034c	0.988036	0.249512
				maf6	-0.866353	-0.85644						cj1040c	-0.66728	-0.260643
				maf7	-1.03412	0.13868						cj1062	0.856567	-0.04654
				omp50	2.16753	0.0430733						cj1068	0.760156	-0.274608
				p19	2.32396	0.596232						cj1069	-0.874616	-0.033552
				pseB	0.798491	2.2698						cj1079	-0.978749	0.189597
				pseC	0.814383	2.43253						cj1084c	-0.893952	-0.595185
				putP	0.757322	0.161868						cj1110c	0.813833	0.159667
				rnhB	0.825214	0.896843						cj1112c	0.728413	0.160965
				rrc	1.65155	1.43001						cj1153	1.59005	-0.409503
				trmB	-1.07192	-0.406592						cj1158c	-1.15724	0.424567
				trpD	0.741249	0.156255						cj1159c	-1.36637	0.754053
				trpE	0.871987	0.473957						cj1168c	-0.697937	0.028265
				trxB	3.58094	1.01655						cj1174	-0.723551	0.49263
												cj1224	1.56753	0.0460917
												cj1225	1.38072	0.581333
												cj1226c	-1.02136	-1.0078
												cj1240c	0.916895	0.413613
												cj1242	2.93578	0.115113
												cj1245c	-0.901379	-0.408748
												cj1251	-0.837713	-0.02532
												cj1252	-1.23541	-0.371092
												cj1254	-1.01192	-0.206085
												cj1258	0.816619	0.258993
												cj1275c	-0.837804	-0.0133267
												cj1276c	0.65731	0.316654
												cj1279c	-0.839445	-0.783927
												cj1280c	-0.996551	-0.409508
												cj1285c	-0.710111	0.34185
												cj1340c	-1.90474	-0.814075
												cj1343c	-2.53364	NA
												cj1344c	-2.68548	-0.311862
												cj1345c	-1.46745	-0.647493
												cj1356c	1.17709	-0.242987
												cj1384c	-0.353041	1.60837
												cj1386	2.52005	1.71117
												cj1387c	1.79958	0.467817
												cj1388	1.1742	0.759816
												cj1422c	-0.945727	-0.100947
												cj1429c	-0.280926	-1.16646
												cj1450	1.4639	0.325814
												cj1459	0.77357	-0.302747
												cj1465	1.43995	0.269058
												cj1467	0.932673	0.08854
												cj1477c	0.666245	-0.065868
												cj1493c	-0.732441	-0.0259067
												cj1500	0.794742	-1.1948933333*
												cj1501	0.640755	0.10941
												cj1506c	1.20729	0.346815
												cj1513c	1.05199	0.371743
												cj1514c	0.928296	0.46975
												cj1520	-1.24644	0.46836
												cj1541	0.953245	-0.138615
												cj1542	0.719453	0.01712
												cj1546	0.673598	0.0378375
												cj1555c	0.640115	-0.0109725
												cj1584c	0.993489	-0.369767
												cj1585c	-0.876418	0.107957
												cj1587c	0.789026	-0.156547
												cj1588c	1.00881	-0.0211017
												cj1608	0.751606	0.0382275
												cj1621	-0.795031	0.018775
												cj1631c	1.42808	-0.176913
												cj1632c	1.98823	0.602727
												cj1650	2.88323	0.274874
												cj1656c	1.64756	0.529877
												cj1664	-0.261997	1.06591
												cj1668c	0.8228	0.482802
												cj1710c	-0.955213	1.13864
												cj1721c	0.67814	-0.497687
												cj1728c	1.96412	0.23833
												clpX	-0.747242	-0.283992
												cmeC	-0.608667	-0.171235
												crcB	-1.11542	0.14612
												ctsE	-0.881843	-0.235182
												cynT	0.900423	0.040625
												def	-0.756586	-0.443408
												dprA	-1.02308	-0.118428
												dsbD	-0.958107	0.100808
												exbB2	0.349816	2.1447
												exbB3	-0.841439	0.732602
												exbD1	-0.799905	1.79064
												exbD2	-0.0707771	1.95779
												exbD3	-1.07955	0.427952
												fba	-0.748925	-1.09066
												fdhA	1.06971	0.55897
												fdhB	0.964821	0.492935
												fdhC	1.01269	0.125056
												fdxA	1.11004	0.43523
												flaA	-1.10631	0.411034
												flaB	1.80067	0.58888
												flaD	2.4792	2.76254
												flaG	1.44691	0.61967
												flgB	2.02937	2.18002
												flgD	3.08671	3.64399
												flgE1	2.49127	2.97101
												flgE2	2.74293	2.92244
												flgG	1.82562	2.75981
												flgG2	3.06085	2.92789
												flgH	3.06179	3.68637
												flgI	3.2413	3.43315
												flgJ	2.84755	0.169347
												flgK	2.2664	1.24079
												flgM	-1.23171	0.296457
												flgR	0.232597	1.29245
												flgS	1.08352	0.998232
												flhB	-0.12771	1.84134
												fliD	1.19098	-0.007795
												fliK	2.63503	2.14926
												fliL	0.981295	0.06173
												fliR	-1.09538	0.258867
												fliS	0.668417	0.205465
												folP	-0.860481	-0.1026
												frdC	0.973863	-0.0852117
												glnP	1.13043	-0.24429
												glpT_	-1.05296	0.073864
												gltA	1.19683	0.268992
												gpsA	-0.682732	-0.776762
												hddA	-0.320963	na
												hddC	-0.846671	-0.848153
												hemD	-0.948468	-0.07832
												hemH	-0.732071	0.288707
												hspR	0.688132	-0.0783133
												hydA	1.15661	-0.467152
												hydB	0.835034	-0.429355
												ilvD	1.48735	0.04561
												infA	0.814898	-0.424928
												katA	2.41992	4.66127
												kdpB	-1.13146	-0.011055
												kdpD_	0.609278	0.0325933
												ldh	0.805155	0.420226
												leuA	1.62687	-0.723247
												leuB	1.32558	-0.661753
												leuC	0.890043	-0.617065
												livF	-0.798007	0.101847
												livG	-0.737295	-0.25006
												livM	-0.71112	-0.440502
												lpxA	0.771064	-0.00792833
												lpxD	-0.753841	-0.691423
												maf6	-1.91532	-0.878978
												maf7	-2.1212	0.212757
												mapA	0.810348	0.5343
												metA	1.01687	-0.166368
												metC_1	-0.686323	0.674333
												metC_2	-1.26434	0.0727833
												metY	1.62457	0.311302
												mfd	-0.946763	-0.253636
												mnmC	-1.01583	-0.339498
												moaC	-0.9114	0.0411917
												moeB	0.678205	-0.307433
												mrp	0.630515	-0.408035
												murC	-0.252906	-1.03021
												mutS	-0.610818	-0.395098
												napB	-0.793908	-0.474112
												napG	-0.768908	-1.18684
												napH	0.727097	-1.4997
												nrfA	1.25019	-0.69879
												nrfH	1.3544	-0.435063
												oorA	0.89541	-0.807163
												oorB	0.810664	-0.790545
												oorC	0.748085	-0.695313
												oorD	0.867546	-0.343408
												p19	0.0788907	1.31892
												panD	0.866719	0.08315
												perR*	-5.12416	-0.06628
												petA	1.44955	0.04013
												petB	1.24058	-0.576418
												petC	1.14897	-0.715827
												pnp	-0.594735	-0.37125
												porA	0.958402	-0.393843
												pseB	1.81359	2.53022
												pseC	1.36042	1.474404*
												pstS	0.459877	1.40457
												ribF	-1.019	0.420387
												rpmF	0.19299	1.04332
												rrc	3.3123	0.582048
												smpB	-0.839062	-0.207092
												sodB	0.963904	-0.20251
												thiE	-0.890176	-0.318693
												thiG	-0.826806	-0.337397
												tlyA	-0.951346	0.274535
												tonB1	1.48244	0.0461167
												tonB2	-0.406478	1.7396
												trmB	-1.18905	-0.53569
												trpD	1.22179	-0.221477
												trpE	1.92076	0.46318
												wlaI	-0.854669	0.136237
												zupT	-1.41014	0.332515
